# Supplementary material for: Methotrexate Treatment of Newly Diagnosed RA Patients Is Associated With DNA Methylation Differences at Genes Relevant for Disease Pathogenesis and Pharmacological Action
Source: Front Immunol. 2021 Nov 18;12:713611. doi: 10.3389/fimmu.2021.713611 (PMC8637827; doi:10.3389/fimmu.2021.713611)
Supplement: Supplementary file 3 [file Table_4.xlsx]

## Sheet: Supl_tab_4
Supplementary table 4: Information about the DMPs observed in this study
Cell_type	Chromosome	Start	End	Width	CpG	GC	CGI_relation	SNPs	HumanMethylation27	HumanMethylation450	MethylationEPIC	id	Mean_follow_up	Mean_baseline	Mean_meth_diff	Mean_meth_quot_log2	Diff_meth_p-value	Meth_max_follow_up	Meth_min_follow_up	Std_div_follow_up	Meth_max_baseline	Meth_min_baseline	Std_div_baseline	Min_meth_diff	Diff_meth_adj_p-value	Combined_rank	Num_NA_follow_up	Num_NA_baseline	Mean_cov_follow_up	Mean_cov_baseline	Min_cov_follow_up	Min_cov_baseline	Max_cov_follow_up	Max_cov_baseline	Cov_>10_follow_up	Cov_>10_baseline	Annot_chr	Annot_start	Annot_stop	Annot_width	Annot_strand	Annot_id	Annot_tx_id	Annot_gene_id	Annot_symbol	Annot_type	Transcr_site_dist	Gene	Gene_name
CD4 naive	chr6	30130008	30130008	1	5	56	Open Sea	NA	NA	NA	NA	1386078	0.950345	0.988889	-0.0385442	-0.0559702	4.62e-11	1	0.9	0.041391	1	0.9	0.0333333	0	2.6e-05	2819083	0	0	20.5556	12.8889	7	5	70	20	8	6	chr6	30129983	30130982	1000	+	promoter:24154	uc010jrx.3	89870	TRIM15	hg19_genes_promoters	973	TRIM15	Tripartite Motif Containing 15
CD4 naive	chr6	30130008	30130008	1	5	56	Open Sea	NA	NA	NA	NA	1386078	0.950345	0.988889	-0.0385442	-0.0559702	4.62e-11	1	0.9	0.041391	1	0.9	0.0333333	0	2.6e-05	2819083	0	0	20.5556	12.8889	7	5	70	20	8	6	chr6	30129712	30133711	4000	-	1to5kb:26183	uc003npn.2	10107	TRIM10	hg19_genes_1to5kb	973	TRIM10	Tripartite Motif Containing 10
CD4 naive	chr6	30130008	30130008	1	5	56	Open Sea	NA	NA	NA	NA	1386078	0.950345	0.988889	-0.0385442	-0.0559702	4.62e-11	1	0.9	0.041391	1	0.9	0.0333333	0	2.6e-05	2819083	0	0	20.5556	12.8889	7	5	70	20	8	6	chr6	30129712	30133711	4000	-	1to5kb:26184	uc003npo.3	10107	TRIM10	hg19_genes_1to5kb	973	TRIM10	Tripartite Motif Containing 10
CD4 naive	chr6	30130008	30130008	1	5	56	Open Sea	NA	NA	NA	NA	1386078	0.950345	0.988889	-0.0385442	-0.0559702	4.62e-11	1	0.9	0.041391	1	0.9	0.0333333	0	2.6e-05	2819083	0	0	20.5556	12.8889	7	5	70	20	8	6	chr6	30099611	30135718	36108	*	inter:6000	NA	NA	NA	hg19_cpg_inter	973	NA	NA
CD4 naive	chr7	821009	821009	1	4	48	Open Sea	NA	NA	NA	NA	1553062	0.983566	1	-0.0164342	-0.0236679	4.23e-11	1	0.9625	0.0164333	1	1	0	0	2.6e-05	3389610	0	0	48.5556	40.3333	31	20	80	77	9	9	chr7	819782	825153	5372	+	intron:232051	uc003siz.2	54919	DNAAF5	hg19_genes_introns	12896	DNAAF5	Dynein Axonemal Assembly Factor 5
CD4 naive	chr7	821009	821009	1	4	48	Open Sea	NA	NA	NA	NA	1553062	0.983566	1	-0.0164342	-0.0236679	4.23e-11	1	0.9625	0.0164333	1	1	0	0	2.6e-05	3389610	0	0	48.5556	40.3333	31	20	80	77	9	9	chr7	819782	825153	5372	+	intron:232063	uc010krz.1	54919	DNAAF5	hg19_genes_introns	12896	DNAAF5	Dynein Axonemal Assembly Factor 5
CD4 naive	chr7	821009	821009	1	4	48	Open Sea	NA	NA	NA	NA	1553062	0.983566	1	-0.0164342	-0.0236679	4.23e-11	1	0.9625	0.0164333	1	1	0	0	2.6e-05	3389610	0	0	48.5556	40.3333	31	20	80	77	9	9	chr7	819782	825153	5372	+	intron:232069	uc003sjb.2	54919	DNAAF5	hg19_genes_introns	12896	DNAAF5	Dynein Axonemal Assembly Factor 5
CD4 naive	chr7	821009	821009	1	4	48	Open Sea	NA	NA	NA	NA	1553062	0.983566	1	-0.0164342	-0.0236679	4.23e-11	1	0.9625	0.0164333	1	1	0	0	2.6e-05	3389610	0	0	48.5556	40.3333	31	20	80	77	9	9	chr7	819782	825153	5372	+	intron:232074	uc003sjc.2	54919	DNAAF5	hg19_genes_introns	12896	DNAAF5	Dynein Axonemal Assembly Factor 5
CD4 naive	chr7	821009	821009	1	4	48	Open Sea	NA	NA	NA	NA	1553062	0.983566	1	-0.0164342	-0.0236679	4.23e-11	1	0.9625	0.0164333	1	1	0	0	2.6e-05	3389610	0	0	48.5556	40.3333	31	20	80	77	9	9	chr7	819690	821689	2000	*	shore:16337	NA	NA	NA	hg19_cpg_shores	12896	NA	NA
CD4 naive	chr19	16374584	16374584	1	5	66	Open Sea	NA	NA	NA	NA	3992414	0.935972	1	-0.0640283	-0.0944864	2.98e-11	1	0.846154	0.0657036	1	1	0	0	2.6e-05	2423735	0	0	11.8889	10.5556	2	4	21	20	6	5	chr19	16346157	16430650	84494	*	intergenic:13960	NA	NA	NA	hg19_genes_intergenic	61065	NA	NA
CD4 naive	chr19	16374584	16374584	1	5	66	Open Sea	NA	NA	NA	NA	3992414	0.935972	1	-0.0640283	-0.0944864	2.98e-11	1	0.846154	0.0657036	1	1	0	0	2.6e-05	2423735	0	0	11.8889	10.5556	2	4	21	20	6	5	chr19	16313314	16390450	77137	*	inter:16869	NA	NA	NA	hg19_cpg_inter	61065	NA	NA
CD4 naive	chr19	38028907	38028907	1	6	63	Open Sea	NA	NA	NA	NA	4057455	0.97743	0.990114	-0.0126837	-0.0181532	3.81e-11	1	0.967742	0.00951967	1	0.955556	0.0161601	0	2.6e-05	3522417	0	0	43.6667	39.3333	34	31	62	47	9	9	chr19	38027799	38034239	6441	+	exon:611478	uc010efm.3	390927	ZNF793	hg19_genes_exons	10942	ZNF793	Zinc Finger Protein 793
CD4 naive	chr19	38028907	38028907	1	6	63	Open Sea	NA	NA	NA	NA	4057455	0.97743	0.990114	-0.0126837	-0.0181532	3.81e-11	1	0.967742	0.00951967	1	0.955556	0.0161601	0	2.6e-05	3522417	0	0	43.6667	39.3333	34	31	62	47	9	9	chr19	38027799	38034239	6441	+	exon:611484	uc010xts.2	390927	ZNF793	hg19_genes_exons	10942	ZNF793	Zinc Finger Protein 793
CD4 naive	chr19	38028907	38028907	1	6	63	Open Sea	NA	NA	NA	NA	4057455	0.97743	0.990114	-0.0126837	-0.0181532	3.81e-11	1	0.967742	0.00951967	1	0.955556	0.0161601	0	2.6e-05	3522417	0	0	43.6667	39.3333	34	31	62	47	9	9	chr19	38028782	38034239	5458	+	3UTR:51582	uc010efm.3	390927	ZNF793	hg19_genes_3UTRs	10942	ZNF793	Zinc Finger Protein 793
CD4 naive	chr19	38028907	38028907	1	6	63	Open Sea	NA	NA	NA	NA	4057455	0.97743	0.990114	-0.0126837	-0.0181532	3.81e-11	1	0.967742	0.00951967	1	0.955556	0.0161601	0	2.6e-05	3522417	0	0	43.6667	39.3333	34	31	62	47	9	9	chr19	38028782	38034239	5458	+	3UTR:51583	uc010xts.2	390927	ZNF793	hg19_genes_3UTRs	10942	ZNF793	Zinc Finger Protein 793
CD4 naive	chr19	38028907	38028907	1	6	63	Open Sea	NA	NA	NA	NA	4057455	0.97743	0.990114	-0.0126837	-0.0181532	3.81e-11	1	0.967742	0.00951967	1	0.955556	0.0161601	0	2.6e-05	3522417	0	0	43.6667	39.3333	34	31	62	47	9	9	chr19	38002126	38035561	33436	*	inter:17155	NA	NA	NA	hg19_cpg_inter	10942	NA	NA
CD4 naive	chr5	134363349	134363349	1	6	67	Island	NA	NA	NA	NA	1252272	0.166356	0.076564	0.0897919	3.12714	5.24e-11	0.625	0	0.186506	0.571429	0	0.189609	0	2.62e-05	952394	0	0	12.2222	14.7778	4	7	26	26	5	6	chr5	134347398	134363423	16026	*	intergenic:4829	NA	NA	NA	hg19_genes_intergenic	5619	NA	NA
CD4 naive	chr5	134363349	134363349	1	6	67	Island	NA	NA	NA	NA	1252272	0.166356	0.076564	0.0897919	3.12714	5.24e-11	0.625	0	0.186506	0.571429	0	0.189609	0	2.62e-05	952394	0	0	12.2222	14.7778	4	7	26	26	5	6	chr5	134363093	134365146	2054	*	island:7022	NA	NA	NA	hg19_cpg_islands	5619	NA	NA
CD4 naive	chr2	219391801	219391801	1	8	61	Open Sea	NA	NA	NA	NA	651045	0.961421	0.997475	-0.036054	-0.0524526	8.12e-11	1	0.888889	0.0371361	1	0.977273	0.00757576	0	3.5e-05	2863331	0	0	25.7778	22.5556	9	5	39	44	8	7	chr2	219374864	219394678	19815	-	intron:110326	uc002vie.2	57695	USP37	hg19_genes_introns	41500	USP37	Ubiquitin Specific Peptidase 37
CD4 naive	chr2	219391801	219391801	1	8	61	Open Sea	NA	NA	NA	NA	651045	0.961421	0.997475	-0.036054	-0.0524526	8.12e-11	1	0.888889	0.0371361	1	0.977273	0.00757576	0	3.5e-05	2863331	0	0	25.7778	22.5556	9	5	39	44	8	7	chr2	219374864	219394678	19815	-	intron:110351	uc002vif.2	57695	USP37	hg19_genes_introns	41500	USP37	Ubiquitin Specific Peptidase 37
CD4 naive	chr2	219391801	219391801	1	8	61	Open Sea	NA	NA	NA	NA	651045	0.961421	0.997475	-0.036054	-0.0524526	8.12e-11	1	0.888889	0.0371361	1	0.977273	0.00757576	0	3.5e-05	2863331	0	0	25.7778	22.5556	9	5	39	44	8	7	chr2	219374864	219394678	19815	-	intron:110375	uc002vig.2	57695	USP37	hg19_genes_introns	41500	USP37	Ubiquitin Specific Peptidase 37
CD4 naive	chr2	219391801	219391801	1	8	61	Open Sea	NA	NA	NA	NA	651045	0.961421	0.997475	-0.036054	-0.0524526	8.12e-11	1	0.888889	0.0371361	1	0.977273	0.00757576	0	3.5e-05	2863331	0	0	25.7778	22.5556	9	5	39	44	8	7	chr2	219374864	219394678	19815	-	intron:110399	uc010fvs.1	57695	USP37	hg19_genes_introns	41500	USP37	Ubiquitin Specific Peptidase 37
CD4 naive	chr2	219391801	219391801	1	8	61	Open Sea	NA	NA	NA	NA	651045	0.961421	0.997475	-0.036054	-0.0524526	8.12e-11	1	0.888889	0.0371361	1	0.977273	0.00757576	0	3.5e-05	2863331	0	0	25.7778	22.5556	9	5	39	44	8	7	chr2	219374864	219394678	19815	-	intron:110424	uc010zkf.1	57695	USP37	hg19_genes_introns	41500	USP37	Ubiquitin Specific Peptidase 37
CD4 naive	chr2	219391801	219391801	1	8	61	Open Sea	NA	NA	NA	NA	651045	0.961421	0.997475	-0.036054	-0.0524526	8.12e-11	1	0.888889	0.0371361	1	0.977273	0.00757576	0	3.5e-05	2863331	0	0	25.7778	22.5556	9	5	39	44	8	7	chr2	219275470	219428767	153298	*	inter:2951	NA	NA	NA	hg19_cpg_inter	41500	NA	NA
CD4 naive	chr14	103007096	103007096	1	7	58	Shelf	NA	NA	NA	NA	3090488	0.964149	0.997076	-0.0329274	-0.0478351	1.39e-10	1	0.904762	0.0332639	1	0.973684	0.00877193	0	4.48e-05	2934639	0	0	25.2222	22.6667	16	11	33	38	9	9	chr14	103006064	103053995	47932	*	intergenic:11454	NA	NA	NA	hg19_genes_intergenic	1114	NA	NA
CD4 naive	chr14	103007096	103007096	1	7	58	Shelf	NA	NA	NA	NA	3090488	0.964149	0.997076	-0.0329274	-0.0478351	1.39e-10	1	0.904762	0.0332639	1	0.973684	0.00877193	0	4.48e-05	2934639	0	0	25.2222	22.6667	16	11	33	38	9	9	chr14	103006785	103008784	2000	*	shelf:27835	NA	NA	NA	hg19_cpg_shelves	1114	NA	NA
CD4 naive	chr1	59006891	59006891	1	5	60	Open Sea	NA	NA	NA	NA	188299	0.949401	0.98902	-0.0396187	-0.0578228	1.74e-10	1	0.904762	0.0363912	1	0.941176	0.0222909	0	5.22e-05	2797479	0	0	24	20.8889	14	10	30	34	9	9	chr1	59005983	59009982	4000	-	1to5kb:5436	uc001cyx.1	115209	OMA1	hg19_genes_1to5kb	243930	OMA1	OMA1 Zinc Metallopeptidase
CD4 naive	chr1	59006891	59006891	1	5	60	Open Sea	NA	NA	NA	NA	188299	0.949401	0.98902	-0.0396187	-0.0578228	1.74e-10	1	0.904762	0.0363912	1	0.941176	0.0222909	0	5.22e-05	2797479	0	0	24	20.8889	14	10	30	34	9	9	chr1	58993008	59012374	19367	-	intron:45320	uc001cyt.1	1600	DAB1	hg19_genes_introns	243930	DAB1	DAB1, Reelin Adaptor Protein
CD4 naive	chr1	59006891	59006891	1	5	60	Open Sea	NA	NA	NA	NA	188299	0.949401	0.98902	-0.0396187	-0.0578228	1.74e-10	1	0.904762	0.0363912	1	0.941176	0.0222909	0	5.22e-05	2797479	0	0	24	20.8889	14	10	30	34	9	9	chr1	59004983	59012374	7392	-	intron:45348	uc001cyy.3	115209	OMA1	hg19_genes_introns	243930	OMA1	OMA1 Zinc Metallopeptidase
CD4 naive	chr1	59006891	59006891	1	5	60	Open Sea	NA	NA	NA	NA	188299	0.949401	0.98902	-0.0396187	-0.0578228	1.74e-10	1	0.904762	0.0363912	1	0.941176	0.0222909	0	5.22e-05	2797479	0	0	24	20.8889	14	10	30	34	9	9	chr1	59004983	59012374	7392	-	intron:45352	uc009vzz.3	115209	OMA1	hg19_genes_introns	243930	OMA1	OMA1 Zinc Metallopeptidase
CD4 naive	chr1	59006891	59006891	1	5	60	Open Sea	NA	NA	NA	NA	188299	0.949401	0.98902	-0.0396187	-0.0578228	1.74e-10	1	0.904762	0.0363912	1	0.941176	0.0222909	0	5.22e-05	2797479	0	0	24	20.8889	14	10	30	34	9	9	chr1	58720096	59008326	288231	*	inter:823	NA	NA	NA	hg19_cpg_inter	243930	NA	NA
CD4 naive	chr12	129420979	129420979	1	5	55	Open Sea	NA	NA	NA	NA	2844695	0.933868	0.99537	-0.0615021	-0.0908952	2.14e-10	1	0.833333	0.0593446	1	0.958333	0.0138889	0	5.44e-05	2456039	0	0	23.1111	24.1111	14	9	32	32	9	8	chr12	129383833	129429870	46038	+	intron:387397	uc001uhx.1	144423	GLT1D1	hg19_genes_introns	72297	GLT1D1	Glycosyltransferase 1 Domain Containing 1
CD4 naive	chr12	129420979	129420979	1	5	55	Open Sea	NA	NA	NA	NA	2844695	0.933868	0.99537	-0.0615021	-0.0908952	2.14e-10	1	0.833333	0.0593446	1	0.958333	0.0138889	0	5.44e-05	2456039	0	0	23.1111	24.1111	14	9	32	32	9	8	chr12	129411700	129429870	18171	+	intron:387407	uc001uhy.1	144423	GLT1D1	hg19_genes_introns	72297	GLT1D1	Glycosyltransferase 1 Domain Containing 1
CD4 naive	chr12	129420979	129420979	1	5	55	Open Sea	NA	NA	NA	NA	2844695	0.933868	0.99537	-0.0615021	-0.0908952	2.14e-10	1	0.833333	0.0593446	1	0.958333	0.0138889	0	5.44e-05	2456039	0	0	23.1111	24.1111	14	9	32	32	9	8	chr12	129411700	129429870	18171	+	intron:387419	uc010tbh.1	144423	GLT1D1	hg19_genes_introns	72297	GLT1D1	Glycosyltransferase 1 Domain Containing 1
CD4 naive	chr12	129420979	129420979	1	5	55	Open Sea	NA	NA	NA	NA	2844695	0.933868	0.99537	-0.0615021	-0.0908952	2.14e-10	1	0.833333	0.0593446	1	0.958333	0.0138889	0	5.44e-05	2456039	0	0	23.1111	24.1111	14	9	32	32	9	8	chr12	129342654	129425603	82950	*	inter:12205	NA	NA	NA	hg19_cpg_inter	72297	NA	NA
CD4 naive	chr14	24699985	24699985	1	5	56	Shore	NA	NA	NA	NA	2985950	0.935009	1	-0.0649912	-0.0959556	2.17e-10	1	0.777778	0.0757744	1	1	0	0	5.44e-05	2413690	0	0	16.1111	10.8889	10	3	28	29	9	5	chr14	24696648	24700647	4000	+	1to5kb:51091	uc001wnq.1	51292	GMPR2	hg19_genes_1to5kb	1661	GMPR2	Guanosine Monophosphate Reductase 2
CD4 naive	chr14	24699985	24699985	1	5	56	Shore	NA	NA	NA	NA	2985950	0.935009	1	-0.0649912	-0.0959556	2.17e-10	1	0.777778	0.0757744	1	1	0	0	5.44e-05	2413690	0	0	16.1111	10.8889	10	3	28	29	9	5	chr14	24696648	24700647	4000	+	1to5kb:51092	uc001wnu.2	51292	GMPR2	hg19_genes_1to5kb	1661	GMPR2	Guanosine Monophosphate Reductase 2
CD4 naive	chr14	24699985	24699985	1	5	56	Shore	NA	NA	NA	NA	2985950	0.935009	1	-0.0649912	-0.0959556	2.17e-10	1	0.777778	0.0757744	1	1	0	0	5.44e-05	2413690	0	0	16.1111	10.8889	10	3	28	29	9	5	chr14	24696648	24700647	4000	+	1to5kb:51093	uc001wnr.3	51292	GMPR2	hg19_genes_1to5kb	1661	GMPR2	Guanosine Monophosphate Reductase 2
CD4 naive	chr14	24699985	24699985	1	5	56	Shore	NA	NA	NA	NA	2985950	0.935009	1	-0.0649912	-0.0959556	2.17e-10	1	0.777778	0.0757744	1	1	0	0	5.44e-05	2413690	0	0	16.1111	10.8889	10	3	28	29	9	5	chr14	24696648	24700647	4000	+	1to5kb:51094	uc001wns.3	51292	GMPR2	hg19_genes_1to5kb	1661	GMPR2	Guanosine Monophosphate Reductase 2
CD4 naive	chr14	24699985	24699985	1	5	56	Shore	NA	NA	NA	NA	2985950	0.935009	1	-0.0649912	-0.0959556	2.17e-10	1	0.777778	0.0757744	1	1	0	0	5.44e-05	2413690	0	0	16.1111	10.8889	10	3	28	29	9	5	chr14	24696648	24700647	4000	+	1to5kb:51095	uc001wnv.3	51292	GMPR2	hg19_genes_1to5kb	1661	GMPR2	Guanosine Monophosphate Reductase 2
CD4 naive	chr14	24699985	24699985	1	5	56	Shore	NA	NA	NA	NA	2985950	0.935009	1	-0.0649912	-0.0959556	2.17e-10	1	0.777778	0.0757744	1	1	0	0	5.44e-05	2413690	0	0	16.1111	10.8889	10	3	28	29	9	5	chr14	24697103	24701102	4000	+	1to5kb:51096	uc010alk.2	51292	GMPR2	hg19_genes_1to5kb	1661	GMPR2	Guanosine Monophosphate Reductase 2
CD4 naive	chr14	24699985	24699985	1	5	56	Shore	NA	NA	NA	NA	2985950	0.935009	1	-0.0649912	-0.0959556	2.17e-10	1	0.777778	0.0757744	1	1	0	0	5.44e-05	2413690	0	0	16.1111	10.8889	10	3	28	29	9	5	chr14	24697103	24701102	4000	+	1to5kb:51097	uc001wnw.3	51292	GMPR2	hg19_genes_1to5kb	1661	GMPR2	Guanosine Monophosphate Reductase 2
CD4 naive	chr14	24699985	24699985	1	5	56	Shore	NA	NA	NA	NA	2985950	0.935009	1	-0.0649912	-0.0959556	2.17e-10	1	0.777778	0.0757744	1	1	0	0	5.44e-05	2413690	0	0	16.1111	10.8889	10	3	28	29	9	5	chr14	24697103	24701102	4000	+	1to5kb:51098	uc001wnx.3	51292	GMPR2	hg19_genes_1to5kb	1661	GMPR2	Guanosine Monophosphate Reductase 2
CD4 naive	chr14	24699985	24699985	1	5	56	Shore	NA	NA	NA	NA	2985950	0.935009	1	-0.0649912	-0.0959556	2.17e-10	1	0.777778	0.0757744	1	1	0	0	5.44e-05	2413690	0	0	16.1111	10.8889	10	3	28	29	9	5	chr14	24697103	24701102	4000	+	1to5kb:51099	uc010all.3	51292	GMPR2	hg19_genes_1to5kb	1661	GMPR2	Guanosine Monophosphate Reductase 2
CD4 naive	chr14	24699985	24699985	1	5	56	Shore	NA	NA	NA	NA	2985950	0.935009	1	-0.0649912	-0.0959556	2.17e-10	1	0.777778	0.0757744	1	1	0	0	5.44e-05	2413690	0	0	16.1111	10.8889	10	3	28	29	9	5	chr14	24697425	24701424	4000	+	1to5kb:51100	uc010toe.1	51292	GMPR2	hg19_genes_1to5kb	1661	GMPR2	Guanosine Monophosphate Reductase 2
CD4 naive	chr14	24699985	24699985	1	5	56	Shore	NA	NA	NA	NA	2985950	0.935009	1	-0.0649912	-0.0959556	2.17e-10	1	0.777778	0.0757744	1	1	0	0	5.44e-05	2413690	0	0	16.1111	10.8889	10	3	28	29	9	5	chr14	24687638	24701455	13818	-	intron:428989	uc021rrm.1	100528064	NEDD8-MDP1	hg19_genes_introns	1661	NEDD8-MDP1	NEDD8-MDP1 Readthrough
CD4 naive	chr14	24699985	24699985	1	5	56	Shore	NA	NA	NA	NA	2985950	0.935009	1	-0.0649912	-0.0959556	2.17e-10	1	0.777778	0.0757744	1	1	0	0	5.44e-05	2413690	0	0	16.1111	10.8889	10	3	28	29	9	5	chr14	24687638	24701455	13818	-	intron:428992	uc001wnn.2	4738	NEDD8	hg19_genes_introns	1661	NEDD8	Neural Precursor Cell Expressed, Developmentally Down-Regulated 8
CD4 naive	chr14	24699985	24699985	1	5	56	Shore	NA	NA	NA	NA	2985950	0.935009	1	-0.0649912	-0.0959556	2.17e-10	1	0.777778	0.0757744	1	1	0	0	5.44e-05	2413690	0	0	16.1111	10.8889	10	3	28	29	9	5	chr14	24687638	24701455	13818	-	intron:428995	uc001wno.2	4738	NEDD8	hg19_genes_introns	1661	NEDD8	Neural Precursor Cell Expressed, Developmentally Down-Regulated 8
CD4 naive	chr14	24699985	24699985	1	5	56	Shore	NA	NA	NA	NA	2985950	0.935009	1	-0.0649912	-0.0959556	2.17e-10	1	0.777778	0.0757744	1	1	0	0	5.44e-05	2413690	0	0	16.1111	10.8889	10	3	28	29	9	5	chr14	24697919	24700857	2939	-	intron:428996	uc001wnp.2	4738	NEDD8	hg19_genes_introns	1661	NEDD8	Neural Precursor Cell Expressed, Developmentally Down-Regulated 8
CD4 naive	chr14	24699985	24699985	1	5	56	Shore	NA	NA	NA	NA	2985950	0.935009	1	-0.0649912	-0.0959556	2.17e-10	1	0.777778	0.0757744	1	1	0	0	5.44e-05	2413690	0	0	16.1111	10.8889	10	3	28	29	9	5	chr14	24699647	24701646	2000	*	shore:31253	NA	NA	NA	hg19_cpg_shores	1661	NA	NA
CD4 naive	chr2	32992678	32992678	1	8	57	Open Sea	NA	NA	NA	NA	445653	0.970445	0.836022	0.134423	0.22667	2.75e-10	1	0.882353	0.0460955	1	0.666667	0.0962647	0	6.2e-05	1787825	0	0	14.7778	17.3333	3	7	26	27	7	7	chr2	32983587	33002948	19362	+	intron:67846	uc002rom.3	55622	TTC27	hg19_genes_introns	57830	TTC27	Tetratricopeptide Repeat Domain 27
CD4 naive	chr2	32992678	32992678	1	8	57	Open Sea	NA	NA	NA	NA	445653	0.970445	0.836022	0.134423	0.22667	2.75e-10	1	0.882353	0.0460955	1	0.666667	0.0962647	0	6.2e-05	1787825	0	0	14.7778	17.3333	3	7	26	27	7	7	chr2	32983587	33002948	19362	+	intron:67865	uc010ymx.2	55622	TTC27	hg19_genes_introns	57830	TTC27	Tetratricopeptide Repeat Domain 27
CD4 naive	chr2	32992678	32992678	1	8	57	Open Sea	NA	NA	NA	NA	445653	0.970445	0.836022	0.134423	0.22667	2.75e-10	1	0.882353	0.0460955	1	0.666667	0.0962647	0	6.2e-05	1787825	0	0	14.7778	17.3333	3	7	26	27	7	7	chr2	32857271	33167448	310178	*	inter:2093	NA	NA	NA	hg19_cpg_inter	57830	NA	NA
CD4 naive	chr17	29113351	29113351	1	5	59	Open Sea	NA	NA	NA	NA	3591546	0.962028	0.989185	-0.0271575	-0.0394066	3.24e-10	1	0.9	0.0339562	1	0.923077	0.025693	0	6.95e-05	3072362	0	0	35.3333	33	24	17	51	56	9	9	chr17	29113050	29119457	6408	-	intron:513814	uc002hfr.4	51379	CRLF3	hg19_genes_introns	45670	CRLF3	Cytokine Receptor Like Factor 3
CD4 naive	chr17	29113351	29113351	1	5	59	Open Sea	NA	NA	NA	NA	3591546	0.962028	0.989185	-0.0271575	-0.0394066	3.24e-10	1	0.9	0.0339562	1	0.923077	0.025693	0	6.95e-05	3072362	0	0	35.3333	33	24	17	51	56	9	9	chr17	29113050	29119457	6408	-	intron:513821	uc010wbr.2	51379	CRLF3	hg19_genes_introns	45670	CRLF3	Cytokine Receptor Like Factor 3
CD4 naive	chr17	29113351	29113351	1	5	59	Open Sea	NA	NA	NA	NA	3591546	0.962028	0.989185	-0.0271575	-0.0394066	3.24e-10	1	0.9	0.0339562	1	0.923077	0.025693	0	6.95e-05	3072362	0	0	35.3333	33	24	17	51	56	9	9	chr17	29062958	29147481	84524	*	inter:15242	NA	NA	NA	hg19_cpg_inter	45670	NA	NA
CD4 naive	chr4	154096468	154096468	1	7	60	Open Sea	NA	NA	NA	NA	1084394	0.958568	0.994949	-0.0363814	-0.0528326	3.72e-10	1	0.904762	0.0389235	1	0.954545	0.0151515	0	7.14e-05	2858747	0	0	22.3333	18.2222	11	11	35	24	9	9	chr4	154074423	154191489	117067	+	intron:161158	uc003ing.2	23321	TRIM2	hg19_genes_introns	22197	TRIM2	Tripartite Motif Containing 2
CD4 naive	chr4	154096468	154096468	1	7	60	Open Sea	NA	NA	NA	NA	1084394	0.958568	0.994949	-0.0363814	-0.0528326	3.72e-10	1	0.904762	0.0389235	1	0.954545	0.0151515	0	7.14e-05	2858747	0	0	22.3333	18.2222	11	11	35	24	9	9	chr4	154079046	154139932	60887	*	inter:4772	NA	NA	NA	hg19_cpg_inter	22197	NA	NA
CD4 naive	chr7	70494956	70494956	1	5	53	Open Sea	NA	NA	NA	NA	1668590	0.942403	1	-0.0575969	-0.0847111	3.72e-10	1	0.8	0.069345	1	1	0	0	7.14e-05	2505459	0	0	14.5556	11.3333	8	4	27	21	7	7	chr7	70257886	70592522	334637	*	intergenic:6390	NA	NA	NA	hg19_genes_intergenic	102565	NA	NA
CD4 naive	chr7	70494956	70494956	1	5	53	Open Sea	NA	NA	NA	NA	1668590	0.942403	1	-0.0575969	-0.0847111	3.72e-10	1	0.8	0.069345	1	1	0	0	7.14e-05	2505459	0	0	14.5556	11.3333	8	4	27	21	7	7	chr7	70259987	70592228	332242	*	inter:7244	NA	NA	NA	hg19_cpg_inter	102565	NA	NA
CD4 naive	chr11	129245300	129245300	1	7	65	Island	NA	NA	NA	NA	2646626	0.0475745	0.010582	0.0356698	2.10885	4.99e-10	0.117647	0	0.044138	0.0952381	0	0.031746	0	7.75e-05	2160544	1	0	14.3333	19.6667	0	3	19	29	8	8	chr11	129244881	129245880	1000	+	promoter:43135	uc001qfc.4	8538	BARX2	hg19_genes_promoters	579	BARX2	BARX Homeobox 2
CD4 naive	chr11	129245300	129245300	1	7	65	Island	NA	NA	NA	NA	2646626	0.0475745	0.010582	0.0356698	2.10885	4.99e-10	0.117647	0	0.044138	0.0952381	0	0.031746	0	7.75e-05	2160544	1	0	14.3333	19.6667	0	3	19	29	8	8	chr11	129245109	129246395	1287	*	island:15125	NA	NA	NA	hg19_cpg_islands	579	NA	NA
CD4 naive	chr12	92544622	92544622	1	6	57	Open Sea	NA	NA	NA	NA	2770782	0.974093	0.989682	-0.0155892	-0.0223893	4.89e-10	1	0.961538	0.0125719	1	0.959184	0.0162298	0	7.75e-05	3422946	0	0	50.3333	53.6667	26	23	67	83	9	9	chr12	92540674	92544673	4000	-	1to5kb:48759	uc001tby.3	694	BTG1	hg19_genes_1to5kb	4760	BTG1	BTG Anti-Proliferation Factor 1
CD4 naive	chr12	92544622	92544622	1	6	57	Open Sea	NA	NA	NA	NA	2770782	0.974093	0.989682	-0.0155892	-0.0223893	4.89e-10	1	0.961538	0.0125719	1	0.959184	0.0162298	0	7.75e-05	3422946	0	0	50.3333	53.6667	26	23	67	83	9	9	chr12	92543339	92560894	17556	+	intron:382242	uc001tca.3	NA	NA	hg19_genes_introns	4760	NA	NA
CD4 naive	chr12	92544622	92544622	1	6	57	Open Sea	NA	NA	NA	NA	2770782	0.974093	0.989682	-0.0155892	-0.0223893	4.89e-10	1	0.961538	0.0125719	1	0.959184	0.0162298	0	7.75e-05	3422946	0	0	50.3333	53.6667	26	23	67	83	9	9	chr12	92544334	93318342	774009	*	inter:11898	NA	NA	NA	hg19_cpg_inter	4760	NA	NA
CD4 naive	chr4	116624101	116624101	1	7	60	Open Sea	NA	NA	NA	NA	1056868	0.902641	0.98545	-0.0828086	-0.12281	6.65e-10	1	0.777778	0.0864483	1	0.916667	0.0302213	0	8.57e-05	2239580	0	0	22.2222	16.1111	11	5	40	35	9	7	chr4	116040033	117215880	1175848	*	intergenic:4122	NA	NA	NA	hg19_genes_intergenic	596778	NA	NA
CD4 naive	chr4	116624101	116624101	1	7	60	Open Sea	NA	NA	NA	NA	1056868	0.902641	0.98545	-0.0828086	-0.12281	6.65e-10	1	0.777778	0.0864483	1	0.916667	0.0302213	0	8.57e-05	2239580	0	0	22.2222	16.1111	11	5	40	35	9	7	chr4	115524933	117516431	1991499	*	inter:4662	NA	NA	NA	hg19_cpg_inter	596778	NA	NA
CD4 naive	chr8	27392854	27392854	1	2	50	Open Sea	NA	NA	NA	NA	1861467	0.941426	1	-0.0585737	-0.0861915	7.99e-10	1	0.833333	0.0674779	1	1	0	0	8.57e-05	2494048	1	0	10.2222	14.2222	0	9	20	20	5	8	chr8	27382991	27394300	11310	+	intron:264554	uc010lut.2	2053	EPHX2	hg19_genes_introns	30392	EPHX2	Epoxide Hydrolase 2
CD4 naive	chr8	27392854	27392854	1	2	50	Open Sea	NA	NA	NA	NA	1861467	0.941426	1	-0.0585737	-0.0861915	7.99e-10	1	0.833333	0.0674779	1	1	0	0	8.57e-05	2494048	1	0	10.2222	14.2222	0	9	20	20	5	8	chr8	27382991	27394300	11310	+	intron:264567	uc003xfu.4	2053	EPHX2	hg19_genes_introns	30392	EPHX2	Epoxide Hydrolase 2
CD4 naive	chr8	27392854	27392854	1	2	50	Open Sea	NA	NA	NA	NA	1861467	0.941426	1	-0.0585737	-0.0861915	7.99e-10	1	0.833333	0.0674779	1	1	0	0	8.57e-05	2494048	1	0	10.2222	14.2222	0	9	20	20	5	8	chr8	27382991	27394300	11310	+	intron:264585	uc003xfv.4	2053	EPHX2	hg19_genes_introns	30392	EPHX2	Epoxide Hydrolase 2
CD4 naive	chr8	27392854	27392854	1	2	50	Open Sea	NA	NA	NA	NA	1861467	0.941426	1	-0.0585737	-0.0861915	7.99e-10	1	0.833333	0.0674779	1	1	0	0	8.57e-05	2494048	1	0	10.2222	14.2222	0	9	20	20	5	8	chr8	27382991	27394300	11310	+	intron:264602	uc010luw.4	2053	EPHX2	hg19_genes_introns	30392	EPHX2	Epoxide Hydrolase 2
CD4 naive	chr8	27392854	27392854	1	2	50	Open Sea	NA	NA	NA	NA	1861467	0.941426	1	-0.0585737	-0.0861915	7.99e-10	1	0.833333	0.0674779	1	1	0	0	8.57e-05	2494048	1	0	10.2222	14.2222	0	9	20	20	5	8	chr8	27382991	27394300	11310	+	intron:264620	uc031tap.1	2053	EPHX2	hg19_genes_introns	30392	EPHX2	Epoxide Hydrolase 2
CD4 naive	chr8	27392854	27392854	1	2	50	Open Sea	NA	NA	NA	NA	1861467	0.941426	1	-0.0585737	-0.0861915	7.99e-10	1	0.833333	0.0674779	1	1	0	0	8.57e-05	2494048	1	0	10.2222	14.2222	0	9	20	20	5	8	chr8	27352884	27445751	92868	*	inter:8053	NA	NA	NA	hg19_cpg_inter	30392	NA	NA
CD4 naive	chr12	98985901	98985901	1	6	54	Shore	NA	NA	NA	NA	2778445	0.994709	0.907824	0.086885	0.140353	7.97e-10	1	0.952381	0.015873	1	0.777778	0.0811848	0	8.57e-05	2144707	0	0	12.1111	11.1111	4	7	21	17	6	5	chr12	98982403	98986402	4000	+	1to5kb:46877	uc001tfm.3	5250	SLC25A3	hg19_genes_1to5kb	1500	SLC25A3	Solute Carrier Family 25 Member 3
CD4 naive	chr12	98985901	98985901	1	6	54	Shore	NA	NA	NA	NA	2778445	0.994709	0.907824	0.086885	0.140353	7.97e-10	1	0.952381	0.015873	1	0.777778	0.0811848	0	8.57e-05	2144707	0	0	12.1111	11.1111	4	7	21	17	6	5	chr12	98982403	98986402	4000	+	1to5kb:46878	uc001tfn.3	5250	SLC25A3	hg19_genes_1to5kb	1500	SLC25A3	Solute Carrier Family 25 Member 3
CD4 naive	chr12	98985901	98985901	1	6	54	Shore	NA	NA	NA	NA	2778445	0.994709	0.907824	0.086885	0.140353	7.97e-10	1	0.952381	0.015873	1	0.777778	0.0811848	0	8.57e-05	2144707	0	0	12.1111	11.1111	4	7	21	17	6	5	chr12	98982403	98986402	4000	+	1to5kb:46879	uc001tfo.3	5250	SLC25A3	hg19_genes_1to5kb	1500	SLC25A3	Solute Carrier Family 25 Member 3
CD4 naive	chr12	98985901	98985901	1	6	54	Shore	NA	NA	NA	NA	2778445	0.994709	0.907824	0.086885	0.140353	7.97e-10	1	0.952381	0.015873	1	0.777778	0.0811848	0	8.57e-05	2144707	0	0	12.1111	11.1111	4	7	21	17	6	5	chr12	98982403	98986402	4000	+	1to5kb:46880	uc001tfp.3	5250	SLC25A3	hg19_genes_1to5kb	1500	SLC25A3	Solute Carrier Family 25 Member 3
CD4 naive	chr12	98985901	98985901	1	6	54	Shore	NA	NA	NA	NA	2778445	0.994709	0.907824	0.086885	0.140353	7.97e-10	1	0.952381	0.015873	1	0.777778	0.0811848	0	8.57e-05	2144707	0	0	12.1111	11.1111	4	7	21	17	6	5	chr12	98982403	98986402	4000	+	1to5kb:46881	uc001tfq.3	5250	SLC25A3	hg19_genes_1to5kb	1500	SLC25A3	Solute Carrier Family 25 Member 3
CD4 naive	chr12	98985901	98985901	1	6	54	Shore	NA	NA	NA	NA	2778445	0.994709	0.907824	0.086885	0.140353	7.97e-10	1	0.952381	0.015873	1	0.777778	0.0811848	0	8.57e-05	2144707	0	0	12.1111	11.1111	4	7	21	17	6	5	chr12	98982403	98986402	4000	+	1to5kb:46882	uc001tfr.3	5250	SLC25A3	hg19_genes_1to5kb	1500	SLC25A3	Solute Carrier Family 25 Member 3
CD4 naive	chr12	98985901	98985901	1	6	54	Shore	NA	NA	NA	NA	2778445	0.994709	0.907824	0.086885	0.140353	7.97e-10	1	0.952381	0.015873	1	0.777778	0.0811848	0	8.57e-05	2144707	0	0	12.1111	11.1111	4	7	21	17	6	5	chr12	98982403	98986402	4000	+	1to5kb:46883	uc001tfs.3	5250	SLC25A3	hg19_genes_1to5kb	1500	SLC25A3	Solute Carrier Family 25 Member 3
CD4 naive	chr12	98985901	98985901	1	6	54	Shore	NA	NA	NA	NA	2778445	0.994709	0.907824	0.086885	0.140353	7.97e-10	1	0.952381	0.015873	1	0.777778	0.0811848	0	8.57e-05	2144707	0	0	12.1111	11.1111	4	7	21	17	6	5	chr12	98985194	98987193	2000	*	shore:29039	NA	NA	NA	hg19_cpg_shores	1500	NA	NA
CD4 naive	chr18	76486720	76486720	1	5	63	Island	NA	NA	NA	NA	3850403	0.870569	0.960093	-0.0895241	-0.13549	7.55e-10	0.95	0.794118	0.0634192	1	0.818182	0.0608763	0	8.57e-05	2168742	0	0	30.8889	35.1111	15	14	45	54	9	9	chr18	74982097	76735274	1753178	*	intergenic:13655	NA	NA	NA	hg19_genes_intergenic	253553	NA	NA
CD4 naive	chr18	76486720	76486720	1	5	63	Island	NA	NA	NA	NA	3850403	0.870569	0.960093	-0.0895241	-0.13549	7.55e-10	0.95	0.794118	0.0634192	1	0.818182	0.0608763	0	8.57e-05	2168742	0	0	30.8889	35.1111	15	14	45	54	9	9	chr18	76486314	76486864	551	*	island:22102	NA	NA	NA	hg19_cpg_islands	253553	NA	NA
CD4 naive	chr4	17005541	17005541	1	4	50	Open Sea	NA	NA	NA	NA	983875	0.934743	0.985159	-0.050416	-0.0745265	8.88e-10	1	0.868852	0.0406229	1	0.913043	0.0288701	0	9.3e-05	2600920	0	0	49	37.3333	25	20	130	53	9	9	chr4	16905425	17173379	267955	*	intergenic:3761	NA	NA	NA	hg19_genes_intergenic	511245	NA	NA
CD4 naive	chr4	17005541	17005541	1	4	50	Open Sea	NA	NA	NA	NA	983875	0.934743	0.985159	-0.050416	-0.0745265	8.88e-10	1	0.868852	0.0406229	1	0.913043	0.0288701	0	9.3e-05	2600920	0	0	49	37.3333	25	20	130	53	9	9	chr4	16366767	17509309	1142543	*	inter:4362	NA	NA	NA	hg19_cpg_inter	511245	NA	NA
CD4 naive	chr3	28743973	28743973	1	2	50	Open Sea	NA	NA	NA	NA	739499	0.98409	0.992335	-0.00824471	-0.0116824	9.37e-10	1	0.971831	0.0109729	1	0.964912	0.0152129	0	9.59e-05	3692932	0	0	85.5556	54.2222	40	26	191	81	9	9	chr3	28617988	28798248	180261	+	intron:116054	uc021wur.1	645206	LINC00693	hg19_genes_introns	127203	LINC00693	Long Intergenic Non-Protein Coding RNA 693
CD4 naive	chr3	28743973	28743973	1	2	50	Open Sea	NA	NA	NA	NA	739499	0.98409	0.992335	-0.00824471	-0.0116824	9.37e-10	1	0.971831	0.0109729	1	0.964912	0.0152129	0	9.59e-05	3692932	0	0	85.5556	54.2222	40	26	191	81	9	9	chr3	28621971	30643987	2022017	*	inter:3320	NA	NA	NA	hg19_cpg_inter	127203	NA	NA
CD4 naive	chr2	61353660	61353660	1	4	52	Open Sea	NA	NA	NA	NA	476178	0.901594	0.914736	-0.0131415	0.0362555	9.95e-10	1	0.833333	0.0578424	1	0.5	0.167323	0	9.74e-05	3212528	0	0	13.7778	10.7778	6	2	23	17	7	6	chr2	61345252	61361271	16020	+	intron:69766	uc002say.3	84542	KIAA1841	hg19_genes_introns	18581	KIAA1841	KIAA1841
CD4 naive	chr2	61353660	61353660	1	4	52	Open Sea	NA	NA	NA	NA	476178	0.901594	0.914736	-0.0131415	0.0362555	9.95e-10	1	0.833333	0.0578424	1	0.5	0.167323	0	9.74e-05	3212528	0	0	13.7778	10.7778	6	2	23	17	7	6	chr2	61297586	61400048	102463	*	inter:2204	NA	NA	NA	hg19_cpg_inter	18581	NA	NA
CD4 naive	chr14	77960073	77960073	1	5	54	Open Sea	NA	NA	NA	NA	3050546	0.929442	0.982143	-0.0527004	-0.0779039	1.05e-09	1	0.857143	0.0406102	1	0.914286	0.0302578	0	0.000101042	2567341	0	0	24.1111	27.2222	7	6	43	44	8	8	chr14	77951263	77964566	13304	-	intron:433520	uc001xty.3	145501	ISM2	hg19_genes_introns	35699	ISM2	Isthmin 2
CD4 naive	chr14	77960073	77960073	1	5	54	Open Sea	NA	NA	NA	NA	3050546	0.929442	0.982143	-0.0527004	-0.0779039	1.05e-09	1	0.857143	0.0406102	1	0.914286	0.0302578	0	0.000101042	2567341	0	0	24.1111	27.2222	7	6	43	44	8	8	chr14	77951263	77964995	13733	-	intron:433527	uc001xtz.3	145501	ISM2	hg19_genes_introns	35699	ISM2	Isthmin 2
CD4 naive	chr14	77960073	77960073	1	5	54	Open Sea	NA	NA	NA	NA	3050546	0.929442	0.982143	-0.0527004	-0.0779039	1.05e-09	1	0.857143	0.0406102	1	0.914286	0.0302578	0	0.000101042	2567341	0	0	24.1111	27.2222	7	6	43	44	8	8	chr14	77951263	77964995	13733	-	intron:433532	uc001xua.3	145501	ISM2	hg19_genes_introns	35699	ISM2	Isthmin 2
CD4 naive	chr14	77960073	77960073	1	5	54	Open Sea	NA	NA	NA	NA	3050546	0.929442	0.982143	-0.0527004	-0.0779039	1.05e-09	1	0.857143	0.0406102	1	0.914286	0.0302578	0	0.000101042	2567341	0	0	24.1111	27.2222	7	6	43	44	8	8	chr14	77946317	77960571	14255	*	inter:13078	NA	NA	NA	hg19_cpg_inter	35699	NA	NA
CD4 naive	chr1	52083987	52083987	1	8	56	Open Sea	NA	NA	NA	NA	177767	0.961967	0.964363	-0.00239546	0.00163212	1.52e-09	1	0.941176	0.0200564	1	0.823529	0.0633238	0	0.000113729	3950628	0	0	44.5556	33.1111	32	17	67	49	9	9	chr1	52082894	52117662	34769	+	intron:10859	uc001css.4	114883	OSBPL9	hg19_genes_introns	1440	OSBPL9	Oxysterol Binding Protein Like 9
CD4 naive	chr1	52083987	52083987	1	8	56	Open Sea	NA	NA	NA	NA	177767	0.961967	0.964363	-0.00239546	0.00163212	1.52e-09	1	0.941176	0.0200564	1	0.823529	0.0633238	0	0.000113729	3950628	0	0	44.5556	33.1111	32	17	67	49	9	9	chr1	52082894	52117662	34769	+	intron:10881	uc001cst.4	114883	OSBPL9	hg19_genes_introns	1440	OSBPL9	Oxysterol Binding Protein Like 9
CD4 naive	chr1	52083987	52083987	1	8	56	Open Sea	NA	NA	NA	NA	177767	0.961967	0.964363	-0.00239546	0.00163212	1.52e-09	1	0.941176	0.0200564	1	0.823529	0.0633238	0	0.000113729	3950628	0	0	44.5556	33.1111	32	17	67	49	9	9	chr1	52082894	52117662	34769	+	intron:10904	uc001csu.3	114883	OSBPL9	hg19_genes_introns	1440	OSBPL9	Oxysterol Binding Protein Like 9
CD4 naive	chr1	52083987	52083987	1	8	56	Open Sea	NA	NA	NA	NA	177767	0.961967	0.964363	-0.00239546	0.00163212	1.52e-09	1	0.941176	0.0200564	1	0.823529	0.0633238	0	0.000113729	3950628	0	0	44.5556	33.1111	32	17	67	49	9	9	chr1	52082894	52117662	34769	+	intron:10927	uc001csv.3	114883	OSBPL9	hg19_genes_introns	1440	OSBPL9	Oxysterol Binding Protein Like 9
CD4 naive	chr1	52083987	52083987	1	8	56	Open Sea	NA	NA	NA	NA	177767	0.961967	0.964363	-0.00239546	0.00163212	1.52e-09	1	0.941176	0.0200564	1	0.823529	0.0633238	0	0.000113729	3950628	0	0	44.5556	33.1111	32	17	67	49	9	9	chr1	52082894	52117662	34769	+	intron:10949	uc001csw.3	114883	OSBPL9	hg19_genes_introns	1440	OSBPL9	Oxysterol Binding Protein Like 9
CD4 naive	chr1	52083987	52083987	1	8	56	Open Sea	NA	NA	NA	NA	177767	0.961967	0.964363	-0.00239546	0.00163212	1.52e-09	1	0.941176	0.0200564	1	0.823529	0.0633238	0	0.000113729	3950628	0	0	44.5556	33.1111	32	17	67	49	9	9	chr1	52082894	52135105	52212	+	intron:10971	uc009vza.3	114883	OSBPL9	hg19_genes_introns	1440	OSBPL9	Oxysterol Binding Protein Like 9
CD4 naive	chr1	52083987	52083987	1	8	56	Open Sea	NA	NA	NA	NA	177767	0.961967	0.964363	-0.00239546	0.00163212	1.52e-09	1	0.941176	0.0200564	1	0.823529	0.0633238	0	0.000113729	3950628	0	0	44.5556	33.1111	32	17	67	49	9	9	chr1	51989217	52191028	201812	*	inter:769	NA	NA	NA	hg19_cpg_inter	1440	NA	NA
CD4 naive	chr2	25162414	25162414	1	3	55	Open Sea	NA	NA	NA	NA	428313	0.94436	1	-0.0625946	-0.0923015	1.72e-09	1	0.847458	0.0708253	1	1	0	0	0.000113729	2438184	0	1	20.6667	11.3333	8	0	59	21	8	5	chr2	25147056	25166504	19449	*	intergenic:1742	NA	NA	NA	hg19_genes_intergenic	32565	NA	NA
CD4 naive	chr2	25162414	25162414	1	3	55	Open Sea	NA	NA	NA	NA	428313	0.94436	1	-0.0625946	-0.0923015	1.72e-09	1	0.847458	0.0708253	1	1	0	0	0.000113729	2438184	0	1	20.6667	11.3333	8	0	59	21	8	5	chr2	25147690	25190140	42451	*	inter:2024	NA	NA	NA	hg19_cpg_inter	32565	NA	NA
CD4 naive	chr4	8002742	8002742	1	6	65	Open Sea	NA	NA	NA	NA	970100	0.861634	0.965497	-0.103863	-0.152707	1.45e-09	1	0.666667	0.111549	1	0.789474	0.0738303	0	0.000113729	2083460	0	0	15.6667	12.1111	3	2	33	19	7	6	chr4	7985282	8009785	24504	-	intron:164183	uc003gkk.3	84448	ABLIM2	hg19_genes_introns	198316	ABLIM2	Actin Binding LIM Protein Family Member 2
CD4 naive	chr4	8002742	8002742	1	6	65	Open Sea	NA	NA	NA	NA	970100	0.861634	0.965497	-0.103863	-0.152707	1.45e-09	1	0.666667	0.111549	1	0.789474	0.0738303	0	0.000113729	2083460	0	0	15.6667	12.1111	3	2	33	19	7	6	chr4	7994655	8009785	15131	-	intron:164191	uc003gkl.3	84448	ABLIM2	hg19_genes_introns	198316	ABLIM2	Actin Binding LIM Protein Family Member 2
CD4 naive	chr4	8002742	8002742	1	6	65	Open Sea	NA	NA	NA	NA	970100	0.861634	0.965497	-0.103863	-0.152707	1.45e-09	1	0.666667	0.111549	1	0.789474	0.0738303	0	0.000113729	2083460	0	0	15.6667	12.1111	3	2	33	19	7	6	chr4	7994655	8009785	15131	-	intron:164205	uc003gkj.4	84448	ABLIM2	hg19_genes_introns	198316	ABLIM2	Actin Binding LIM Protein Family Member 2
CD4 naive	chr4	8002742	8002742	1	6	65	Open Sea	NA	NA	NA	NA	970100	0.861634	0.965497	-0.103863	-0.152707	1.45e-09	1	0.666667	0.111549	1	0.789474	0.0738303	0	0.000113729	2083460	0	0	15.6667	12.1111	3	2	33	19	7	6	chr4	7994655	8009785	15131	-	intron:164225	uc003gkm.4	84448	ABLIM2	hg19_genes_introns	198316	ABLIM2	Actin Binding LIM Protein Family Member 2
CD4 naive	chr4	8002742	8002742	1	6	65	Open Sea	NA	NA	NA	NA	970100	0.861634	0.965497	-0.103863	-0.152707	1.45e-09	1	0.666667	0.111549	1	0.789474	0.0738303	0	0.000113729	2083460	0	0	15.6667	12.1111	3	2	33	19	7	6	chr4	7994655	8009785	15131	-	intron:164242	uc003gko.3	84448	ABLIM2	hg19_genes_introns	198316	ABLIM2	Actin Binding LIM Protein Family Member 2
CD4 naive	chr4	8002742	8002742	1	6	65	Open Sea	NA	NA	NA	NA	970100	0.861634	0.965497	-0.103863	-0.152707	1.45e-09	1	0.666667	0.111549	1	0.789474	0.0738303	0	0.000113729	2083460	0	0	15.6667	12.1111	3	2	33	19	7	6	chr4	7985282	8009785	24504	-	intron:164259	uc003gkp.3	84448	ABLIM2	hg19_genes_introns	198316	ABLIM2	Actin Binding LIM Protein Family Member 2
CD4 naive	chr4	8002742	8002742	1	6	65	Open Sea	NA	NA	NA	NA	970100	0.861634	0.965497	-0.103863	-0.152707	1.45e-09	1	0.666667	0.111549	1	0.789474	0.0738303	0	0.000113729	2083460	0	0	15.6667	12.1111	3	2	33	19	7	6	chr4	7985282	8009785	24504	-	intron:164275	uc003gkq.3	84448	ABLIM2	hg19_genes_introns	198316	ABLIM2	Actin Binding LIM Protein Family Member 2
CD4 naive	chr4	8002742	8002742	1	6	65	Open Sea	NA	NA	NA	NA	970100	0.861634	0.965497	-0.103863	-0.152707	1.45e-09	1	0.666667	0.111549	1	0.789474	0.0738303	0	0.000113729	2083460	0	0	15.6667	12.1111	3	2	33	19	7	6	chr4	7985282	8009785	24504	-	intron:164292	uc003gkr.3	84448	ABLIM2	hg19_genes_introns	198316	ABLIM2	Actin Binding LIM Protein Family Member 2
CD4 naive	chr4	8002742	8002742	1	6	65	Open Sea	NA	NA	NA	NA	970100	0.861634	0.965497	-0.103863	-0.152707	1.45e-09	1	0.666667	0.111549	1	0.789474	0.0738303	0	0.000113729	2083460	0	0	15.6667	12.1111	3	2	33	19	7	6	chr4	7945854	8083169	137316	*	inter:4316	NA	NA	NA	hg19_cpg_inter	198316	NA	NA
CD4 naive	chr8	144056620	144056620	1	8	73	Open Sea	NA	NA	NA	NA	1979462	0.951429	0.994709	-0.0432795	-0.0635398	1.61e-09	1	0.833333	0.0535579	1	0.952381	0.015873	0	0.000113729	2721461	0	0	20	14.8889	9	5	42	25	8	7	chr8	144004260	144063447	59188	*	intergenic:7476	NA	NA	NA	hg19_genes_intergenic	20623	NA	NA
CD4 naive	chr8	144056620	144056620	1	8	73	Open Sea	NA	NA	NA	NA	1979462	0.951429	0.994709	-0.0432795	-0.0635398	1.61e-09	1	0.833333	0.0535579	1	0.952381	0.015873	0	0.000113729	2721461	0	0	20	14.8889	9	5	42	25	8	7	chr8	143920406	144095456	175051	*	inter:8526	NA	NA	NA	hg19_cpg_inter	20623	NA	NA
CD4 naive	chr9	135240056	135240056	1	8	58	Open Sea	NA	NA	NA	NA	2172050	0.918629	0.980263	-0.0591669	-0.0868222	1.32e-09	1	0.833333	0.060533	1	0.875	0.043141	0	0.000113729	2485749	1	0	12.6667	12.8889	0	3	26	19	6	7	chr9	135235373	135250936	15564	*	intergenic:8139	NA	NA	NA	hg19_genes_intergenic	45553	NA	NA
CD4 naive	chr9	135240056	135240056	1	8	58	Open Sea	NA	NA	NA	NA	2172050	0.918629	0.980263	-0.0591669	-0.0868222	1.32e-09	1	0.833333	0.060533	1	0.875	0.043141	0	0.000113729	2485749	1	0	12.6667	12.8889	0	3	26	19	6	7	chr9	135234784	135278052	43269	*	inter:9352	NA	NA	NA	hg19_cpg_inter	45553	NA	NA
CD4 naive	chr12	58003339	58003339	1	6	62	Shore	NA	NA	NA	NA	2746910	0.922658	0.967792	-0.045134	-0.0654177	1.51e-09	1	0.833333	0.0535346	1	0.870968	0.0532598	0	0.000113729	2701403	0	0	25.2222	20.2222	12	9	37	31	9	8	chr12	58002963	58003962	1000	+	promoter:46551	uc009zpy.4	115557	ARHGEF25	hg19_genes_promoters	622	ARHGEF25	Rho Guanine Nucleotide Exchange Factor 25
CD4 naive	chr12	58003339	58003339	1	6	62	Shore	NA	NA	NA	NA	2746910	0.922658	0.967792	-0.045134	-0.0654177	1.51e-09	1	0.833333	0.0535346	1	0.870968	0.0532598	0	0.000113729	2701403	0	0	25.2222	20.2222	12	9	37	31	9	8	chr12	58003101	58004100	1000	+	promoter:46552	uc001soz.1	115557	ARHGEF25	hg19_genes_promoters	622	ARHGEF25	Rho Guanine Nucleotide Exchange Factor 25
CD4 naive	chr12	58003339	58003339	1	6	62	Shore	NA	NA	NA	NA	2746910	0.922658	0.967792	-0.045134	-0.0654177	1.51e-09	1	0.833333	0.0535346	1	0.870968	0.0532598	0	0.000113729	2701403	0	0	25.2222	20.2222	12	9	37	31	9	8	chr12	58000218	58004217	4000	+	1to5kb:46553	uc001spa.4	115557	ARHGEF25	hg19_genes_1to5kb	622	ARHGEF25	Rho Guanine Nucleotide Exchange Factor 25
CD4 naive	chr12	58003339	58003339	1	6	62	Shore	NA	NA	NA	NA	2746910	0.922658	0.967792	-0.045134	-0.0654177	1.51e-09	1	0.833333	0.0535346	1	0.870968	0.0532598	0	0.000113729	2701403	0	0	25.2222	20.2222	12	9	37	31	9	8	chr12	58000218	58004217	4000	+	1to5kb:46554	uc001spb.4	115557	ARHGEF25	hg19_genes_1to5kb	622	ARHGEF25	Rho Guanine Nucleotide Exchange Factor 25
CD4 naive	chr12	58003339	58003339	1	6	62	Shore	NA	NA	NA	NA	2746910	0.922658	0.967792	-0.045134	-0.0654177	1.51e-09	1	0.833333	0.0535346	1	0.870968	0.0532598	0	0.000113729	2701403	0	0	25.2222	20.2222	12	9	37	31	9	8	chr12	58002860	58003583	724	+	exon:426696	uc001sow.1	196403	DTX3	hg19_genes_exons	622	DTX3	Deltex E3 Ubiquitin Ligase 3
CD4 naive	chr12	58003339	58003339	1	6	62	Shore	NA	NA	NA	NA	2746910	0.922658	0.967792	-0.045134	-0.0654177	1.51e-09	1	0.833333	0.0535346	1	0.870968	0.0532598	0	0.000113729	2701403	0	0	25.2222	20.2222	12	9	37	31	9	8	chr12	58002860	58003583	724	+	exon:426702	uc001sox.1	196403	DTX3	hg19_genes_exons	622	DTX3	Deltex E3 Ubiquitin Ligase 3
CD4 naive	chr12	58003339	58003339	1	6	62	Shore	NA	NA	NA	NA	2746910	0.922658	0.967792	-0.045134	-0.0654177	1.51e-09	1	0.833333	0.0535346	1	0.870968	0.0532598	0	0.000113729	2701403	0	0	25.2222	20.2222	12	9	37	31	9	8	chr12	58002860	58003583	724	+	exon:426707	uc001soy.1	196403	DTX3	hg19_genes_exons	622	DTX3	Deltex E3 Ubiquitin Ligase 3
CD4 naive	chr12	58003339	58003339	1	6	62	Shore	NA	NA	NA	NA	2746910	0.922658	0.967792	-0.045134	-0.0654177	1.51e-09	1	0.833333	0.0535346	1	0.870968	0.0532598	0	0.000113729	2701403	0	0	25.2222	20.2222	12	9	37	31	9	8	chr12	58002936	58003583	648	+	3UTR:36312	uc001sow.1	196403	DTX3	hg19_genes_3UTRs	622	DTX3	Deltex E3 Ubiquitin Ligase 3
CD4 naive	chr12	58003339	58003339	1	6	62	Shore	NA	NA	NA	NA	2746910	0.922658	0.967792	-0.045134	-0.0654177	1.51e-09	1	0.833333	0.0535346	1	0.870968	0.0532598	0	0.000113729	2701403	0	0	25.2222	20.2222	12	9	37	31	9	8	chr12	58002936	58003583	648	+	3UTR:36313	uc001sox.1	196403	DTX3	hg19_genes_3UTRs	622	DTX3	Deltex E3 Ubiquitin Ligase 3
CD4 naive	chr12	58003339	58003339	1	6	62	Shore	NA	NA	NA	NA	2746910	0.922658	0.967792	-0.045134	-0.0654177	1.51e-09	1	0.833333	0.0535346	1	0.870968	0.0532598	0	0.000113729	2701403	0	0	25.2222	20.2222	12	9	37	31	9	8	chr12	58002936	58003583	648	+	3UTR:36314	uc001soy.1	196403	DTX3	hg19_genes_3UTRs	622	DTX3	Deltex E3 Ubiquitin Ligase 3
CD4 naive	chr12	58003339	58003339	1	6	62	Shore	NA	NA	NA	NA	2746910	0.922658	0.967792	-0.045134	-0.0654177	1.51e-09	1	0.833333	0.0535346	1	0.870968	0.0532598	0	0.000113729	2701403	0	0	25.2222	20.2222	12	9	37	31	9	8	chr12	58001881	58003880	2000	*	shore:28757	NA	NA	NA	hg19_cpg_shores	622	NA	NA
CD4 naive	chr14	73443215	73443215	1	5	51	Open Sea	NA	NA	NA	NA	3038358	0.955343	0.97716	-0.0218177	-0.0282664	1.54e-09	1	0.916667	0.0309912	1	0.85	0.0511024	0	0.000113729	3289947	0	0	18.2222	14.6667	12	5	31	23	9	8	chr14	73442430	73444634	2205	-	intron:432720	uc001xnl.3	53349	ZFYVE1	hg19_genes_introns	13535	ZFYVE1	Zinc Finger FYVE-Type Containing 1
CD4 naive	chr14	73443215	73443215	1	5	51	Open Sea	NA	NA	NA	NA	3038358	0.955343	0.97716	-0.0218177	-0.0282664	1.54e-09	1	0.916667	0.0309912	1	0.85	0.0511024	0	0.000113729	3289947	0	0	18.2222	14.6667	12	5	31	23	9	8	chr14	73442430	73444634	2205	-	intron:432728	uc001xnm.3	53349	ZFYVE1	hg19_genes_introns	13535	ZFYVE1	Zinc Finger FYVE-Type Containing 1
CD4 naive	chr14	73443215	73443215	1	5	51	Open Sea	NA	NA	NA	NA	3038358	0.955343	0.97716	-0.0218177	-0.0282664	1.54e-09	1	0.916667	0.0309912	1	0.85	0.0511024	0	0.000113729	3289947	0	0	18.2222	14.6667	12	5	31	23	9	8	chr14	73442430	73444634	2205	-	intron:432739	uc010arj.3	53349	ZFYVE1	hg19_genes_introns	13535	ZFYVE1	Zinc Finger FYVE-Type Containing 1
CD4 naive	chr14	73443215	73443215	1	5	51	Open Sea	NA	NA	NA	NA	3038358	0.955343	0.97716	-0.0218177	-0.0282664	1.54e-09	1	0.916667	0.0309912	1	0.85	0.0511024	0	0.000113729	3289947	0	0	18.2222	14.6667	12	5	31	23	9	8	chr14	73397617	73489461	91845	*	inter:13010	NA	NA	NA	hg19_cpg_inter	13535	NA	NA
CD4 naive	chr17	41933877	41933877	1	2	52	Open Sea	NA	NA	NA	NA	3630285	0.937269	1	-0.0627314	-0.0925098	1.41e-09	1	0.818182	0.0751678	1	1	0	0	0.000113729	2436784	0	0	17.4444	15.7778	4	5	42	46	7	6	chr17	41932688	41934471	1784	+	intron:498033	uc002iel.2	146894	CD300LG	hg19_genes_introns	9360	CD300LG	CD300 Molecule Like Family Member G
CD4 naive	chr17	41933877	41933877	1	2	52	Open Sea	NA	NA	NA	NA	3630285	0.937269	1	-0.0627314	-0.0925098	1.41e-09	1	0.818182	0.0751678	1	1	0	0	0.000113729	2436784	0	0	17.4444	15.7778	4	5	42	46	7	6	chr17	41932688	41934471	1784	+	intron:498039	uc010czk.3	146894	CD300LG	hg19_genes_introns	9360	CD300LG	CD300 Molecule Like Family Member G
CD4 naive	chr17	41933877	41933877	1	2	52	Open Sea	NA	NA	NA	NA	3630285	0.937269	1	-0.0627314	-0.0925098	1.41e-09	1	0.818182	0.0751678	1	1	0	0	0.000113729	2436784	0	0	17.4444	15.7778	4	5	42	46	7	6	chr17	41932688	41934471	1784	+	intron:498044	uc010czl.3	146894	CD300LG	hg19_genes_introns	9360	CD300LG	CD300 Molecule Like Family Member G
CD4 naive	chr17	41933877	41933877	1	2	52	Open Sea	NA	NA	NA	NA	3630285	0.937269	1	-0.0627314	-0.0925098	1.41e-09	1	0.818182	0.0751678	1	1	0	0	0.000113729	2436784	0	0	17.4444	15.7778	4	5	42	46	7	6	chr17	41932688	41934471	1784	+	intron:498049	uc010wil.2	146894	CD300LG	hg19_genes_introns	9360	CD300LG	CD300 Molecule Like Family Member G
CD4 naive	chr17	41933877	41933877	1	2	52	Open Sea	NA	NA	NA	NA	3630285	0.937269	1	-0.0627314	-0.0925098	1.41e-09	1	0.818182	0.0751678	1	1	0	0	0.000113729	2436784	0	0	17.4444	15.7778	4	5	42	46	7	6	chr17	41932688	41934471	1784	+	intron:498055	uc002iem.3	146894	CD300LG	hg19_genes_introns	9360	CD300LG	CD300 Molecule Like Family Member G
CD4 naive	chr17	41933877	41933877	1	2	52	Open Sea	NA	NA	NA	NA	3630285	0.937269	1	-0.0627314	-0.0925098	1.41e-09	1	0.818182	0.0751678	1	1	0	0	0.000113729	2436784	0	0	17.4444	15.7778	4	5	42	46	7	6	chr17	41914819	41973922	59104	*	inter:15442	NA	NA	NA	hg19_cpg_inter	9360	NA	NA
CD4 naive	chr17	42773230	42773230	1	7	60	Open Sea	NA	NA	NA	NA	3634947	0.947636	0.97968	-0.032044	-0.0459294	1.7e-09	1	0.875	0.0361041	1	0.928571	0.0308546	0	0.000113729	2962868	0	0	32.6667	28.6667	13	17	55	42	9	9	chr17	42772166	42780975	8810	*	intergenic:13051	NA	NA	NA	hg19_genes_intergenic	12744	NA	NA
CD4 naive	chr17	42773230	42773230	1	7	60	Open Sea	NA	NA	NA	NA	3634947	0.947636	0.97968	-0.032044	-0.0459294	1.7e-09	1	0.875	0.0361041	1	0.928571	0.0308546	0	0.000113729	2962868	0	0	32.6667	28.6667	13	17	55	42	9	9	chr17	42771254	42781900	10647	*	inter:15462	NA	NA	NA	hg19_cpg_inter	12744	NA	NA
CD4 naive	chr17	46164868	46164868	1	2	59	Open Sea	NA	NA	NA	NA	3647343	0.882136	0.962148	-0.0800123	-0.123664	1.68e-09	0.947368	0.714286	0.0722366	1	0.888889	0.0476158	0	0.000113729	2235322	0	0	15	11.8889	9	6	33	19	8	6	chr17	46154404	46178116	23713	-	intron:519351	uc002ind.4	10951	CBX1	hg19_genes_introns	20041	CBX1	Chromobox 1
CD4 naive	chr17	46164868	46164868	1	2	59	Open Sea	NA	NA	NA	NA	3647343	0.882136	0.962148	-0.0800123	-0.123664	1.68e-09	0.947368	0.714286	0.0722366	1	0.888889	0.0476158	0	0.000113729	2235322	0	0	15	11.8889	9	6	33	19	8	6	chr17	46154404	46178629	24226	-	intron:519355	uc002ine.4	10951	CBX1	hg19_genes_introns	20041	CBX1	Chromobox 1
CD4 naive	chr17	46164868	46164868	1	2	59	Open Sea	NA	NA	NA	NA	3647343	0.882136	0.962148	-0.0800123	-0.123664	1.68e-09	0.947368	0.714286	0.0722366	1	0.888889	0.0476158	0	0.000113729	2235322	0	0	15	11.8889	9	6	33	19	8	6	chr17	46140970	46174149	33180	*	inter:15531	NA	NA	NA	hg19_cpg_inter	20041	NA	NA
CD4 naive	chr19	48593902	48593902	1	2	52	Open Sea	NA	NA	NA	NA	4106721	0.788822	0.84157	-0.0556716	-0.0205743	1.61e-09	0.916667	0.642857	0.101075	1	0.5	0.182184	0	0.000113729	3461710	1	0	10.6667	10.4444	0	5	17	16	6	6	chr19	48593675	48598720	5046	-	intron:563496	uc002phw.3	8605	PLA2G4C	hg19_genes_introns	80045	PLA2G4C	Phospholipase A2 Group IVC
CD4 naive	chr19	48593902	48593902	1	2	52	Open Sea	NA	NA	NA	NA	4106721	0.788822	0.84157	-0.0556716	-0.0205743	1.61e-09	0.916667	0.642857	0.101075	1	0.5	0.182184	0	0.000113729	3461710	1	0	10.6667	10.4444	0	5	17	16	6	6	chr19	48593675	48598720	5046	-	intron:563510	uc002phx.3	8605	PLA2G4C	hg19_genes_introns	80045	PLA2G4C	Phospholipase A2 Group IVC
CD4 naive	chr19	48593902	48593902	1	2	52	Open Sea	NA	NA	NA	NA	4106721	0.788822	0.84157	-0.0556716	-0.0205743	1.61e-09	0.916667	0.642857	0.101075	1	0.5	0.182184	0	0.000113729	3461710	1	0	10.6667	10.4444	0	5	17	16	6	6	chr19	48593675	48598720	5046	-	intron:563526	uc010elr.3	8605	PLA2G4C	hg19_genes_introns	80045	PLA2G4C	Phospholipase A2 Group IVC
CD4 naive	chr19	48593902	48593902	1	2	52	Open Sea	NA	NA	NA	NA	4106721	0.788822	0.84157	-0.0556716	-0.0205743	1.61e-09	0.916667	0.642857	0.101075	1	0.5	0.182184	0	0.000113729	3461710	1	0	10.6667	10.4444	0	5	17	16	6	6	chr19	48593675	48598720	5046	-	intron:563542	uc010xzd.2	8605	PLA2G4C	hg19_genes_introns	80045	PLA2G4C	Phospholipase A2 Group IVC
CD4 naive	chr19	48593902	48593902	1	2	52	Open Sea	NA	NA	NA	NA	4106721	0.788822	0.84157	-0.0556716	-0.0205743	1.61e-09	0.916667	0.642857	0.101075	1	0.5	0.182184	0	0.000113729	3461710	1	0	10.6667	10.4444	0	5	17	16	6	6	chr19	48569325	48636718	67394	*	inter:17423	NA	NA	NA	hg19_cpg_inter	80045	NA	NA
CD4 naive	chr20	17818571	17818571	1	3	49	Open Sea	NA	NA	NA	NA	4187433	0.934993	0.969841	-0.0348481	-0.0464922	1.6e-09	1	0.809524	0.0590393	1	0.8	0.0679302	0	0.000113729	2954271	0	0	20.8889	12.7778	18	5	26	23	9	6	chr20	17716518	17850141	133624	*	intergenic:14668	NA	NA	NA	hg19_genes_intergenic	36569	NA	NA
CD4 naive	chr20	17818571	17818571	1	3	49	Open Sea	NA	NA	NA	NA	4187433	0.934993	0.969841	-0.0348481	-0.0464922	1.6e-09	1	0.809524	0.0590393	1	0.8	0.0679302	0	0.000113729	2954271	0	0	20.8889	12.7778	18	5	26	23	9	6	chr20	17667457	17944755	277299	*	inter:17843	NA	NA	NA	hg19_cpg_inter	36569	NA	NA
CD4 naive	chr7	71995032	71995032	1	4	51	Open Sea	NA	NA	NA	NA	1670782	1	0.921154	0.0788464	0.134133	1.78e-09	1	1	0	1	0.714286	0.100259	0	0.00011566	2175179	0	0	17.5556	16	9	7	26	24	8	8	chr7	71917137	72023728	106592	*	intergenic:6392	NA	NA	NA	hg19_genes_intergenic	167840	NA	NA
CD4 naive	chr7	71995032	71995032	1	4	51	Open Sea	NA	NA	NA	NA	1670782	1	0.921154	0.0788464	0.134133	1.78e-09	1	1	0	1	0.714286	0.100259	0	0.00011566	2175179	0	0	17.5556	16	9	7	26	24	8	8	chr7	71806769	72294512	487744	*	inter:7246	NA	NA	NA	hg19_cpg_inter	167840	NA	NA
CD4 naive	chr5	75559626	75559626	1	1	44	Open Sea	NA	NA	NA	NA	1204725	0.985215	0.995272	-0.0100573	-0.0142346	1.87e-09	1	0.961538	0.0133485	1	0.957447	0.0141844	0	0.000118884	3625799	0	0	67.5556	65.1111	26	13	92	96	9	9	chr5	75505713	75580986	75274	+	intron:179898	uc003kei.1	22987	SV2C	hg19_genes_introns	139521	SV2C	Synaptic Vesicle Glycoprotein 2C
CD4 naive	chr5	75559626	75559626	1	1	44	Open Sea	NA	NA	NA	NA	1204725	0.985215	0.995272	-0.0100573	-0.0142346	1.87e-09	1	0.961538	0.0133485	1	0.957447	0.0141844	0	0.000118884	3625799	0	0	67.5556	65.1111	26	13	92	96	9	9	chr5	75474174	75694759	220586	*	inter:5221	NA	NA	NA	hg19_cpg_inter	139521	NA	NA
CD4 naive	chr18	9102598	9102598	1	14	81	Island	NA	NA	NA	NA	3778383	0.113196	0.0387205	0.0696354	3.26562	1.9e-09	0.222222	0	0.0837928	0.181818	0	0.076927	0	0.000118899	1265875	1	0	10.2222	13.3333	0	6	17	26	5	6	chr18	9101628	9102627	1000	+	promoter:64652	uc002knu.3	4729	NDUFV2	hg19_genes_promoters	28	NDUFV2	NADH:Ubiquinone Oxidoreductase Core Subunit V2
CD4 naive	chr18	9102598	9102598	1	14	81	Island	NA	NA	NA	NA	3778383	0.113196	0.0387205	0.0696354	3.26562	1.9e-09	0.222222	0	0.0837928	0.181818	0	0.076927	0	0.000118899	1265875	1	0	10.2222	13.3333	0	6	17	26	5	6	chr18	9102595	9102994	400	+	exonintronboundary:554245	uc002knu.3	4729	NDUFV2	hg19_genes_exonintronboundaries	28	NDUFV2	NADH:Ubiquinone Oxidoreductase Core Subunit V2
CD4 naive	chr18	9102598	9102598	1	14	81	Island	NA	NA	NA	NA	3778383	0.113196	0.0387205	0.0696354	3.26562	1.9e-09	0.222222	0	0.0837928	0.181818	0	0.076927	0	0.000118899	1265875	1	0	10.2222	13.3333	0	6	17	26	5	6	chr18	9102417	9102973	557	*	island:21762	NA	NA	NA	hg19_cpg_islands	28	NA	NA
CD4 naive	chr7	6031395	6031395	1	4	60	Open Sea	NA	NA	NA	NA	1589746	0.988304	0.896791	0.0915128	0.15449	2.22e-09	1	0.894737	0.0350877	1	0.727273	0.104225	0	0.00013519	2076167	0	0	16.2222	11	9	5	25	16	8	6	chr7	6029587	6031603	2017	-	intron:248616	uc003spj.3	5395	PMS2	hg19_genes_introns	17485	PMS2	PMS1 Homolog 2, Mismatch Repair System Component
CD4 naive	chr7	6031395	6031395	1	4	60	Open Sea	NA	NA	NA	NA	1589746	0.988304	0.896791	0.0915128	0.15449	2.22e-09	1	0.894737	0.0350877	1	0.727273	0.104225	0	0.00013519	2076167	0	0	16.2222	11	9	5	25	16	8	6	chr7	6029587	6031603	2017	-	intron:248627	uc003spk.3	5395	PMS2	hg19_genes_introns	17485	PMS2	PMS1 Homolog 2, Mismatch Repair System Component
CD4 naive	chr7	6031395	6031395	1	4	60	Open Sea	NA	NA	NA	NA	1589746	0.988304	0.896791	0.0915128	0.15449	2.22e-09	1	0.894737	0.0350877	1	0.727273	0.104225	0	0.00013519	2076167	0	0	16.2222	11	9	5	25	16	8	6	chr7	6029587	6031603	2017	-	intron:248641	uc003spl.3	5395	PMS2	hg19_genes_introns	17485	PMS2	PMS1 Homolog 2, Mismatch Repair System Component
CD4 naive	chr7	6031395	6031395	1	4	60	Open Sea	NA	NA	NA	NA	1589746	0.988304	0.896791	0.0915128	0.15449	2.22e-09	1	0.894737	0.0350877	1	0.727273	0.104225	0	0.00013519	2076167	0	0	16.2222	11	9	5	25	16	8	6	chr7	6022623	6036956	14334	-	intron:248653	uc010kte.3	5395	PMS2	hg19_genes_introns	17485	PMS2	PMS1 Homolog 2, Mismatch Repair System Component
CD4 naive	chr7	6031395	6031395	1	4	60	Open Sea	NA	NA	NA	NA	1589746	0.988304	0.896791	0.0915128	0.15449	2.22e-09	1	0.894737	0.0350877	1	0.727273	0.104225	0	0.00013519	2076167	0	0	16.2222	11	9	5	25	16	8	6	chr7	6029587	6031603	2017	-	intron:248665	uc010ktg.3	5395	PMS2	hg19_genes_introns	17485	PMS2	PMS1 Homolog 2, Mismatch Repair System Component
CD4 naive	chr7	6031395	6031395	1	4	60	Open Sea	NA	NA	NA	NA	1589746	0.988304	0.896791	0.0915128	0.15449	2.22e-09	1	0.894737	0.0350877	1	0.727273	0.104225	0	0.00013519	2076167	0	0	16.2222	11	9	5	25	16	8	6	chr7	6029587	6031603	2017	-	intron:248679	uc011jwl.2	5395	PMS2	hg19_genes_introns	17485	PMS2	PMS1 Homolog 2, Mismatch Repair System Component
CD4 naive	chr7	6031395	6031395	1	4	60	Open Sea	NA	NA	NA	NA	1589746	0.988304	0.896791	0.0915128	0.15449	2.22e-09	1	0.894737	0.0350877	1	0.727273	0.104225	0	0.00013519	2076167	0	0	16.2222	11	9	5	25	16	8	6	chr7	6029587	6031603	2017	-	intron:248689	uc010ktf.2	5395	PMS2	hg19_genes_introns	17485	PMS2	PMS1 Homolog 2, Mismatch Repair System Component
CD4 naive	chr7	6031395	6031395	1	4	60	Open Sea	NA	NA	NA	NA	1589746	0.988304	0.896791	0.0915128	0.15449	2.22e-09	1	0.894737	0.0350877	1	0.727273	0.104225	0	0.00013519	2076167	0	0	16.2222	11	9	5	25	16	8	6	chr7	6014409	6044396	29988	*	inter:6904	NA	NA	NA	hg19_cpg_inter	17485	NA	NA
CD4 naive	chr10	87742949	87742949	1	1	55	Open Sea	NA	NA	NA	NA	2336493	0.839891	0.947475	-0.107583	-0.162364	2.37e-09	1	0.666667	0.126131	1	0.727273	0.105801	0	0.0001403	2042364	0	0	16	15.2222	3	1	54	27	7	8	chr10	87675997	87898575	222579	-	intron:330137	uc001kdl.1	2894	GRID1	hg19_genes_introns	339118	GRID1	Glutamate Ionotropic Receptor Delta Type Subunit 1
CD4 naive	chr10	87742949	87742949	1	1	55	Open Sea	NA	NA	NA	NA	2336493	0.839891	0.947475	-0.107583	-0.162364	2.37e-09	1	0.666667	0.126131	1	0.727273	0.105801	0	0.0001403	2042364	0	0	16	15.2222	3	1	54	27	7	8	chr10	87675997	87898575	222579	-	intron:330151	uc009xsu.1	2894	GRID1	hg19_genes_introns	339118	GRID1	Glutamate Ionotropic Receptor Delta Type Subunit 1
CD4 naive	chr10	87742949	87742949	1	1	55	Open Sea	NA	NA	NA	NA	2336493	0.839891	0.947475	-0.107583	-0.162364	2.37e-09	1	0.666667	0.126131	1	0.727273	0.105801	0	0.0001403	2042364	0	0	16	15.2222	3	1	54	27	7	8	chr10	86304954	88018640	1713687	*	inter:9985	NA	NA	NA	hg19_cpg_inter	339118	NA	NA
CD4 naive	chr9	136650580	136650580	1	3	65	Open Sea	NA	NA	NA	NA	2179799	1	0.94767	0.0523302	0.0825026	2.5e-09	1	1	0	1	0.842105	0.0632744	0	0.000140679	2523685	0	1	17.5556	13.3333	9	0	24	21	8	8	chr9	136649541	136650897	1357	-	intron:306511	uc004cer.3	7410	VAV2	hg19_genes_introns	149094	VAV2	Vav Guanine Nucleotide Exchange Factor 2
CD4 naive	chr9	136650580	136650580	1	3	65	Open Sea	NA	NA	NA	NA	2179799	1	0.94767	0.0523302	0.0825026	2.5e-09	1	1	0	1	0.842105	0.0632744	0	0.000140679	2523685	0	1	17.5556	13.3333	9	0	24	21	8	8	chr9	136649541	136650897	1357	-	intron:306538	uc004ces.3	7410	VAV2	hg19_genes_introns	149094	VAV2	Vav Guanine Nucleotide Exchange Factor 2
CD4 naive	chr9	136650580	136650580	1	3	65	Open Sea	NA	NA	NA	NA	2179799	1	0.94767	0.0523302	0.0825026	2.5e-09	1	1	0	1	0.842105	0.0632744	0	0.000140679	2523685	0	1	17.5556	13.3333	9	0	24	21	8	8	chr9	136649541	136650897	1357	-	intron:306564	uc004cet.1	7410	VAV2	hg19_genes_introns	149094	VAV2	Vav Guanine Nucleotide Exchange Factor 2
CD4 naive	chr9	136650580	136650580	1	3	65	Open Sea	NA	NA	NA	NA	2179799	1	0.94767	0.0523302	0.0825026	2.5e-09	1	1	0	1	0.842105	0.0632744	0	0.000140679	2523685	0	1	17.5556	13.3333	9	0	24	21	8	8	chr9	136572147	136655111	82965	*	inter:9382	NA	NA	NA	hg19_cpg_inter	149094	NA	NA
CD4 naive	chr7	152236046	152236046	1	9	75	Open Sea	NA	NA	NA	NA	1790043	0.954165	0.987179	-0.0362197	-0.0525305	2.87e-09	1	0.882353	0.043752	1	0.923077	0.0271964	0	0.000151594	2862130	1	0	15.3333	15	0	7	24	26	7	7	chr7	152162631	152343586	180956	*	intergenic:6849	NA	NA	NA	hg19_genes_intergenic	74836	NA	NA
CD4 naive	chr7	152236046	152236046	1	9	75	Open Sea	NA	NA	NA	NA	1790043	0.954165	0.987179	-0.0362197	-0.0525305	2.87e-09	1	0.882353	0.043752	1	0.923077	0.0271964	0	0.000151594	2862130	1	0	15.3333	15	0	7	24	26	7	7	chr7	152166114	152368980	202867	*	inter:7731	NA	NA	NA	hg19_cpg_inter	74836	NA	NA
CD4 naive	chr8	140616780	140616780	1	4	59	Open Sea	NA	NA	NA	NA	1963927	0.917475	0.976642	-0.0591669	-0.0869623	3.24e-09	1	0.714286	0.0841467	1	0.863636	0.0454493	0	0.000159632	2484809	0	0	24.6667	34.4444	7	11	40	62	8	9	chr8	140613845	140623579	9735	-	intron:279695	uc003yve.1	51305	KCNK9	hg19_genes_introns	904615	KCNK9	Potassium Two Pore Domain Channel Subfamily K Member 9
CD4 naive	chr8	140616780	140616780	1	4	59	Open Sea	NA	NA	NA	NA	1963927	0.917475	0.976642	-0.0591669	-0.0869623	3.24e-09	1	0.714286	0.0841467	1	0.863636	0.0454493	0	0.000159632	2484809	0	0	24.6667	34.4444	7	11	40	62	8	9	chr8	139894448	140627096	732649	*	inter:8468	NA	NA	NA	hg19_cpg_inter	904615	NA	NA
CD4 naive	chr16	77863668	77863668	1	1	43	Open Sea	NA	NA	NA	NA	3443853	0.869851	0.966071	-0.112489	-0.171142	3.28e-09	1	0.692308	0.108239	1	0.8	0.0716069	0	0.000159632	1998145	0	1	11.7778	10.7778	1	0	21	20	7	6	chr16	77859359	77896644	37286	+	intron:476517	uc002ffg.1	57687	VAT1L	hg19_genes_introns	41184	VAT1L	Vesicle Amine Transport 1 Like
CD4 naive	chr16	77863668	77863668	1	1	43	Open Sea	NA	NA	NA	NA	3443853	0.869851	0.966071	-0.112489	-0.171142	3.28e-09	1	0.692308	0.108239	1	0.8	0.0716069	0	0.000159632	1998145	0	1	11.7778	10.7778	1	0	21	20	7	6	chr16	77827135	78075752	248618	*	inter:14689	NA	NA	NA	hg19_cpg_inter	41184	NA	NA
CD4 naive	chr1	155366477	155366477	1	6	46	Open Sea	NA	NA	NA	NA	269412	0.96466	0.993827	-0.0291669	-0.0422441	3.43e-09	1	0.928571	0.024383	1	0.958333	0.0140805	0	0.000159685	3021049	0	0	57.3333	42.1111	41	24	76	72	9	9	chr1	155365345	155385534	20190	-	intron:55180	uc001fkt.3	55870	ASH1L	hg19_genes_introns	36492	ASH1L	ASH1 Like Histone Lysine Methyltransferase
CD4 naive	chr1	155366477	155366477	1	6	46	Open Sea	NA	NA	NA	NA	269412	0.96466	0.993827	-0.0291669	-0.0422441	3.43e-09	1	0.928571	0.024383	1	0.958333	0.0140805	0	0.000159685	3021049	0	0	57.3333	42.1111	41	24	76	72	9	9	chr1	155365345	155385534	20190	-	intron:55207	uc009wqq.3	55870	ASH1L	hg19_genes_introns	36492	ASH1L	ASH1 Like Histone Lysine Methyltransferase
CD4 naive	chr1	155366477	155366477	1	6	46	Open Sea	NA	NA	NA	NA	269412	0.96466	0.993827	-0.0291669	-0.0422441	3.43e-09	1	0.928571	0.024383	1	0.958333	0.0140805	0	0.000159685	3021049	0	0	57.3333	42.1111	41	24	76	72	9	9	chr1	155299434	155527914	228481	*	inter:1285	NA	NA	NA	hg19_cpg_inter	36492	NA	NA
CD4 naive	chr3	36899299	36899299	1	3	50	Open Sea	NA	NA	NA	NA	746046	0.948504	0.991917	-0.0424022	-0.0620158	3.35e-09	1	0.894737	0.0402183	1	0.962963	0.0160436	0	0.000159685	2737128	1	0	21.6667	23.4444	0	11	30	28	8	9	chr3	36896664	36899540	2877	-	CDS:122087	uc003cgj.3	9881	TRANK1	hg19_genes_cds	135540	TRANK1	Tetratricopeptide Repeat And Ankyrin Repeat Containing 1
CD4 naive	chr3	36899299	36899299	1	3	50	Open Sea	NA	NA	NA	NA	746046	0.948504	0.991917	-0.0424022	-0.0620158	3.35e-09	1	0.894737	0.0402183	1	0.962963	0.0160436	0	0.000159685	2737128	1	0	21.6667	23.4444	0	11	30	28	8	9	chr3	36896664	36899540	2877	-	exon:150791	uc003cgj.3	9881	TRANK1	hg19_genes_exons	135540	TRANK1	Tetratricopeptide Repeat And Ankyrin Repeat Containing 1
CD4 naive	chr3	36899299	36899299	1	3	50	Open Sea	NA	NA	NA	NA	746046	0.948504	0.991917	-0.0424022	-0.0620158	3.35e-09	1	0.894737	0.0402183	1	0.962963	0.0160436	0	0.000159685	2737128	1	0	21.6667	23.4444	0	11	30	28	8	9	chr3	36810215	36981540	171326	*	inter:3344	NA	NA	NA	hg19_cpg_inter	135540	NA	NA
CD4 naive	chr3	158866959	158866959	1	2	37	Open Sea	NA	NA	NA	NA	877768	0.95042	0.993243	-0.0490213	-0.0718295	3.37e-09	1	0.833333	0.057109	1	0.945946	0.019111	0	0.000159685	2629392	0	1	27.6667	25.6667	6	0	36	37	8	8	chr3	158787231	158963631	176401	+	intron:128758	uc003fco.3	654502	IQCJ	hg19_genes_introns	79917	IQCJ	IQ Motif Containing J
CD4 naive	chr3	158866959	158866959	1	2	37	Open Sea	NA	NA	NA	NA	877768	0.95042	0.993243	-0.0490213	-0.0718295	3.37e-09	1	0.833333	0.057109	1	0.945946	0.019111	0	0.000159685	2629392	0	1	27.6667	25.6667	6	0	36	37	8	8	chr3	158787231	158963631	176401	+	intron:128761	uc003fcp.2	654502	IQCJ	hg19_genes_introns	79917	IQCJ	IQ Motif Containing J
CD4 naive	chr3	158866959	158866959	1	2	37	Open Sea	NA	NA	NA	NA	877768	0.95042	0.993243	-0.0490213	-0.0718295	3.37e-09	1	0.833333	0.057109	1	0.945946	0.019111	0	0.000159685	2629392	0	1	27.6667	25.6667	6	0	36	37	8	8	chr3	158787231	158963631	176401	+	intron:128765	uc010hvy.2	654502	IQCJ	hg19_genes_introns	79917	IQCJ	IQ Motif Containing J
CD4 naive	chr3	158866959	158866959	1	2	37	Open Sea	NA	NA	NA	NA	877768	0.95042	0.993243	-0.0490213	-0.0718295	3.37e-09	1	0.833333	0.057109	1	0.945946	0.019111	0	0.000159685	2629392	0	1	27.6667	25.6667	6	0	36	37	8	8	chr3	158787231	158963631	176401	+	intron:128768	uc003fcq.2	100505385	IQCJ-SCHIP1	hg19_genes_introns	79917	IQCJ-SCHIP1	IQCJ-SCHIP1 Readthrough
CD4 naive	chr3	158866959	158866959	1	2	37	Open Sea	NA	NA	NA	NA	877768	0.95042	0.993243	-0.0490213	-0.0718295	3.37e-09	1	0.833333	0.057109	1	0.945946	0.019111	0	0.000159685	2629392	0	1	27.6667	25.6667	6	0	36	37	8	8	chr3	158787231	158963631	176401	+	intron:128778	uc003fcr.2	100505385	IQCJ-SCHIP1	hg19_genes_introns	79917	IQCJ-SCHIP1	IQCJ-SCHIP1 Readthrough
CD4 naive	chr3	158866959	158866959	1	2	37	Open Sea	NA	NA	NA	NA	877768	0.95042	0.993243	-0.0490213	-0.0718295	3.37e-09	1	0.833333	0.057109	1	0.945946	0.019111	0	0.000159685	2629392	0	1	27.6667	25.6667	6	0	36	37	8	8	chr3	158524330	159476946	952617	*	inter:3964	NA	NA	NA	hg19_cpg_inter	79917	NA	NA
CD4 naive	chr6	166505742	166505742	1	8	63	Open Sea	NA	NA	NA	NA	1529716	0.958098	0.858148	0.0999492	0.167674	3.44e-09	1	0.833333	0.0625166	0.956522	0.736842	0.0694547	0	0.000159685	2015057	0	0	14.6667	17.2222	2	5	25	24	7	8	chr6	166406528	166571145	164618	*	intergenic:6027	NA	NA	NA	hg19_genes_intergenic	104702	NA	NA
CD4 naive	chr6	166505742	166505742	1	8	63	Open Sea	NA	NA	NA	NA	1529716	0.958098	0.858148	0.0999492	0.167674	3.44e-09	1	0.833333	0.0625166	0.956522	0.736842	0.0694547	0	0.000159685	2015057	0	0	14.6667	17.2222	2	5	25	24	7	8	chr6	166426242	166567845	141604	*	inter:6660	NA	NA	NA	hg19_cpg_inter	104702	NA	NA
CD4 naive	chr5	176448204	176448204	1	5	58	Open Sea	NA	NA	NA	NA	1311575	0.95437	0.986842	-0.038176	-0.0552784	3.54e-09	1	0.875	0.0484729	1	0.894737	0.0372161	0	0.000159785	2828149	0	1	14.4444	15	8	0	25	39	8	6	chr5	176444697	176448696	4000	+	1to5kb:21873	uc003mfi.3	23567	ZNF346	hg19_genes_1to5kb	1491	ZNF346	Zinc Finger Protein 346
CD4 naive	chr5	176448204	176448204	1	5	58	Open Sea	NA	NA	NA	NA	1311575	0.95437	0.986842	-0.038176	-0.0552784	3.54e-09	1	0.875	0.0484729	1	0.894737	0.0372161	0	0.000159785	2828149	0	1	14.4444	15	8	0	25	39	8	6	chr5	176444697	176448696	4000	+	1to5kb:21874	uc011dfr.2	23567	ZNF346	hg19_genes_1to5kb	1491	ZNF346	Zinc Finger Protein 346
CD4 naive	chr5	176448204	176448204	1	5	58	Open Sea	NA	NA	NA	NA	1311575	0.95437	0.986842	-0.038176	-0.0552784	3.54e-09	1	0.875	0.0484729	1	0.894737	0.0372161	0	0.000159785	2828149	0	1	14.4444	15	8	0	25	39	8	6	chr5	176444697	176448696	4000	+	1to5kb:21875	uc011dfs.2	23567	ZNF346	hg19_genes_1to5kb	1491	ZNF346	Zinc Finger Protein 346
CD4 naive	chr5	176448204	176448204	1	5	58	Open Sea	NA	NA	NA	NA	1311575	0.95437	0.986842	-0.038176	-0.0552784	3.54e-09	1	0.875	0.0484729	1	0.894737	0.0372161	0	0.000159785	2828149	0	1	14.4444	15	8	0	25	39	8	6	chr5	176444697	176448696	4000	+	1to5kb:21876	uc003mfk.1	23567	ZNF346	hg19_genes_1to5kb	1491	ZNF346	Zinc Finger Protein 346
CD4 naive	chr5	176448204	176448204	1	5	58	Open Sea	NA	NA	NA	NA	1311575	0.95437	0.986842	-0.038176	-0.0552784	3.54e-09	1	0.875	0.0484729	1	0.894737	0.0372161	0	0.000159785	2828149	0	1	14.4444	15	8	0	25	39	8	6	chr5	176444697	176448696	4000	+	1to5kb:21877	uc011dft.1	23567	ZNF346	hg19_genes_1to5kb	1491	ZNF346	Zinc Finger Protein 346
CD4 naive	chr5	176448204	176448204	1	5	58	Open Sea	NA	NA	NA	NA	1311575	0.95437	0.986842	-0.038176	-0.0552784	3.54e-09	1	0.875	0.0484729	1	0.894737	0.0372161	0	0.000159785	2828149	0	1	14.4444	15	8	0	25	39	8	6	chr5	176447500	176449499	2000	*	shore:13641	NA	NA	NA	hg19_cpg_shores	1491	NA	NA
CD4 naive	chr19	37315227	37315227	1	3	51	Open Sea	NA	NA	NA	NA	4054369	0.945846	0.963027	-0.017181	-0.01993	3.53e-09	1	0.871795	0.0376582	1	0.846154	0.0594852	0	0.000159785	3480954	0	0	42.5556	39.2222	24	21	66	59	9	9	chr19	37314724	37318551	3828	+	intron:544154	uc002oev.2	284408	ZNF790-AS1	hg19_genes_introns	26031	ZNF790-AS1	ZNF790 Antisense RNA 1
CD4 naive	chr19	37315227	37315227	1	3	51	Open Sea	NA	NA	NA	NA	4054369	0.945846	0.963027	-0.017181	-0.01993	3.53e-09	1	0.871795	0.0376582	1	0.846154	0.0594852	0	0.000159785	3480954	0	0	42.5556	39.2222	24	21	66	59	9	9	chr19	37314724	37316281	1558	+	intron:544158	uc021utj.1	284408	ZNF790-AS1	hg19_genes_introns	26031	ZNF790-AS1	ZNF790 Antisense RNA 1
CD4 naive	chr19	37315227	37315227	1	3	51	Open Sea	NA	NA	NA	NA	4054369	0.945846	0.963027	-0.017181	-0.01993	3.53e-09	1	0.871795	0.0376582	1	0.846154	0.0594852	0	0.000159785	3480954	0	0	42.5556	39.2222	24	21	66	59	9	9	chr19	37314693	37316512	1820	-	intron:560204	uc021utk.1	388536	ZNF790	hg19_genes_introns	26031	ZNF790	Zinc Finger Protein 790
CD4 naive	chr19	37315227	37315227	1	3	51	Open Sea	NA	NA	NA	NA	4054369	0.945846	0.963027	-0.017181	-0.01993	3.53e-09	1	0.871795	0.0376582	1	0.846154	0.0594852	0	0.000159785	3480954	0	0	42.5556	39.2222	24	21	66	59	9	9	chr19	37314693	37316512	1820	-	intron:560208	uc002oew.3	388536	ZNF790	hg19_genes_introns	26031	ZNF790	Zinc Finger Protein 790
CD4 naive	chr19	37315227	37315227	1	3	51	Open Sea	NA	NA	NA	NA	4054369	0.945846	0.963027	-0.017181	-0.01993	3.53e-09	1	0.871795	0.0376582	1	0.846154	0.0594852	0	0.000159785	3480954	0	0	42.5556	39.2222	24	21	66	59	9	9	chr19	37314693	37316512	1820	-	intron:560212	uc021utl.1	388536	ZNF790	hg19_genes_introns	26031	ZNF790	Zinc Finger Protein 790
CD4 naive	chr19	37315227	37315227	1	3	51	Open Sea	NA	NA	NA	NA	4054369	0.945846	0.963027	-0.017181	-0.01993	3.53e-09	1	0.871795	0.0376582	1	0.846154	0.0594852	0	0.000159785	3480954	0	0	42.5556	39.2222	24	21	66	59	9	9	chr19	37314693	37316512	1820	-	intron:560216	uc021utm.1	388536	ZNF790	hg19_genes_introns	26031	ZNF790	Zinc Finger Protein 790
CD4 naive	chr19	37315227	37315227	1	3	51	Open Sea	NA	NA	NA	NA	4054369	0.945846	0.963027	-0.017181	-0.01993	3.53e-09	1	0.871795	0.0376582	1	0.846154	0.0594852	0	0.000159785	3480954	0	0	42.5556	39.2222	24	21	66	59	9	9	chr19	37292724	37324896	32173	*	inter:17141	NA	NA	NA	hg19_cpg_inter	26031	NA	NA
CD4 naive	chr4	62301387	62301387	1	2	39	Open Sea	NA	NA	NA	NA	1019265	0.915015	0.969273	-0.0663742	-0.0990412	3.88e-09	0.944444	0.879518	0.0202251	1	0.87234	0.0416582	0	0.000166054	2386112	1	0	60.7778	57.7778	0	27	91	89	8	9	chr4	62248908	62362838	113931	+	intron:156038	uc010ihg.1	23284	ADGRL3	hg19_genes_introns	61450	ADGRL3	Adhesion G Protein-Coupled Receptor L3
CD4 naive	chr4	62301387	62301387	1	2	39	Open Sea	NA	NA	NA	NA	1019265	0.915015	0.969273	-0.0663742	-0.0990412	3.88e-09	0.944444	0.879518	0.0202251	1	0.87234	0.0416582	0	0.000166054	2386112	1	0	60.7778	57.7778	0	27	91	89	8	9	chr4	62248908	62362838	113931	+	intron:156045	uc003hcq.4	23284	ADGRL3	hg19_genes_introns	61450	ADGRL3	Adhesion G Protein-Coupled Receptor L3
CD4 naive	chr4	62301387	62301387	1	2	39	Open Sea	NA	NA	NA	NA	1019265	0.915015	0.969273	-0.0663742	-0.0990412	3.88e-09	0.944444	0.879518	0.0202251	1	0.87234	0.0416582	0	0.000166054	2386112	1	0	60.7778	57.7778	0	27	91	89	8	9	chr4	62072802	62379013	306212	*	inter:4496	NA	NA	NA	hg19_cpg_inter	61450	NA	NA
CD4 naive	chr17	40540820	40540820	1	5	61	Open Sea	NA	NA	12845	20974	3623942	0.19733	0.0753043	0.122026	3.38244	3.86e-09	0.6875	0	0.202044	0.363636	0	0.132944	0	0.000166054	629906	0	0	12.8889	18.8889	5	2	19	39	6	8	chr17	40540514	40541513	1000	-	promoter:63533	uc002hzk.1	6774	STAT3	hg19_genes_promoters	70040	STAT3	Signal Transducer And Activator Of Transcription 3
CD4 naive	chr17	40540820	40540820	1	5	61	Open Sea	NA	NA	12845	20974	3623942	0.19733	0.0753043	0.122026	3.38244	3.86e-09	0.6875	0	0.202044	0.363636	0	0.132944	0	0.000166054	629906	0	0	12.8889	18.8889	5	2	19	39	6	8	chr17	40540514	40541513	1000	-	promoter:63534	uc002hzl.1	6774	STAT3	hg19_genes_promoters	70040	STAT3	Signal Transducer And Activator Of Transcription 3
CD4 naive	chr17	40540820	40540820	1	5	61	Open Sea	NA	NA	12845	20974	3623942	0.19733	0.0753043	0.122026	3.38244	3.86e-09	0.6875	0	0.202044	0.363636	0	0.132944	0	0.000166054	629906	0	0	12.8889	18.8889	5	2	19	39	6	8	chr17	40540514	40541513	1000	-	promoter:63535	uc002hzm.1	6774	STAT3	hg19_genes_promoters	70040	STAT3	Signal Transducer And Activator Of Transcription 3
CD4 naive	chr17	40540820	40540820	1	5	61	Open Sea	NA	NA	12845	20974	3623942	0.19733	0.0753043	0.122026	3.38244	3.86e-09	0.6875	0	0.202044	0.363636	0	0.132944	0	0.000166054	629906	0	0	12.8889	18.8889	5	2	19	39	6	8	chr17	40540514	40541513	1000	-	promoter:63536	uc002hzn.1	6774	STAT3	hg19_genes_promoters	70040	STAT3	Signal Transducer And Activator Of Transcription 3
CD4 naive	chr17	40540820	40540820	1	5	61	Open Sea	NA	NA	12845	20974	3623942	0.19733	0.0753043	0.122026	3.38244	3.86e-09	0.6875	0	0.202044	0.363636	0	0.132944	0	0.000166054	629906	0	0	12.8889	18.8889	5	2	19	39	6	8	chr17	40540514	40541513	1000	-	promoter:63537	uc010wgh.1	6774	STAT3	hg19_genes_promoters	70040	STAT3	Signal Transducer And Activator Of Transcription 3
CD4 naive	chr17	40540820	40540820	1	5	61	Open Sea	NA	NA	12845	20974	3623942	0.19733	0.0753043	0.122026	3.38244	3.86e-09	0.6875	0	0.202044	0.363636	0	0.132944	0	0.000166054	629906	0	0	12.8889	18.8889	5	2	19	39	6	8	chr17	40540776	40542775	2000	*	shore:37974	NA	NA	NA	hg19_cpg_shores	70040	NA	NA
CD4 naive	chr4	71741980	71741980	1	6	53	Open Sea	NA	NA	NA	NA	1023441	0.966771	1	-0.0373828	-0.0544113	4.19e-09	1	0.896552	0.0433766	1	1	0	0	0.000173069	2838271	0	1	24.2222	19.8889	10	0	38	32	9	8	chr4	71710628	71763056	52429	*	intergenic:3937	NA	NA	NA	hg19_genes_intergenic	26075	NA	NA
CD4 naive	chr4	71741980	71741980	1	6	53	Open Sea	NA	NA	NA	NA	1023441	0.966771	1	-0.0373828	-0.0544113	4.19e-09	1	0.896552	0.0433766	1	1	0	0	0.000173069	2838271	0	1	24.2222	19.8889	10	0	38	32	9	8	chr4	71709737	71763793	54057	*	inter:4506	NA	NA	NA	hg19_cpg_inter	26075	NA	NA
CD4 naive	chr22	41063973	41063973	1	2	55	Open Sea	NA	NA	NA	NA	4447134	0.950318	0.981637	-0.0313192	-0.0441918	4.16e-09	1	0.857143	0.045041	1	0.882353	0.0404253	0	0.000173069	2990092	0	0	38	33.6667	28	3	50	51	9	8	chr22	41037691	41070181	32491	*	intergenic:15467	NA	NA	NA	hg19_genes_intergenic	11207	NA	NA
CD4 naive	chr22	41063973	41063973	1	2	55	Open Sea	NA	NA	NA	NA	4447134	0.950318	0.981637	-0.0313192	-0.0441918	4.16e-09	1	0.857143	0.045041	1	0.882353	0.0404253	0	0.000173069	2990092	0	0	38	33.6667	28	3	50	51	9	8	chr22	41037273	41181197	143925	*	inter:18884	NA	NA	NA	hg19_cpg_inter	11207	NA	NA
CD4 naive	chr20	36189210	36189210	1	2	53	Open Sea	NA	NA	NA	NA	4223264	0.851896	0.97215	-0.120254	-0.189323	4.71e-09	1	0.722222	0.0975019	1	0.863636	0.0478624	0	0.000187398	1919478	0	0	19.8889	18	9	3	27	32	8	7	chr20	36161334	36247699	86366	*	intergenic:14820	NA	NA	NA	hg19_genes_intergenic	39602	NA	NA
CD4 naive	chr20	36189210	36189210	1	2	53	Open Sea	NA	NA	NA	NA	4223264	0.851896	0.97215	-0.120254	-0.189323	4.71e-09	1	0.722222	0.0975019	1	0.863636	0.0478624	0	0.000187398	1919478	0	0	19.8889	18	9	3	27	32	8	7	chr20	36160670	36222617	61948	*	inter:17989	NA	NA	NA	hg19_cpg_inter	39602	NA	NA
CD4 naive	chr8	42796377	42796377	1	6	63	Open Sea	NA	NA	NA	NA	1882766	0.992585	0.96358	0.0290049	0.0433174	4.85e-09	1	0.956522	0.0155578	1	0.925926	0.0277211	0	0.000189981	3005565	0	0	32.4444	29.4444	23	14	52	48	9	9	chr8	42785316	42798455	13140	+	intron:266406	uc010lxq.1	84376	HOOK3	hg19_genes_introns	44343	HOOK3	Hook Microtubule Tethering Protein 3
CD4 naive	chr8	42796377	42796377	1	6	63	Open Sea	NA	NA	NA	NA	1882766	0.992585	0.96358	0.0290049	0.0433174	4.85e-09	1	0.956522	0.0155578	1	0.925926	0.0277211	0	0.000189981	3005565	0	0	32.4444	29.4444	23	14	52	48	9	9	chr8	42785316	42798455	13140	+	intron:266421	uc003xpr.3	84376	HOOK3	hg19_genes_introns	44343	HOOK3	Hook Microtubule Tethering Protein 3
CD4 naive	chr8	42796377	42796377	1	6	63	Open Sea	NA	NA	NA	NA	1882766	0.992585	0.96358	0.0290049	0.0433174	4.85e-09	1	0.956522	0.0155578	1	0.925926	0.0277211	0	0.000189981	3005565	0	0	32.4444	29.4444	23	14	52	48	9	9	chr8	42757133	42907215	150083	*	inter:8138	NA	NA	NA	hg19_cpg_inter	44343	NA	NA
CD4 naive	chr16	88599435	88599435	1	5	65	Shore	NA	NA	NA	NA	3479080	0.88172	0.975	-0.0949075	-0.137508	4.97e-09	1	0.75	0.0885117	1	0.8	0.0707107	0	0.000192795	2156961	0	1	12.3333	13.1111	4	0	20	22	6	7	chr16	88599344	88599555	212	+	intron:477374	uc002fkv.3	161882	ZFPM1	hg19_genes_introns	37352	ZFPM1	Zinc Finger Protein, FOG Family Member 1
CD4 naive	chr16	88599435	88599435	1	5	65	Shore	NA	NA	NA	NA	3479080	0.88172	0.975	-0.0949075	-0.137508	4.97e-09	1	0.75	0.0885117	1	0.8	0.0707107	0	0.000192795	2156961	0	1	12.3333	13.1111	4	0	20	22	6	7	chr16	88599356	88599755	400	+	intronexonboundary:498706	uc002fkv.3	161882	ZFPM1	hg19_genes_intronexonboundaries	37352	ZFPM1	Zinc Finger Protein, FOG Family Member 1
CD4 naive	chr16	88599435	88599435	1	5	65	Shore	NA	NA	NA	NA	3479080	0.88172	0.975	-0.0949075	-0.137508	4.97e-09	1	0.75	0.0885117	1	0.8	0.0707107	0	0.000192795	2156961	0	1	12.3333	13.1111	4	0	20	22	6	7	chr16	88599143	88599542	400	+	exonintronboundary:503589	uc002fkv.3	161882	ZFPM1	hg19_genes_exonintronboundaries	37352	ZFPM1	Zinc Finger Protein, FOG Family Member 1
CD4 naive	chr16	88599435	88599435	1	5	65	Shore	NA	NA	NA	NA	3479080	0.88172	0.975	-0.0949075	-0.137508	4.97e-09	1	0.75	0.0885117	1	0.8	0.0707107	0	0.000192795	2156961	0	1	12.3333	13.1111	4	0	20	22	6	7	chr16	88599163	88599610	448	*	shore:36379	NA	NA	NA	hg19_cpg_shores	37352	NA	NA
CD4 naive	chr2	232097460	232097460	1	2	47	Open Sea	NA	NA	NA	NA	668711	0.955369	0.910821	0.0445482	0.0729494	5.07e-09	1	0.8	0.07578	1	0.809524	0.0592565	0	0.00019352	2619501	0	0	16	15	7	7	35	29	8	7	chr2	232091512	232099936	8425	+	intron:85757	uc002vrp.5	80210	ARMC9	hg19_genes_introns	34165	ARMC9	Armadillo Repeat Containing 9
CD4 naive	chr2	232097460	232097460	1	2	47	Open Sea	NA	NA	NA	NA	668711	0.955369	0.910821	0.0445482	0.0729494	5.07e-09	1	0.8	0.07578	1	0.809524	0.0592565	0	0.00019352	2619501	0	0	16	15	7	7	35	29	8	7	chr2	232091512	232099936	8425	+	intron:85777	uc002vrq.5	80210	ARMC9	hg19_genes_introns	34165	ARMC9	Armadillo Repeat Containing 9
CD4 naive	chr2	232097460	232097460	1	2	47	Open Sea	NA	NA	NA	NA	668711	0.955369	0.910821	0.0445482	0.0729494	5.07e-09	1	0.8	0.07578	1	0.809524	0.0592565	0	0.00019352	2619501	0	0	16	15	7	7	35	29	8	7	chr2	232091512	232099936	8425	+	intron:85797	uc031rrs.1	80210	ARMC9	hg19_genes_introns	34165	ARMC9	Armadillo Repeat Containing 9
CD4 naive	chr2	232097460	232097460	1	2	47	Open Sea	NA	NA	NA	NA	668711	0.955369	0.910821	0.0445482	0.0729494	5.07e-09	1	0.8	0.07578	1	0.809524	0.0592565	0	0.00019352	2619501	0	0	16	15	7	7	35	29	8	7	chr2	232067617	232110520	42904	*	inter:3020	NA	NA	NA	hg19_cpg_inter	34165	NA	NA
CD4 naive	chr6	89797102	89797102	1	5	63	Open Sea	NA	NA	NA	NA	1454480	0.92308	0.983951	-0.0608702	-0.0888793	5.38e-09	1	0.7	0.0906382	1	0.888889	0.0373138	0	0.000201119	2470721	0	0	26.2222	23.4444	10	10	42	43	9	9	chr6	89794880	89805677	10798	*	intergenic:5720	NA	NA	NA	hg19_genes_intergenic	5546	NA	NA
CD4 naive	chr6	89797102	89797102	1	5	63	Open Sea	NA	NA	NA	NA	1454480	0.92308	0.983951	-0.0608702	-0.0888793	5.38e-09	1	0.7	0.0906382	1	0.888889	0.0373138	0	0.000201119	2470721	0	0	26.2222	23.4444	10	10	42	43	9	9	chr6	89795782	89823134	27353	*	inter:6342	NA	NA	NA	hg19_cpg_inter	5546	NA	NA
CD4 naive	chr6	30158136	30158136	1	3	54	Open Sea	NA	NA	NA	NA	1386189	0.891459	0.924868	-0.0334085	-0.034475	5.58e-09	1	0.75	0.0814247	1	0.666667	0.122839	0	0.000202268	3160764	0	0	29.2222	12.2222	9	1	61	22	8	5	chr6	30157813	30164292	6480	-	intron:218268	uc003npr.3	7726	TRIM26	hg19_genes_introns	27152	TRIM26	Tripartite Motif Containing 26
CD4 naive	chr6	30158136	30158136	1	3	54	Open Sea	NA	NA	NA	NA	1386189	0.891459	0.924868	-0.0334085	-0.034475	5.58e-09	1	0.75	0.0814247	1	0.666667	0.122839	0	0.000202268	3160764	0	0	29.2222	12.2222	9	1	61	22	8	5	chr6	30157813	30164292	6480	-	intron:218276	uc003nps.3	7726	TRIM26	hg19_genes_introns	27152	TRIM26	Tripartite Motif Containing 26
CD4 naive	chr6	30158136	30158136	1	3	54	Open Sea	NA	NA	NA	NA	1386189	0.891459	0.924868	-0.0334085	-0.034475	5.58e-09	1	0.75	0.0814247	1	0.666667	0.122839	0	0.000202268	3160764	0	0	29.2222	12.2222	9	1	61	22	8	5	chr6	30157813	30164292	6480	-	intron:218285	uc003npt.3	7726	TRIM26	hg19_genes_introns	27152	TRIM26	Tripartite Motif Containing 26
CD4 naive	chr6	30158136	30158136	1	3	54	Open Sea	NA	NA	NA	NA	1386189	0.891459	0.924868	-0.0334085	-0.034475	5.58e-09	1	0.75	0.0814247	1	0.666667	0.122839	0	0.000202268	3160764	0	0	29.2222	12.2222	9	1	61	22	8	5	chr6	30157813	30164292	6480	-	intron:218292	uc010jry.3	7726	TRIM26	hg19_genes_introns	27152	TRIM26	Tripartite Motif Containing 26
CD4 naive	chr6	30158136	30158136	1	3	54	Open Sea	NA	NA	NA	NA	1386189	0.891459	0.924868	-0.0334085	-0.034475	5.58e-09	1	0.75	0.0814247	1	0.666667	0.122839	0	0.000202268	3160764	0	0	29.2222	12.2222	9	1	61	22	8	5	chr6	30144264	30176933	32670	*	inter:6001	NA	NA	NA	hg19_cpg_inter	27152	NA	NA
CD4 naive	chr15	32794143	32794143	1	5	48	Open Sea	NA	NA	NA	NA	3141004	0.913492	1	-0.0865079	-0.129184	6.58e-09	1	0.571429	0.13682	1	1	0	0	0.000222768	2199079	0	0	11.1111	12.4444	5	4	16	20	6	7	chr15	32752836	32812048	59213	*	intergenic:11575	NA	NA	NA	hg19_genes_intergenic	34815	NA	NA
CD4 naive	chr15	32794143	32794143	1	5	48	Open Sea	NA	NA	NA	NA	3141004	0.913492	1	-0.0865079	-0.129184	6.58e-09	1	0.571429	0.13682	1	1	0	0	0.000222768	2199079	0	0	11.1111	12.4444	5	4	16	20	6	7	chr15	32731226	32824332	93107	*	inter:13426	NA	NA	NA	hg19_cpg_inter	34815	NA	NA
CD4 naive	chr8	133215024	133215024	1	2	48	Open Sea	NA	NA	NA	NA	1958147	0.916514	0.982319	-0.0588803	-0.0878217	7e-09	1	0.857143	0.0559674	1	0.921053	0.0330325	0	0.000231772	2478084	0	1	30.7778	16.4444	7	0	57	38	7	8	chr8	133198429	133459447	261019	-	intron:279173	uc003yti.3	3786	KCNQ3	hg19_genes_introns	298667	KCNQ3	Potassium Voltage-Gated Channel Subfamily Q Member 3
CD4 naive	chr8	133215024	133215024	1	2	48	Open Sea	NA	NA	NA	NA	1958147	0.916514	0.982319	-0.0588803	-0.0878217	7e-09	1	0.857143	0.0559674	1	0.921053	0.0330325	0	0.000231772	2478084	0	1	30.7778	16.4444	7	0	57	38	7	8	chr8	133198429	133492393	293965	-	intron:279187	uc003ytj.3	3786	KCNQ3	hg19_genes_introns	298667	KCNQ3	Potassium Voltage-Gated Channel Subfamily Q Member 3
CD4 naive	chr8	133215024	133215024	1	2	48	Open Sea	NA	NA	NA	NA	1958147	0.916514	0.982319	-0.0588803	-0.0878217	7e-09	1	0.857143	0.0559674	1	0.921053	0.0330325	0	0.000231772	2478084	0	1	30.7778	16.4444	7	0	57	38	7	8	chr8	133198429	133492393	293965	-	intron:279201	uc010mdt.3	3786	KCNQ3	hg19_genes_introns	298667	KCNQ3	Potassium Voltage-Gated Channel Subfamily Q Member 3
CD4 naive	chr8	133215024	133215024	1	2	48	Open Sea	NA	NA	NA	NA	1958147	0.916514	0.982319	-0.0588803	-0.0878217	7e-09	1	0.857143	0.0559674	1	0.921053	0.0330325	0	0.000231772	2478084	0	1	30.7778	16.4444	7	0	57	38	7	8	chr8	133145817	133488398	342582	*	inter:8456	NA	NA	NA	hg19_cpg_inter	298667	NA	NA
CD4 naive	chr1	2901064	2901064	1	2	57	Open Sea	NA	NA	NA	NA	29085	0.907462	0.961472	-0.0540101	-0.0655672	8.21e-09	1	0.75	0.0757193	1	0.705882	0.097414	0	0.000235628	2700049	0	0	16.5556	12.2222	4	3	25	22	8	6	chr1	2711231	2933045	221815	*	intergenic:51	NA	NA	NA	hg19_genes_intergenic	36980	NA	NA
CD4 naive	chr1	2901064	2901064	1	2	57	Open Sea	NA	NA	NA	NA	29085	0.907462	0.961472	-0.0540101	-0.0655672	8.21e-09	1	0.75	0.0757193	1	0.705882	0.097414	0	0.000235628	2700049	0	0	16.5556	12.2222	4	3	25	22	8	6	chr1	2890924	2914497	23574	*	inter:87	NA	NA	NA	hg19_cpg_inter	36980	NA	NA
CD4 naive	chr14	30288765	30288765	1	6	55	Open Sea	NA	NA	NA	NA	2989478	0.874492	0.933082	-0.0814759	-0.119597	7.73e-09	1	0.769231	0.0736524	1	0.75	0.0931138	0	0.000235628	2255605	1	0	15.1111	15.6667	0	8	21	28	8	8	chr14	30194881	30396454	201574	-	intron:429350	uc001wqh.3	5587	PRKD1	hg19_genes_introns	7642	PRKD1	Protein Kinase D1
CD4 naive	chr14	30288765	30288765	1	6	55	Open Sea	NA	NA	NA	NA	2989478	0.874492	0.933082	-0.0814759	-0.119597	7.73e-09	1	0.769231	0.0736524	1	0.75	0.0931138	0	0.000235628	2255605	1	0	15.1111	15.6667	0	8	21	28	8	8	chr14	29259070	30392210	1133141	*	inter:12803	NA	NA	NA	hg19_cpg_inter	7642	NA	NA
CD4 naive	chr11	36896872	36896872	1	6	53	Open Sea	NA	NA	NA	NA	2500454	0.974006	0.953538	0.0204672	0.0311662	8.39e-09	1	0.857143	0.0481873	1	0.904762	0.026599	0	0.000237543	3227227	0	0	22.6667	23.3333	8	12	38	30	8	9	chr11	36696391	40135750	3439360	*	intergenic:9121	NA	NA	NA	hg19_genes_intergenic	280549	NA	NA
CD4 naive	chr11	36896872	36896872	1	6	53	Open Sea	NA	NA	NA	NA	2500454	0.974006	0.953538	0.0204672	0.0311662	8.39e-09	1	0.857143	0.0481873	1	0.904762	0.026599	0	0.000237543	3227227	0	0	22.6667	23.3333	8	12	38	30	8	9	chr11	36535916	43329439	6793524	*	inter:10657	NA	NA	NA	hg19_cpg_inter	280549	NA	NA
CD4 naive	chr5	146888983	146888983	1	5	66	Island	NA	NA	NA	NA	1273927	0.111345	0.0204684	0.0883183	2.83982	8.53e-09	0.25	0	0.0749315	0.0909091	0	0.0338067	0	0.000240128	969904	1	0	18.6667	17.2222	0	9	28	29	8	8	chr5	146804527	146889040	84514	-	intron:198069	uc003loo.3	1809	DPYSL3	hg19_genes_introns	50572	DPYSL3	Dihydropyrimidinase Like 3
CD4 naive	chr5	146888983	146888983	1	5	66	Island	NA	NA	NA	NA	1273927	0.111345	0.0204684	0.0883183	2.83982	8.53e-09	0.25	0	0.0749315	0.0909091	0	0.0338067	0	0.000240128	969904	1	0	18.6667	17.2222	0	9	28	29	8	8	chr5	146888842	146889241	400	-	exonintronboundary:208141	uc003loo.3	1809	DPYSL3	hg19_genes_exonintronboundaries	50572	DPYSL3	Dihydropyrimidinase Like 3
CD4 naive	chr5	146888983	146888983	1	5	66	Island	NA	NA	NA	NA	1273927	0.111345	0.0204684	0.0883183	2.83982	8.53e-09	0.25	0	0.0749315	0.0909091	0	0.0338067	0	0.000240128	969904	1	0	18.6667	17.2222	0	9	28	29	8	8	chr5	146888751	146889840	1090	*	island:7234	NA	NA	NA	hg19_cpg_islands	50572	NA	NA
CD4 naive	chr17	80601077	80601077	1	4	58	Open Sea	NA	NA	NA	NA	3760381	0.950476	0.974856	-0.0276642	-0.0387901	9.28e-09	1	0.871795	0.0444147	1	0.833333	0.0584431	0	0.000256274	3085230	0	1	25.3333	15.1111	9	0	43	29	8	6	chr17	80588899	80601824	12926	-	intron:525835	uc002kfq.3	56270	WDR45B	hg19_genes_introns	47418	WDR45B	WD Repeat Domain 45B
CD4 naive	chr17	80601077	80601077	1	4	58	Open Sea	NA	NA	NA	NA	3760381	0.950476	0.974856	-0.0276642	-0.0387901	9.28e-09	1	0.871795	0.0444147	1	0.833333	0.0584431	0	0.000256274	3085230	0	1	25.3333	15.1111	9	0	43	29	8	6	chr17	80588899	80601824	12926	-	intron:525844	uc002kfr.3	56270	WDR45B	hg19_genes_introns	47418	WDR45B	WD Repeat Domain 45B
CD4 naive	chr17	80601077	80601077	1	4	58	Open Sea	NA	NA	NA	NA	3760381	0.950476	0.974856	-0.0276642	-0.0387901	9.28e-09	1	0.871795	0.0444147	1	0.833333	0.0584431	0	0.000256274	3085230	0	1	25.3333	15.1111	9	0	43	29	8	6	chr17	80575702	80601301	25600	*	inter:15966	NA	NA	NA	hg19_cpg_inter	47418	NA	NA
CD4 naive	chr7	77649488	77649488	1	12	77	Island	NA	NA	NA	NA	1692428	0.132891	0.0511464	0.0753517	3.2429	9.6e-09	0.333333	0	0.10224	0.238095	0	0.0850273	0	0.000262243	1164815	1	0	10.6667	17.3333	0	4	16	31	6	8	chr7	77649294	77708263	58970	-	intron:253712	uc003ugx.3	9863	MAGI2	hg19_genes_introns	29753	MAGI2	Membrane Associated Guanylate Kinase, WW And PDZ Domain Containing 2
CD4 naive	chr7	77649488	77649488	1	12	77	Island	NA	NA	NA	NA	1692428	0.132891	0.0511464	0.0753517	3.2429	9.6e-09	0.333333	0	0.10224	0.238095	0	0.0850273	0	0.000262243	1164815	1	0	10.6667	17.3333	0	4	16	31	6	8	chr7	77649294	77708263	58970	-	intron:253733	uc003ugy.3	9863	MAGI2	hg19_genes_introns	29753	MAGI2	Membrane Associated Guanylate Kinase, WW And PDZ Domain Containing 2
CD4 naive	chr7	77649488	77649488	1	12	77	Island	NA	NA	NA	NA	1692428	0.132891	0.0511464	0.0753517	3.2429	9.6e-09	0.333333	0	0.10224	0.238095	0	0.0850273	0	0.000262243	1164815	1	0	10.6667	17.3333	0	4	16	31	6	8	chr7	77649094	77649493	400	-	intronexonboundary:264472	uc003ugx.3	9863	MAGI2	hg19_genes_intronexonboundaries	29753	MAGI2	Membrane Associated Guanylate Kinase, WW And PDZ Domain Containing 2
CD4 naive	chr7	77649488	77649488	1	12	77	Island	NA	NA	NA	NA	1692428	0.132891	0.0511464	0.0753517	3.2429	9.6e-09	0.333333	0	0.10224	0.238095	0	0.0850273	0	0.000262243	1164815	1	0	10.6667	17.3333	0	4	16	31	6	8	chr7	77649094	77649493	400	-	intronexonboundary:264473	uc003ugy.3	9863	MAGI2	hg19_genes_intronexonboundaries	29753	MAGI2	Membrane Associated Guanylate Kinase, WW And PDZ Domain Containing 2
CD4 naive	chr7	77649488	77649488	1	12	77	Island	NA	NA	NA	NA	1692428	0.132891	0.0511464	0.0753517	3.2429	9.6e-09	0.333333	0	0.10224	0.238095	0	0.0850273	0	0.000262243	1164815	1	0	10.6667	17.3333	0	4	16	31	6	8	chr7	77649015	77649543	529	*	island:9722	NA	NA	NA	hg19_cpg_islands	29753	NA	NA
CD4 naive	chr4	8742063	8742063	1	4	67	Open Sea	NA	NA	NA	NA	974089	0.878662	0.90404	-0.0253783	-0.00673661	9.77e-09	1	0.75	0.0828409	1	0.636364	0.14763	0	0.000264986	3822400	0	0	15.6667	17.7778	8	5	28	60	8	6	chr4	8621489	8868772	247284	*	intergenic:3723	NA	NA	NA	hg19_genes_intergenic	147675	NA	NA
CD4 naive	chr4	8742063	8742063	1	4	67	Open Sea	NA	NA	NA	NA	974089	0.878662	0.90404	-0.0253783	-0.00673661	9.77e-09	1	0.75	0.0828409	1	0.636364	0.14763	0	0.000264986	3822400	0	0	15.6667	17.7778	8	5	28	60	8	6	chr4	8697119	8745204	48086	*	inter:4329	NA	NA	NA	hg19_cpg_inter	147675	NA	NA
CD4 naive	chr6	168867435	168867435	1	5	56	Open Sea	NA	NA	NA	NA	1537712	0.870133	0.953792	-0.107645	-0.16481	1.05e-08	1	0.7	0.110401	1	0.761905	0.082358	0	0.000278907	2031732	1	0	12.4444	13.1111	0	5	20	21	7	5	chr6	168842135	168910594	68460	+	intron:215969	uc003qwr.2	64094	SMOC2	hg19_genes_introns	25603	SMOC2	SPARC Related Modular Calcium Binding 2
CD4 naive	chr6	168867435	168867435	1	5	56	Open Sea	NA	NA	NA	NA	1537712	0.870133	0.953792	-0.107645	-0.16481	1.05e-08	1	0.7	0.110401	1	0.761905	0.082358	0	0.000278907	2031732	1	0	12.4444	13.1111	0	5	20	21	7	5	chr6	168842135	168910594	68460	+	intron:215981	uc003qws.2	64094	SMOC2	hg19_genes_introns	25603	SMOC2	SPARC Related Modular Calcium Binding 2
CD4 naive	chr6	168867435	168867435	1	5	56	Open Sea	NA	NA	NA	NA	1537712	0.870133	0.953792	-0.107645	-0.16481	1.05e-08	1	0.7	0.110401	1	0.761905	0.082358	0	0.000278907	2031732	1	0	12.4444	13.1111	0	5	20	21	7	5	chr6	168847101	168914596	67496	*	inter:6705	NA	NA	NA	hg19_cpg_inter	25603	NA	NA
CD4 naive	chr9	116989329	116989329	1	4	56	Open Sea	NA	NA	NA	NA	2122276	0.945287	0.96997	-0.0246837	-0.032057	1.11e-08	1	0.885714	0.0379544	1	0.84375	0.0569656	0	0.000289593	3209975	0	0	31.1111	31.6667	19	19	43	58	9	9	chr9	116984548	116993358	8811	+	intron:289124	uc011lxl.2	85301	COL27A1	hg19_genes_introns	17614	COL27A1	Collagen Type XXVII Alpha 1 Chain
CD4 naive	chr9	116989329	116989329	1	4	56	Open Sea	NA	NA	NA	NA	2122276	0.945287	0.96997	-0.0246837	-0.032057	1.11e-08	1	0.885714	0.0379544	1	0.84375	0.0569656	0	0.000289593	3209975	0	0	31.1111	31.6667	19	19	43	58	9	9	chr9	116984548	116993358	8811	+	intron:289188	uc004bii.3	85301	COL27A1	hg19_genes_introns	17614	COL27A1	Collagen Type XXVII Alpha 1 Chain
CD4 naive	chr9	116989329	116989329	1	4	56	Open Sea	NA	NA	NA	NA	2122276	0.945287	0.96997	-0.0246837	-0.032057	1.11e-08	1	0.885714	0.0379544	1	0.84375	0.0569656	0	0.000289593	3209975	0	0	31.1111	31.6667	19	19	43	58	9	9	chr9	116934369	117156139	221771	*	inter:9149	NA	NA	NA	hg19_cpg_inter	17614	NA	NA
CD4 naive	chr14	37128606	37128606	1	10	68	Shelf	NA	NA	NA	NA	2999096	0.148684	0.0426487	0.106036	2.97488	1.27e-08	0.333333	0	0.116627	0.181818	0	0.0682805	0	0.000311296	771006	0	0	15.2222	16.2222	7	9	25	22	7	8	chr14	37127106	37130901	3796	+	intron:418530	uc001wty.4	5083	PAX9	hg19_genes_introns	1832	PAX9	Paired Box 9
CD4 naive	chr14	37128606	37128606	1	10	68	Shelf	NA	NA	NA	NA	2999096	0.148684	0.0426487	0.106036	2.97488	1.27e-08	0.333333	0	0.116627	0.181818	0	0.0682805	0	0.000311296	771006	0	0	15.2222	16.2222	7	9	25	22	7	8	chr14	37128275	37131181	2907	*	shore:31372	NA	NA	NA	hg19_cpg_shores	1832	NA	NA
CD4 naive	chr19	6636557	6636557	1	7	61	Open Sea	NA	NA	NA	NA	3938947	0.934784	0.913426	0.0213579	0.0675459	1.31e-08	1	0.708333	0.0943494	1	0.6875	0.119711	0	0.000317109	2761766	0	0	16.3333	11.4444	8	3	24	17	8	7	chr19	6596164	6663147	66984	*	intergenic:13780	NA	NA	NA	hg19_genes_intergenic	103148	NA	NA
CD4 naive	chr19	6636557	6636557	1	7	61	Open Sea	NA	NA	NA	NA	3938947	0.934784	0.913426	0.0213579	0.0675459	1.31e-08	1	0.708333	0.0943494	1	0.6875	0.119711	0	0.000317109	2761766	0	0	16.3333	11.4444	8	3	24	17	8	7	chr19	6595073	6655886	60814	*	inter:16611	NA	NA	NA	hg19_cpg_inter	103148	NA	NA
CD4 naive	chr5	892631	892631	1	11	78	Island	NA	NA	NA	NA	1130276	0.080719	0.241065	-0.160346	-1.4628	1.36e-08	0.3	0	0.125001	0.5	0	0.174889	0	0.000321238	1067408	0	0	12.1111	13.4444	2	6	24	21	6	8	chr5	891969	892968	1000	+	promoter:20302	uc010ite.2	9319	TRIP13	hg19_genes_promoters	336	TRIP13	Thyroid Hormone Receptor Interactor 13
CD4 naive	chr5	892631	892631	1	11	78	Island	NA	NA	NA	NA	1130276	0.080719	0.241065	-0.160346	-1.4628	1.36e-08	0.3	0	0.125001	0.5	0	0.174889	0	0.000321238	1067408	0	0	12.1111	13.4444	2	6	24	21	6	8	chr5	891969	892968	1000	+	promoter:20303	uc003jbr.3	9319	TRIP13	hg19_genes_promoters	336	TRIP13	Thyroid Hormone Receptor Interactor 13
CD4 naive	chr5	892631	892631	1	11	78	Island	NA	NA	NA	NA	1130276	0.080719	0.241065	-0.160346	-1.4628	1.36e-08	0.3	0	0.125001	0.5	0	0.174889	0	0.000321238	1067408	0	0	12.1111	13.4444	2	6	24	21	6	8	chr5	891970	892969	1000	-	promoter:22021	uc003jbm.3	65980	BRD9	hg19_genes_promoters	336	BRD9	Bromodomain Containing 9
CD4 naive	chr5	892631	892631	1	11	78	Island	NA	NA	NA	NA	1130276	0.080719	0.241065	-0.160346	-1.4628	1.36e-08	0.3	0	0.125001	0.5	0	0.174889	0	0.000321238	1067408	0	0	12.1111	13.4444	2	6	24	21	6	8	chr5	892403	896402	4000	-	1to5kb:22020	uc003jbl.3	65980	BRD9	hg19_genes_1to5kb	336	BRD9	Bromodomain Containing 9
CD4 naive	chr5	892631	892631	1	11	78	Island	NA	NA	NA	NA	1130276	0.080719	0.241065	-0.160346	-1.4628	1.36e-08	0.3	0	0.125001	0.5	0	0.174889	0	0.000321238	1067408	0	0	12.1111	13.4444	2	6	24	21	6	8	chr5	892624	892674	51	-	5UTR:31612	uc011cmb.2	65980	BRD9	hg19_genes_5UTRs	336	BRD9	Bromodomain Containing 9
CD4 naive	chr5	892631	892631	1	11	78	Island	NA	NA	NA	NA	1130276	0.080719	0.241065	-0.160346	-1.4628	1.36e-08	0.3	0	0.125001	0.5	0	0.174889	0	0.000321238	1067408	0	0	12.1111	13.4444	2	6	24	21	6	8	chr5	892202	892637	436	-	exon:211327	uc003jbn.3	65980	BRD9	hg19_genes_exons	336	BRD9	Bromodomain Containing 9
CD4 naive	chr5	892631	892631	1	11	78	Island	NA	NA	NA	NA	1130276	0.080719	0.241065	-0.160346	-1.4628	1.36e-08	0.3	0	0.125001	0.5	0	0.174889	0	0.000321238	1067408	0	0	12.1111	13.4444	2	6	24	21	6	8	chr5	892624	892674	51	-	exon:211344	uc011cmb.2	65980	BRD9	hg19_genes_exons	336	BRD9	Bromodomain Containing 9
CD4 naive	chr5	892631	892631	1	11	78	Island	NA	NA	NA	NA	1130276	0.080719	0.241065	-0.160346	-1.4628	1.36e-08	0.3	0	0.125001	0.5	0	0.174889	0	0.000321238	1067408	0	0	12.1111	13.4444	2	6	24	21	6	8	chr5	892624	892674	51	-	exon:211398	uc011cmc.1	65980	BRD9	hg19_genes_exons	336	BRD9	Bromodomain Containing 9
CD4 naive	chr5	892631	892631	1	11	78	Island	NA	NA	NA	NA	1130276	0.080719	0.241065	-0.160346	-1.4628	1.36e-08	0.3	0	0.125001	0.5	0	0.174889	0	0.000321238	1067408	0	0	12.1111	13.4444	2	6	24	21	6	8	chr5	892202	892637	436	-	firstexon:22022	uc003jbn.3	65980	BRD9	hg19_genes_firstexons	336	BRD9	Bromodomain Containing 9
CD4 naive	chr5	892631	892631	1	11	78	Island	NA	NA	NA	NA	1130276	0.080719	0.241065	-0.160346	-1.4628	1.36e-08	0.3	0	0.125001	0.5	0	0.174889	0	0.000321238	1067408	0	0	12.1111	13.4444	2	6	24	21	6	8	chr5	892624	892674	51	-	firstexon:22023	uc011cmb.2	65980	BRD9	hg19_genes_firstexons	336	BRD9	Bromodomain Containing 9
CD4 naive	chr5	892631	892631	1	11	78	Island	NA	NA	NA	NA	1130276	0.080719	0.241065	-0.160346	-1.4628	1.36e-08	0.3	0	0.125001	0.5	0	0.174889	0	0.000321238	1067408	0	0	12.1111	13.4444	2	6	24	21	6	8	chr5	892624	892674	51	-	firstexon:22027	uc011cmc.1	65980	BRD9	hg19_genes_firstexons	336	BRD9	Bromodomain Containing 9
CD4 naive	chr5	892631	892631	1	11	78	Island	NA	NA	NA	NA	1130276	0.080719	0.241065	-0.160346	-1.4628	1.36e-08	0.3	0	0.125001	0.5	0	0.174889	0	0.000321238	1067408	0	0	12.1111	13.4444	2	6	24	21	6	8	chr5	891970	892720	751	-	intron:189337	uc003jbo.3	65980	BRD9	hg19_genes_introns	336	BRD9	Bromodomain Containing 9
CD4 naive	chr5	892631	892631	1	11	78	Island	NA	NA	NA	NA	1130276	0.080719	0.241065	-0.160346	-1.4628	1.36e-08	0.3	0	0.125001	0.5	0	0.174889	0	0.000321238	1067408	0	0	12.1111	13.4444	2	6	24	21	6	8	chr5	891970	892720	751	-	intron:189352	uc003jbq.3	65980	BRD9	hg19_genes_introns	336	BRD9	Bromodomain Containing 9
CD4 naive	chr5	892631	892631	1	11	78	Island	NA	NA	NA	NA	1130276	0.080719	0.241065	-0.160346	-1.4628	1.36e-08	0.3	0	0.125001	0.5	0	0.174889	0	0.000321238	1067408	0	0	12.1111	13.4444	2	6	24	21	6	8	chr5	892438	892837	400	-	intronexonboundary:196566	uc003jbn.3	65980	BRD9	hg19_genes_intronexonboundaries	336	BRD9	Bromodomain Containing 9
CD4 naive	chr5	892631	892631	1	11	78	Island	NA	NA	NA	NA	1130276	0.080719	0.241065	-0.160346	-1.4628	1.36e-08	0.3	0	0.125001	0.5	0	0.174889	0	0.000321238	1067408	0	0	12.1111	13.4444	2	6	24	21	6	8	chr5	892475	892874	400	-	intronexonboundary:196567	uc011cmb.2	65980	BRD9	hg19_genes_intronexonboundaries	336	BRD9	Bromodomain Containing 9
CD4 naive	chr5	892631	892631	1	11	78	Island	NA	NA	NA	NA	1130276	0.080719	0.241065	-0.160346	-1.4628	1.36e-08	0.3	0	0.125001	0.5	0	0.174889	0	0.000321238	1067408	0	0	12.1111	13.4444	2	6	24	21	6	8	chr5	892475	892874	400	-	intronexonboundary:196568	uc011cmc.1	65980	BRD9	hg19_genes_intronexonboundaries	336	BRD9	Bromodomain Containing 9
CD4 naive	chr5	892631	892631	1	11	78	Island	NA	NA	NA	NA	1130276	0.080719	0.241065	-0.160346	-1.4628	1.36e-08	0.3	0	0.125001	0.5	0	0.174889	0	0.000321238	1067408	0	0	12.1111	13.4444	2	6	24	21	6	8	chr5	892425	892824	400	-	exonintronboundary:199634	uc011cmb.2	65980	BRD9	hg19_genes_exonintronboundaries	336	BRD9	Bromodomain Containing 9
CD4 naive	chr5	892631	892631	1	11	78	Island	NA	NA	NA	NA	1130276	0.080719	0.241065	-0.160346	-1.4628	1.36e-08	0.3	0	0.125001	0.5	0	0.174889	0	0.000321238	1067408	0	0	12.1111	13.4444	2	6	24	21	6	8	chr5	892425	892824	400	-	exonintronboundary:199635	uc011cmc.1	65980	BRD9	hg19_genes_exonintronboundaries	336	BRD9	Bromodomain Containing 9
CD4 naive	chr5	892631	892631	1	11	78	Island	NA	NA	NA	NA	1130276	0.080719	0.241065	-0.160346	-1.4628	1.36e-08	0.3	0	0.125001	0.5	0	0.174889	0	0.000321238	1067408	0	0	12.1111	13.4444	2	6	24	21	6	8	chr5	892522	892921	400	-	exonintronboundary:199636	uc003jbo.3	65980	BRD9	hg19_genes_exonintronboundaries	336	BRD9	Bromodomain Containing 9
CD4 naive	chr5	892631	892631	1	11	78	Island	NA	NA	NA	NA	1130276	0.080719	0.241065	-0.160346	-1.4628	1.36e-08	0.3	0	0.125001	0.5	0	0.174889	0	0.000321238	1067408	0	0	12.1111	13.4444	2	6	24	21	6	8	chr5	892522	892921	400	-	exonintronboundary:199637	uc003jbq.3	65980	BRD9	hg19_genes_exonintronboundaries	336	BRD9	Bromodomain Containing 9
CD4 naive	chr5	892631	892631	1	11	78	Island	NA	NA	NA	NA	1130276	0.080719	0.241065	-0.160346	-1.4628	1.36e-08	0.3	0	0.125001	0.5	0	0.174889	0	0.000321238	1067408	0	0	12.1111	13.4444	2	6	24	21	6	8	chr5	892523	893479	957	*	island:6408	NA	NA	NA	hg19_cpg_islands	336	NA	NA
CD4 naive	chr7	100400275	100400275	1	4	43	Open Sea	NA	NA	NA	NA	1717352	0.938231	0.996528	-0.0582966	-0.0865388	1.36e-08	1	0.826087	0.0639173	1	0.96875	0.0104167	0	0.000321238	2487652	0	0	23	28.6667	7	18	33	45	8	9	chr7	100400187	100401212	1026	-	exon:287107	uc003uwm.1	2050	EPHB4	hg19_genes_exons	28930	EPHB4	EPH Receptor B4
CD4 naive	chr7	100400275	100400275	1	4	43	Open Sea	NA	NA	NA	NA	1717352	0.938231	0.996528	-0.0582966	-0.0865388	1.36e-08	1	0.826087	0.0639173	1	0.96875	0.0104167	0	0.000321238	2487652	0	0	23	28.6667	7	18	33	45	8	9	chr7	100400187	100401212	1026	-	exon:287124	uc003uwn.1	2050	EPHB4	hg19_genes_exons	28930	EPHB4	EPH Receptor B4
CD4 naive	chr7	100400275	100400275	1	4	43	Open Sea	NA	NA	NA	NA	1717352	0.938231	0.996528	-0.0582966	-0.0865388	1.36e-08	1	0.826087	0.0639173	1	0.96875	0.0104167	0	0.000321238	2487652	0	0	23	28.6667	7	18	33	45	8	9	chr7	100400187	100401212	1026	-	exon:287140	uc010lhj.1	2050	EPHB4	hg19_genes_exons	28930	EPHB4	EPH Receptor B4
CD4 naive	chr7	100400275	100400275	1	4	43	Open Sea	NA	NA	NA	NA	1717352	0.938231	0.996528	-0.0582966	-0.0865388	1.36e-08	1	0.826087	0.0639173	1	0.96875	0.0104167	0	0.000321238	2487652	0	0	23	28.6667	7	18	33	45	8	9	chr7	100400187	100401082	896	-	3UTR:24313	uc003uwm.1	2050	EPHB4	hg19_genes_3UTRs	28930	EPHB4	EPH Receptor B4
CD4 naive	chr7	100400275	100400275	1	4	43	Open Sea	NA	NA	NA	NA	1717352	0.938231	0.996528	-0.0582966	-0.0865388	1.36e-08	1	0.826087	0.0639173	1	0.96875	0.0104167	0	0.000321238	2487652	0	0	23	28.6667	7	18	33	45	8	9	chr7	100400187	100401082	896	-	3UTR:24314	uc003uwn.1	2050	EPHB4	hg19_genes_3UTRs	28930	EPHB4	EPH Receptor B4
CD4 naive	chr7	100400275	100400275	1	4	43	Open Sea	NA	NA	NA	NA	1717352	0.938231	0.996528	-0.0582966	-0.0865388	1.36e-08	1	0.826087	0.0639173	1	0.96875	0.0104167	0	0.000321238	2487652	0	0	23	28.6667	7	18	33	45	8	9	chr7	100400187	100401082	896	-	3UTR:24315	uc010lhj.1	2050	EPHB4	hg19_genes_3UTRs	28930	EPHB4	EPH Receptor B4
CD4 naive	chr7	100400275	100400275	1	4	43	Open Sea	NA	NA	NA	NA	1717352	0.938231	0.996528	-0.0582966	-0.0865388	1.36e-08	1	0.826087	0.0639173	1	0.96875	0.0104167	0	0.000321238	2487652	0	0	23	28.6667	7	18	33	45	8	9	chr7	100322685	100417295	94611	*	inter:7445	NA	NA	NA	hg19_cpg_inter	28930	NA	NA
CD4 naive	chr19	4881107	4881107	1	3	56	Open Sea	NA	NA	NA	NA	3926595	0.169084	0.0794169	0.0896668	3.19337	1.44e-08	0.290323	0.116279	0.0651718	0.28125	0	0.112736	0	0.000335189	953506	0	0	23.1111	18.1111	15	9	43	54	9	7	chr19	4872781	4890448	17668	*	intergenic:13759	NA	NA	NA	hg19_genes_intergenic	28401	NA	NA
CD4 naive	chr19	4881107	4881107	1	3	56	Open Sea	NA	NA	NA	NA	3926595	0.169084	0.0794169	0.0896668	3.19337	1.44e-08	0.290323	0.116279	0.0651718	0.28125	0	0.112736	0	0.000335189	953506	0	0	23.1111	18.1111	15	9	43	54	9	7	chr19	4856249	4887191	30943	*	inter:16557	NA	NA	NA	hg19_cpg_inter	28401	NA	NA
CD4 naive	chr2	219888839	219888839	1	4	64	Open Sea	NA	NA	NA	NA	653150	0.698343	0.892348	-0.194006	-0.331388	1.51e-08	1	0	0.312644	1	0.619048	0.166445	0	0.000342782	1574805	0	0	10.6667	13.8889	1	3	17	26	6	6	chr2	219885442	219889441	4000	-	1to5kb:12759	uc002vjm.3	255101	CFAP65	hg19_genes_1to5kb	21901	CFAP65	Cilia And Flagella Associated Protein 65
CD4 naive	chr2	219888839	219888839	1	4	64	Open Sea	NA	NA	NA	NA	653150	0.698343	0.892348	-0.194006	-0.331388	1.51e-08	1	0	0.312644	1	0.619048	0.166445	0	0.000342782	1574805	0	0	10.6667	13.8889	1	3	17	26	6	6	chr2	219888737	219888982	246	-	CDS:99771	uc002vjl.2	255101	CFAP65	hg19_genes_cds	21901	CFAP65	Cilia And Flagella Associated Protein 65
CD4 naive	chr2	219888839	219888839	1	4	64	Open Sea	NA	NA	NA	NA	653150	0.698343	0.892348	-0.194006	-0.331388	1.51e-08	1	0	0.312644	1	0.619048	0.166445	0	0.000342782	1574805	0	0	10.6667	13.8889	1	3	17	26	6	6	chr2	219888737	219888982	246	-	exon:123327	uc002vjl.2	255101	CFAP65	hg19_genes_exons	21901	CFAP65	Cilia And Flagella Associated Protein 65
CD4 naive	chr2	219888839	219888839	1	4	64	Open Sea	NA	NA	NA	NA	653150	0.698343	0.892348	-0.194006	-0.331388	1.51e-08	1	0	0.312644	1	0.619048	0.166445	0	0.000342782	1574805	0	0	10.6667	13.8889	1	3	17	26	6	6	chr2	219888783	219889182	400	-	intronexonboundary:115068	uc002vjl.2	255101	CFAP65	hg19_genes_intronexonboundaries	21901	CFAP65	Cilia And Flagella Associated Protein 65
CD4 naive	chr2	219888839	219888839	1	4	64	Open Sea	NA	NA	NA	NA	653150	0.698343	0.892348	-0.194006	-0.331388	1.51e-08	1	0	0.312644	1	0.619048	0.166445	0	0.000342782	1574805	0	0	10.6667	13.8889	1	3	17	26	6	6	chr2	219888538	219888937	400	-	exonintronboundary:116105	uc002vjl.2	255101	CFAP65	hg19_genes_exonintronboundaries	21901	CFAP65	Cilia And Flagella Associated Protein 65
CD4 naive	chr2	219888839	219888839	1	4	64	Open Sea	NA	NA	NA	NA	653150	0.698343	0.892348	-0.194006	-0.331388	1.51e-08	1	0	0.312644	1	0.619048	0.166445	0	0.000342782	1574805	0	0	10.6667	13.8889	1	3	17	26	6	6	chr2	219872055	219902107	30053	*	inter:2962	NA	NA	NA	hg19_cpg_inter	21901	NA	NA
CD4 naive	chr17	27615358	27615358	1	6	54	Open Sea	NA	NA	NA	NA	3587009	0.965937	0.984127	-0.0181904	-0.0231593	1.59e-08	1	0.9	0.0362667	1	0.857143	0.047619	0	0.000352909	3400418	0	0	35.7778	21.4444	17	7	60	50	9	8	chr17	27594549	27620800	26252	-	intron:513614	uc002hdx.4	57532	NUFIP2	hg19_genes_introns	41482	NUFIP2	NUFIP2, FMR1 Interacting Protein 2
CD4 naive	chr17	27615358	27615358	1	6	54	Open Sea	NA	NA	NA	NA	3587009	0.965937	0.984127	-0.0181904	-0.0231593	1.59e-08	1	0.9	0.0362667	1	0.857143	0.047619	0	0.000352909	3400418	0	0	35.7778	21.4444	17	7	60	50	9	8	chr17	27614735	27620800	6066	-	intron:513617	uc002hdy.4	57532	NUFIP2	hg19_genes_introns	41482	NUFIP2	NUFIP2, FMR1 Interacting Protein 2
CD4 naive	chr17	27615358	27615358	1	6	54	Open Sea	NA	NA	NA	NA	3587009	0.965937	0.984127	-0.0181904	-0.0231593	1.59e-08	1	0.9	0.0362667	1	0.857143	0.047619	0	0.000352909	3400418	0	0	35.7778	21.4444	17	7	60	50	9	8	chr17	27511608	27615491	103884	*	inter:15226	NA	NA	NA	hg19_cpg_inter	41482	NA	NA
CD4 naive	chr6	44186687	44186687	1	7	58	Open Sea	NA	NA	NA	NA	1425825	0.789621	0.921791	-0.129748	-0.202035	1.65e-08	0.95	0.666667	0.102827	1	0.785714	0.0893833	0	0.000360722	1875580	1	0	13	12.5556	0	5	20	26	6	7	chr6	44186242	44187241	1000	+	promoter:24800	uc021yzw.1	2030	SLC29A1	hg19_genes_promoters	553	SLC29A1	Solute Carrier Family 29 Member 1 (Augustine Blood Group)
CD4 naive	chr6	44186687	44186687	1	7	58	Open Sea	NA	NA	NA	NA	1425825	0.789621	0.921791	-0.129748	-0.202035	1.65e-08	0.95	0.666667	0.102827	1	0.785714	0.0893833	0	0.000360722	1875580	1	0	13	12.5556	0	5	20	26	6	7	chr6	44186242	44187241	1000	+	promoter:24801	uc011dvp.1	2030	SLC29A1	hg19_genes_promoters	553	SLC29A1	Solute Carrier Family 29 Member 1 (Augustine Blood Group)
CD4 naive	chr6	44186687	44186687	1	7	58	Open Sea	NA	NA	NA	NA	1425825	0.789621	0.921791	-0.129748	-0.202035	1.65e-08	0.95	0.666667	0.102827	1	0.785714	0.0893833	0	0.000360722	1875580	1	0	13	12.5556	0	5	20	26	6	7	chr6	44186242	44187241	1000	+	promoter:24802	uc003owu.1	2030	SLC29A1	hg19_genes_promoters	553	SLC29A1	Solute Carrier Family 29 Member 1 (Augustine Blood Group)
CD4 naive	chr6	44186687	44186687	1	7	58	Open Sea	NA	NA	NA	NA	1425825	0.789621	0.921791	-0.129748	-0.202035	1.65e-08	0.95	0.666667	0.102827	1	0.785714	0.0893833	0	0.000360722	1875580	1	0	13	12.5556	0	5	20	26	6	7	chr6	44186242	44187241	1000	+	promoter:24803	uc003owv.1	2030	SLC29A1	hg19_genes_promoters	553	SLC29A1	Solute Carrier Family 29 Member 1 (Augustine Blood Group)
CD4 naive	chr6	44186687	44186687	1	7	58	Open Sea	NA	NA	NA	NA	1425825	0.789621	0.921791	-0.129748	-0.202035	1.65e-08	0.95	0.666667	0.102827	1	0.785714	0.0893833	0	0.000360722	1875580	1	0	13	12.5556	0	5	20	26	6	7	chr6	44186242	44187241	1000	+	promoter:24804	uc003oww.1	2030	SLC29A1	hg19_genes_promoters	553	SLC29A1	Solute Carrier Family 29 Member 1 (Augustine Blood Group)
CD4 naive	chr6	44186687	44186687	1	7	58	Open Sea	NA	NA	NA	NA	1425825	0.789621	0.921791	-0.129748	-0.202035	1.65e-08	0.95	0.666667	0.102827	1	0.785714	0.0893833	0	0.000360722	1875580	1	0	13	12.5556	0	5	20	26	6	7	chr6	44186241	44190240	4000	+	1to5kb:24805	uc011dvq.2	2030	SLC29A1	hg19_genes_1to5kb	553	SLC29A1	Solute Carrier Family 29 Member 1 (Augustine Blood Group)
CD4 naive	chr6	44186687	44186687	1	7	58	Open Sea	NA	NA	NA	NA	1425825	0.789621	0.921791	-0.129748	-0.202035	1.65e-08	0.95	0.666667	0.102827	1	0.785714	0.0893833	0	0.000360722	1875580	1	0	13	12.5556	0	5	20	26	6	7	chr6	44186241	44190240	4000	+	1to5kb:24806	uc003owx.2	2030	SLC29A1	hg19_genes_1to5kb	553	SLC29A1	Solute Carrier Family 29 Member 1 (Augustine Blood Group)
CD4 naive	chr6	44186687	44186687	1	7	58	Open Sea	NA	NA	NA	NA	1425825	0.789621	0.921791	-0.129748	-0.202035	1.65e-08	0.95	0.666667	0.102827	1	0.785714	0.0893833	0	0.000360722	1875580	1	0	13	12.5556	0	5	20	26	6	7	chr6	44186241	44190240	4000	+	1to5kb:24807	uc003owy.2	2030	SLC29A1	hg19_genes_1to5kb	553	SLC29A1	Solute Carrier Family 29 Member 1 (Augustine Blood Group)
CD4 naive	chr6	44186687	44186687	1	7	58	Open Sea	NA	NA	NA	NA	1425825	0.789621	0.921791	-0.129748	-0.202035	1.65e-08	0.95	0.666667	0.102827	1	0.785714	0.0893833	0	0.000360722	1875580	1	0	13	12.5556	0	5	20	26	6	7	chr6	44186363	44190362	4000	+	1to5kb:24808	uc003owz.1	2030	SLC29A1	hg19_genes_1to5kb	553	SLC29A1	Solute Carrier Family 29 Member 1 (Augustine Blood Group)
CD4 naive	chr6	44186687	44186687	1	7	58	Open Sea	NA	NA	NA	NA	1425825	0.789621	0.921791	-0.129748	-0.202035	1.65e-08	0.95	0.666667	0.102827	1	0.785714	0.0893833	0	0.000360722	1875580	1	0	13	12.5556	0	5	20	26	6	7	chr6	44186637	44190636	4000	+	1to5kb:24809	uc021yzx.1	2030	SLC29A1	hg19_genes_1to5kb	553	SLC29A1	Solute Carrier Family 29 Member 1 (Augustine Blood Group)
CD4 naive	chr6	44186687	44186687	1	7	58	Open Sea	NA	NA	NA	NA	1425825	0.789621	0.921791	-0.129748	-0.202035	1.65e-08	0.95	0.666667	0.102827	1	0.785714	0.0893833	0	0.000360722	1875580	1	0	13	12.5556	0	5	20	26	6	7	chr6	44185187	44187186	2000	*	shore:14986	NA	NA	NA	hg19_cpg_shores	553	NA	NA
CD4 naive	chr10	102482032	102482032	1	3	40	Open Sea	NA	NA	NA	NA	2360319	0.94867	0.986823	-0.0365067	-0.0524882	1.81e-08	1	0.833333	0.0524447	1	0.923077	0.0275922	0	0.000380613	2862859	1	0	20.3333	26.4444	0	17	30	42	8	9	chr10	102313682	102500467	186786	*	intergenic:8699	NA	NA	NA	hg19_genes_intergenic	23434	NA	NA
CD4 naive	chr10	102482032	102482032	1	3	40	Open Sea	NA	NA	NA	NA	2360319	0.94867	0.986823	-0.0365067	-0.0524882	1.81e-08	1	0.833333	0.0524447	1	0.923077	0.0275922	0	0.000380613	2862859	1	0	20.3333	26.4444	0	17	30	42	8	9	chr10	102480201	102482200	2000	*	shelf:21213	NA	NA	NA	hg19_cpg_shelves	23434	NA	NA
CD4 naive	chr13	26552616	26552616	1	1	36	Open Sea	NA	NA	NA	NA	2881576	0.839683	0.936423	-0.0967399	-0.13892	2.21e-08	0.952381	0.714286	0.0810224	1	0.666667	0.109003	0	0.000443344	2150893	0	0	28	18.7778	7	5	77	47	8	8	chr13	26542818	26586668	43851	+	intron:406039	uc001uqk.3	51761	ATP8A2	hg19_genes_introns	276138	ATP8A2	ATPase Phospholipid Transporting 8A2
CD4 naive	chr13	26552616	26552616	1	1	36	Open Sea	NA	NA	NA	NA	2881576	0.839683	0.936423	-0.0967399	-0.13892	2.21e-08	0.952381	0.714286	0.0810224	1	0.666667	0.109003	0	0.000443344	2150893	0	0	28	18.7778	7	5	77	47	8	8	chr13	26542818	26586668	43851	+	intron:406074	uc010tdi.2	51761	ATP8A2	hg19_genes_introns	276138	ATP8A2	ATPase Phospholipid Transporting 8A2
CD4 naive	chr13	26552616	26552616	1	1	36	Open Sea	NA	NA	NA	NA	2881576	0.839683	0.936423	-0.0967399	-0.13892	2.21e-08	0.952381	0.714286	0.0810224	1	0.666667	0.109003	0	0.000443344	2150893	0	0	28	18.7778	7	5	77	47	8	8	chr13	26542818	26586668	43851	+	intron:406126	uc010tdj.2	51761	ATP8A2	hg19_genes_introns	276138	ATP8A2	ATPase Phospholipid Transporting 8A2
CD4 naive	chr13	26552616	26552616	1	1	36	Open Sea	NA	NA	NA	NA	2881576	0.839683	0.936423	-0.0967399	-0.13892	2.21e-08	0.952381	0.714286	0.0810224	1	0.666667	0.109003	0	0.000443344	2150893	0	0	28	18.7778	7	5	77	47	8	8	chr13	26047487	26582287	534801	*	inter:12375	NA	NA	NA	hg19_cpg_inter	276138	NA	NA
CD4 naive	chr20	57269527	57269527	1	8	69	Open Sea	NA	NA	NA	NA	4265204	0.905535	0.956815	-0.0572458	-0.0840284	2.22e-08	0.962963	0.814815	0.0461793	1	0.903226	0.0427703	0	0.000443344	2510870	1	0	21.2222	30	0	12	39	46	8	9	chr20	57269478	57269648	171	+	CDS:514897	uc010gjo.2	79716	NPEPL1	hg19_genes_cds	1298	NPEPL1	Aminopeptidase Like 1
CD4 naive	chr20	57269527	57269527	1	8	69	Open Sea	NA	NA	NA	NA	4265204	0.905535	0.956815	-0.0572458	-0.0840284	2.22e-08	0.962963	0.814815	0.0461793	1	0.903226	0.0427703	0	0.000443344	2510870	1	0	21.2222	30	0	12	39	46	8	9	chr20	57269478	57269648	171	+	CDS:514909	uc010zzr.2	79716	NPEPL1	hg19_genes_cds	1298	NPEPL1	Aminopeptidase Like 1
CD4 naive	chr20	57269527	57269527	1	8	69	Open Sea	NA	NA	NA	NA	4265204	0.905535	0.956815	-0.0572458	-0.0840284	2.22e-08	0.962963	0.814815	0.0461793	1	0.903226	0.0427703	0	0.000443344	2510870	1	0	21.2222	30	0	12	39	46	8	9	chr20	57269478	57269648	171	+	CDS:514921	uc010zzs.1	79716	NPEPL1	hg19_genes_cds	1298	NPEPL1	Aminopeptidase Like 1
CD4 naive	chr20	57269527	57269527	1	8	69	Open Sea	NA	NA	NA	NA	4265204	0.905535	0.956815	-0.0572458	-0.0840284	2.22e-08	0.962963	0.814815	0.0461793	1	0.903226	0.0427703	0	0.000443344	2510870	1	0	21.2222	30	0	12	39	46	8	9	chr20	57269478	57269648	171	+	CDS:514931	uc002xzp.3	79716	NPEPL1	hg19_genes_cds	1298	NPEPL1	Aminopeptidase Like 1
CD4 naive	chr20	57269527	57269527	1	8	69	Open Sea	NA	NA	NA	NA	4265204	0.905535	0.956815	-0.0572458	-0.0840284	2.22e-08	0.962963	0.814815	0.0461793	1	0.903226	0.0427703	0	0.000443344	2510870	1	0	21.2222	30	0	12	39	46	8	9	chr20	57269478	57269648	171	+	exon:645770	uc010gjo.2	79716	NPEPL1	hg19_genes_exons	1298	NPEPL1	Aminopeptidase Like 1
CD4 naive	chr20	57269527	57269527	1	8	69	Open Sea	NA	NA	NA	NA	4265204	0.905535	0.956815	-0.0572458	-0.0840284	2.22e-08	0.962963	0.814815	0.0461793	1	0.903226	0.0427703	0	0.000443344	2510870	1	0	21.2222	30	0	12	39	46	8	9	chr20	57269478	57269648	171	+	exon:645783	uc010zzr.2	79716	NPEPL1	hg19_genes_exons	1298	NPEPL1	Aminopeptidase Like 1
CD4 naive	chr20	57269527	57269527	1	8	69	Open Sea	NA	NA	NA	NA	4265204	0.905535	0.956815	-0.0572458	-0.0840284	2.22e-08	0.962963	0.814815	0.0461793	1	0.903226	0.0427703	0	0.000443344	2510870	1	0	21.2222	30	0	12	39	46	8	9	chr20	57269478	57269648	171	+	exon:645795	uc010zzs.1	79716	NPEPL1	hg19_genes_exons	1298	NPEPL1	Aminopeptidase Like 1
CD4 naive	chr20	57269527	57269527	1	8	69	Open Sea	NA	NA	NA	NA	4265204	0.905535	0.956815	-0.0572458	-0.0840284	2.22e-08	0.962963	0.814815	0.0461793	1	0.903226	0.0427703	0	0.000443344	2510870	1	0	21.2222	30	0	12	39	46	8	9	chr20	57269478	57269648	171	+	exon:645806	uc002xzp.3	79716	NPEPL1	hg19_genes_exons	1298	NPEPL1	Aminopeptidase Like 1
CD4 naive	chr20	57269527	57269527	1	8	69	Open Sea	NA	NA	NA	NA	4265204	0.905535	0.956815	-0.0572458	-0.0840284	2.22e-08	0.962963	0.814815	0.0461793	1	0.903226	0.0427703	0	0.000443344	2510870	1	0	21.2222	30	0	12	39	46	8	9	chr20	57269278	57269677	400	+	intronexonboundary:601044	uc010gjo.2	79716	NPEPL1	hg19_genes_intronexonboundaries	1298	NPEPL1	Aminopeptidase Like 1
CD4 naive	chr20	57269527	57269527	1	8	69	Open Sea	NA	NA	NA	NA	4265204	0.905535	0.956815	-0.0572458	-0.0840284	2.22e-08	0.962963	0.814815	0.0461793	1	0.903226	0.0427703	0	0.000443344	2510870	1	0	21.2222	30	0	12	39	46	8	9	chr20	57269278	57269677	400	+	intronexonboundary:601045	uc010zzr.2	79716	NPEPL1	hg19_genes_intronexonboundaries	1298	NPEPL1	Aminopeptidase Like 1
CD4 naive	chr20	57269527	57269527	1	8	69	Open Sea	NA	NA	NA	NA	4265204	0.905535	0.956815	-0.0572458	-0.0840284	2.22e-08	0.962963	0.814815	0.0461793	1	0.903226	0.0427703	0	0.000443344	2510870	1	0	21.2222	30	0	12	39	46	8	9	chr20	57269278	57269677	400	+	intronexonboundary:601046	uc010zzs.1	79716	NPEPL1	hg19_genes_intronexonboundaries	1298	NPEPL1	Aminopeptidase Like 1
CD4 naive	chr20	57269527	57269527	1	8	69	Open Sea	NA	NA	NA	NA	4265204	0.905535	0.956815	-0.0572458	-0.0840284	2.22e-08	0.962963	0.814815	0.0461793	1	0.903226	0.0427703	0	0.000443344	2510870	1	0	21.2222	30	0	12	39	46	8	9	chr20	57269278	57269677	400	+	intronexonboundary:601047	uc002xzp.3	79716	NPEPL1	hg19_genes_intronexonboundaries	1298	NPEPL1	Aminopeptidase Like 1
CD4 naive	chr20	57269527	57269527	1	8	69	Open Sea	NA	NA	NA	NA	4265204	0.905535	0.956815	-0.0572458	-0.0840284	2.22e-08	0.962963	0.814815	0.0461793	1	0.903226	0.0427703	0	0.000443344	2510870	1	0	21.2222	30	0	12	39	46	8	9	chr20	57269448	57269847	400	+	exonintronboundary:605454	uc010gjo.2	79716	NPEPL1	hg19_genes_exonintronboundaries	1298	NPEPL1	Aminopeptidase Like 1
CD4 naive	chr20	57269527	57269527	1	8	69	Open Sea	NA	NA	NA	NA	4265204	0.905535	0.956815	-0.0572458	-0.0840284	2.22e-08	0.962963	0.814815	0.0461793	1	0.903226	0.0427703	0	0.000443344	2510870	1	0	21.2222	30	0	12	39	46	8	9	chr20	57269448	57269847	400	+	exonintronboundary:605455	uc010zzr.2	79716	NPEPL1	hg19_genes_exonintronboundaries	1298	NPEPL1	Aminopeptidase Like 1
CD4 naive	chr20	57269527	57269527	1	8	69	Open Sea	NA	NA	NA	NA	4265204	0.905535	0.956815	-0.0572458	-0.0840284	2.22e-08	0.962963	0.814815	0.0461793	1	0.903226	0.0427703	0	0.000443344	2510870	1	0	21.2222	30	0	12	39	46	8	9	chr20	57269448	57269847	400	+	exonintronboundary:605456	uc010zzs.1	79716	NPEPL1	hg19_genes_exonintronboundaries	1298	NPEPL1	Aminopeptidase Like 1
CD4 naive	chr20	57269527	57269527	1	8	69	Open Sea	NA	NA	NA	NA	4265204	0.905535	0.956815	-0.0572458	-0.0840284	2.22e-08	0.962963	0.814815	0.0461793	1	0.903226	0.0427703	0	0.000443344	2510870	1	0	21.2222	30	0	12	39	46	8	9	chr20	57269448	57269847	400	+	exonintronboundary:605457	uc002xzp.3	79716	NPEPL1	hg19_genes_exonintronboundaries	1298	NPEPL1	Aminopeptidase Like 1
CD4 naive	chr20	57269527	57269527	1	8	69	Open Sea	NA	NA	NA	NA	4265204	0.905535	0.956815	-0.0572458	-0.0840284	2.22e-08	0.962963	0.814815	0.0461793	1	0.903226	0.0427703	0	0.000443344	2510870	1	0	21.2222	30	0	12	39	46	8	9	chr20	57268421	57270420	2000	*	shore:45786	NA	NA	NA	hg19_cpg_shores	1298	NA	NA
CD4 naive	chr5	65425691	65425691	1	4	49	Open Sea	NA	NA	NA	NA	1192796	0.960767	0.980263	-0.0244005	-0.0315478	2.23e-08	1	0.894737	0.0412422	1	0.842105	0.0558242	0	0.00044401	3218708	0	1	19.2222	12.8889	4	0	42	34	8	6	chr5	65376852	65435045	58194	*	intergenic:4586	NA	NA	NA	hg19_genes_intergenic	14353	NA	NA
CD4 naive	chr5	65425691	65425691	1	4	49	Open Sea	NA	NA	NA	NA	1192796	0.960767	0.980263	-0.0244005	-0.0315478	2.23e-08	1	0.894737	0.0412422	1	0.842105	0.0558242	0	0.00044401	3218708	0	1	19.2222	12.8889	4	0	42	34	8	6	chr5	65226417	65435836	209420	*	inter:5165	NA	NA	NA	hg19_cpg_inter	14353	NA	NA
CD4 naive	chr20	47179970	47179970	1	9	59	Open Sea	NA	NA	NA	NA	4243180	0.941126	1	-0.0662333	-0.0978531	2.37e-08	1	0.714286	0.0945704	1	1	0	0	0.000457782	2401492	0	1	18.7778	19.8889	7	0	36	43	8	6	chr20	46999382	47240792	241411	*	intergenic:14910	NA	NA	NA	hg19_genes_intergenic	185579	NA	NA
CD4 naive	chr20	47179970	47179970	1	9	59	Open Sea	NA	NA	NA	NA	4243180	0.941126	1	-0.0662333	-0.0978531	2.37e-08	1	0.714286	0.0945704	1	1	0	0	0.000457782	2401492	0	1	18.7778	19.8889	7	0	36	43	8	6	chr20	47017971	47248934	230964	*	inter:18082	NA	NA	NA	hg19_cpg_inter	185579	NA	NA
CD4 naive	chr7	2902567	2902567	1	6	54	Open Sea	NA	NA	NA	NA	1575798	0.809473	0.927885	-0.132612	-0.208781	2.65e-08	1	0.5	0.143307	1	0.714286	0.114557	0	0.000482686	1853989	0	1	14.7778	10.5556	6	0	27	18	6	6	chr7	2888960	2945709	56750	*	intergenic:6087	NA	NA	NA	hg19_genes_intergenic	160456	NA	NA
CD4 naive	chr7	2902567	2902567	1	6	54	Open Sea	NA	NA	NA	NA	1575798	0.809473	0.927885	-0.132612	-0.208781	2.65e-08	1	0.5	0.143307	1	0.714286	0.114557	0	0.000482686	1853989	0	1	14.7778	10.5556	6	0	27	18	6	6	chr7	2888315	2942236	53922	*	inter:6861	NA	NA	NA	hg19_cpg_inter	160456	NA	NA
CD4 naive	chr12	73278009	73278009	1	3	48	Open Sea	NA	NA	NA	NA	2760537	0.909471	0.89963	0.00984145	0.045815	2.88e-08	0.965517	0.814815	0.0445331	1	0.68	0.140835	0	0.000512542	3410596	0	0	23.8889	20	11	9	35	30	9	8	chr12	73059423	74526955	1467533	*	intergenic:10301	NA	NA	NA	hg19_genes_intergenic	611479	NA	NA
CD4 naive	chr12	73278009	73278009	1	3	48	Open Sea	NA	NA	NA	NA	2760537	0.909471	0.89963	0.00984145	0.045815	2.88e-08	0.965517	0.814815	0.0445331	1	0.68	0.140835	0	0.000512542	3410596	0	0	23.8889	20	11	9	35	30	9	8	chr12	72671552	74560752	1889201	*	inter:11863	NA	NA	NA	hg19_cpg_inter	611479	NA	NA
CD4 naive	chr22	40082539	40082539	1	9	71	Open Sea	NA	NA	NA	NA	4444776	0.943327	1	-0.0647691	-0.0956165	3.03e-08	1	0.789474	0.0836958	1	1	0	0	0.000535598	2416233	1	1	11.2222	11.4444	0	0	19	29	6	7	chr22	40081766	40085740	3975	+	exon:670421	uc003ayc.3	8911	CACNA1I	hg19_genes_exons	88382	CACNA1I	Calcium Voltage-Gated Channel Subunit Alpha1 I
CD4 naive	chr22	40082539	40082539	1	9	71	Open Sea	NA	NA	NA	NA	4444776	0.943327	1	-0.0647691	-0.0956165	3.03e-08	1	0.789474	0.0836958	1	1	0	0	0.000535598	2416233	1	1	11.2222	11.4444	0	0	19	29	6	7	chr22	40081766	40085740	3975	+	exon:670457	uc003ayd.3	8911	CACNA1I	hg19_genes_exons	88382	CACNA1I	Calcium Voltage-Gated Channel Subunit Alpha1 I
CD4 naive	chr22	40082539	40082539	1	9	71	Open Sea	NA	NA	NA	NA	4444776	0.943327	1	-0.0647691	-0.0956165	3.03e-08	1	0.789474	0.0836958	1	1	0	0	0.000535598	2416233	1	1	11.2222	11.4444	0	0	19	29	6	7	chr22	40082411	40085740	3330	+	3UTR:57339	uc003ayc.3	8911	CACNA1I	hg19_genes_3UTRs	88382	CACNA1I	Calcium Voltage-Gated Channel Subunit Alpha1 I
CD4 naive	chr22	40082539	40082539	1	9	71	Open Sea	NA	NA	NA	NA	4444776	0.943327	1	-0.0647691	-0.0956165	3.03e-08	1	0.789474	0.0836958	1	1	0	0	0.000535598	2416233	1	1	11.2222	11.4444	0	0	19	29	6	7	chr22	40082411	40085740	3330	+	3UTR:57340	uc003ayd.3	8911	CACNA1I	hg19_genes_3UTRs	88382	CACNA1I	Calcium Voltage-Gated Channel Subunit Alpha1 I
CD4 naive	chr22	40082539	40082539	1	9	71	Open Sea	NA	NA	NA	NA	4444776	0.943327	1	-0.0647691	-0.0956165	3.03e-08	1	0.789474	0.0836958	1	1	0	0	0.000535598	2416233	1	1	11.2222	11.4444	0	0	19	29	6	7	chr22	40082391	40084390	2000	*	shore:47665	NA	NA	NA	hg19_cpg_shores	88382	NA	NA
CD4 naive	chr8	93387133	93387133	1	5	53	Open Sea	NA	NA	NA	NA	1923946	0.917567	0.978787	-0.0585676	-0.085847	3.17e-08	1	0.863636	0.0439109	1	0.886792	0.0385237	0	0.000548968	2496787	1	0	29.8889	31.4444	0	15	47	53	8	9	chr8	93184776	93725189	540414	*	intergenic:7281	NA	NA	NA	hg19_genes_intergenic	779939	NA	NA
CD4 naive	chr8	93387133	93387133	1	5	53	Open Sea	NA	NA	NA	NA	1923946	0.917567	0.978787	-0.0585676	-0.085847	3.17e-08	1	0.863636	0.0439109	1	0.886792	0.0385237	0	0.000548968	2496787	1	0	29.8889	31.4444	0	15	47	53	8	9	chr8	93160641	93973793	813153	*	inter:8321	NA	NA	NA	hg19_cpg_inter	779939	NA	NA
CD4 naive	chr12	117323832	117323832	1	3	57	Open Sea	NA	NA	NA	NA	2808999	0.90344	0.902525	0.000914266	0.0593481	3.24e-08	1	0.785714	0.059198	1	0.545455	0.165068	0	0.000554587	3929382	0	0	15.6667	11.4444	10	1	26	20	9	7	chr12	117320233	117324232	4000	-	1to5kb:49079	uc001twe.4	8739	HRK	hg19_genes_1to5kb	24927	HRK	Harakiri, BCL2 Interacting Protein
CD4 naive	chr12	117323832	117323832	1	3	57	Open Sea	NA	NA	NA	NA	2808999	0.90344	0.902525	0.000914266	0.0593481	3.24e-08	1	0.785714	0.059198	1	0.545455	0.165068	0	0.000554587	3929382	0	0	15.6667	11.4444	10	1	26	20	9	7	chr12	117320233	117324232	4000	-	1to5kb:49080	uc031qjq.1	8739	HRK	hg19_genes_1to5kb	24927	HRK	Harakiri, BCL2 Interacting Protein
CD4 naive	chr12	117323832	117323832	1	3	57	Open Sea	NA	NA	NA	NA	2808999	0.90344	0.902525	0.000914266	0.0593481	3.24e-08	1	0.785714	0.059198	1	0.545455	0.165068	0	0.000554587	3929382	0	0	15.6667	11.4444	10	1	26	20	9	7	chr12	117320113	117324112	4000	-	1to5kb:49081	uc021rek.1	NA	NA	hg19_genes_1to5kb	24927	NA	NA
CD4 naive	chr12	117323832	117323832	1	3	57	Open Sea	NA	NA	NA	NA	2808999	0.90344	0.902525	0.000914266	0.0593481	3.24e-08	1	0.785714	0.059198	1	0.545455	0.165068	0	0.000554587	3929382	0	0	15.6667	11.4444	10	1	26	20	9	7	chr12	117322054	117324053	2000	*	shelf:25370	NA	NA	NA	hg19_cpg_shelves	24927	NA	NA
CD4 naive	chr22	28194982	28194982	1	5	70	Island	NA	NA	NA	NA	4406125	0.969281	1	-0.0394958	-0.0575489	3.23e-08	1	0.882353	0.0484873	1	1	0	0	0.000554587	2800608	0	2	13.6667	10.5556	5	0	34	21	7	6	chr22	28192751	28196531	3781	-	CDS:537710	uc003adj.3	4330	MN1	hg19_genes_cds	120380	MN1	MN1 Proto-Oncogene, Transcriptional Regulator
CD4 naive	chr22	28194982	28194982	1	5	70	Island	NA	NA	NA	NA	4406125	0.969281	1	-0.0394958	-0.0575489	3.23e-08	1	0.882353	0.0484873	1	1	0	0	0.000554587	2800608	0	2	13.6667	10.5556	5	0	34	21	7	6	chr22	28192751	28197486	4736	-	exon:675421	uc003adj.3	4330	MN1	hg19_genes_exons	120380	MN1	MN1 Proto-Oncogene, Transcriptional Regulator
CD4 naive	chr22	28194982	28194982	1	5	70	Island	NA	NA	NA	NA	4406125	0.969281	1	-0.0394958	-0.0575489	3.23e-08	1	0.882353	0.0484873	1	1	0	0	0.000554587	2800608	0	2	13.6667	10.5556	5	0	34	21	7	6	chr22	28192751	28197486	4736	-	firstexon:74735	uc003adj.3	4330	MN1	hg19_genes_firstexons	120380	MN1	MN1 Proto-Oncogene, Transcriptional Regulator
CD4 naive	chr22	28194982	28194982	1	5	70	Island	NA	NA	NA	NA	4406125	0.969281	1	-0.0394958	-0.0575489	3.23e-08	1	0.882353	0.0484873	1	1	0	0	0.000554587	2800608	0	2	13.6667	10.5556	5	0	34	21	7	6	chr22	28192794	28198592	5799	*	island:26153	NA	NA	NA	hg19_cpg_islands	120380	NA	NA
CD4 naive	chr4	33691243	33691243	1	1	38	Open Sea	NA	NA	NA	NA	994964	0.903245	0.894509	0.0149779	0.110241	3.27e-08	1	0.735294	0.0809201	1	0.4	0.198179	0	0.000554644	3107803	1	0	24.7778	21.2222	0	5	59	52	7	8	chr4	31148424	33888553	2740130	*	intergenic:3793	NA	NA	NA	hg19_genes_intergenic	202309	NA	NA
CD4 naive	chr4	33691243	33691243	1	1	38	Open Sea	NA	NA	NA	NA	994964	0.903245	0.894509	0.0149779	0.110241	3.27e-08	1	0.735294	0.0809201	1	0.4	0.198179	0	0.000554644	3107803	1	0	24.7778	21.2222	0	5	59	52	7	8	chr4	30728843	36241631	5512789	*	inter:4393	NA	NA	NA	hg19_cpg_inter	202309	NA	NA
CD4 naive	chr18	27445399	27445399	1	5	50	Open Sea	NA	NA	NA	NA	3801127	0.949154	0.992552	-0.0433978	-0.0636466	3.41e-08	1	0.78125	0.0684894	1	0.961538	0.0149848	0	0.000574717	2720287	0	0	35.5556	35	20	16	50	92	9	9	chr18	25762446	27873875	2111430	*	intergenic:13487	NA	NA	NA	hg19_genes_intergenic	433475	NA	NA
CD4 naive	chr18	27445399	27445399	1	5	50	Open Sea	NA	NA	NA	NA	3801127	0.949154	0.992552	-0.0433978	-0.0636466	3.41e-08	1	0.78125	0.0684894	1	0.961538	0.0149848	0	0.000574717	2720287	0	0	35.5556	35	20	16	50	92	9	9	chr18	25762176	28617489	2855314	*	inter:16135	NA	NA	NA	hg19_cpg_inter	433475	NA	NA
CD4 naive	chr4	103840647	103840647	1	3	52	Open Sea	NA	NA	NA	NA	1047698	0.905982	1	-0.0944065	-0.141576	3.5e-08	1	0.642857	0.123118	1	1	0	0	0.000581823	2138761	0	1	15.4444	13.1111	4	0	23	30	8	7	chr4	103832695	103853280	20586	-	intron:170024	uc003hwu.3	150159	SLC9B1	hg19_genes_introns	50511	SLC9B1	Solute Carrier Family 9 Member B1
CD4 naive	chr4	103840647	103840647	1	3	52	Open Sea	NA	NA	NA	NA	1047698	0.905982	1	-0.0944065	-0.141576	3.5e-08	1	0.642857	0.123118	1	1	0	0	0.000581823	2138761	0	1	15.4444	13.1111	4	0	23	30	8	7	chr4	103833287	103853280	19994	-	intron:170037	uc003hwv.4	150159	SLC9B1	hg19_genes_introns	50511	SLC9B1	Solute Carrier Family 9 Member B1
CD4 naive	chr4	103840647	103840647	1	3	52	Open Sea	NA	NA	NA	NA	1047698	0.905982	1	-0.0944065	-0.141576	3.5e-08	1	0.642857	0.123118	1	1	0	0	0.000581823	2138761	0	1	15.4444	13.1111	4	0	23	30	8	7	chr4	103832695	103853280	20586	-	intron:170045	uc010ilm.3	150159	SLC9B1	hg19_genes_introns	50511	SLC9B1	Solute Carrier Family 9 Member B1
CD4 naive	chr4	103840647	103840647	1	3	52	Open Sea	NA	NA	NA	NA	1047698	0.905982	1	-0.0944065	-0.141576	3.5e-08	1	0.642857	0.123118	1	1	0	0	0.000581823	2138761	0	1	15.4444	13.1111	4	0	23	30	8	7	chr4	103832695	103853280	20586	-	intron:170055	uc003hww.3	150159	SLC9B1	hg19_genes_introns	50511	SLC9B1	Solute Carrier Family 9 Member B1
CD4 naive	chr4	103840647	103840647	1	3	52	Open Sea	NA	NA	NA	NA	1047698	0.905982	1	-0.0944065	-0.141576	3.5e-08	1	0.642857	0.123118	1	1	0	0	0.000581823	2138761	0	1	15.4444	13.1111	4	0	23	30	8	7	chr4	103833287	103853280	19994	-	intron:170067	uc011cev.2	150159	SLC9B1	hg19_genes_introns	50511	SLC9B1	Solute Carrier Family 9 Member B1
CD4 naive	chr4	103840647	103840647	1	3	52	Open Sea	NA	NA	NA	NA	1047698	0.905982	1	-0.0944065	-0.141576	3.5e-08	1	0.642857	0.123118	1	1	0	0	0.000581823	2138761	0	1	15.4444	13.1111	4	0	23	30	8	7	chr4	103794511	103936668	142158	*	inter:4624	NA	NA	NA	hg19_cpg_inter	50511	NA	NA
CD4 naive	chr12	133035123	133035123	1	3	61	Open Sea	NA	NA	NA	NA	2860603	0.984127	0.911209	0.0887912	0.157237	3.49e-08	1	0.857143	0.047619	1	0.692308	0.121625	0	0.000581823	2064644	0	2	12.2222	10.6667	6	0	21	25	6	5	chr12	132910906	133062156	151251	*	intergenic:10610	NA	NA	NA	hg19_genes_intergenic	32032	NA	NA
CD4 naive	chr12	133035123	133035123	1	3	61	Open Sea	NA	NA	NA	NA	2860603	0.984127	0.911209	0.0887912	0.157237	3.49e-08	1	0.857143	0.047619	1	0.692308	0.121625	0	0.000581823	2064644	0	2	12.2222	10.6667	6	0	21	25	6	5	chr12	133026864	133045412	18549	*	inter:12266	NA	NA	NA	hg19_cpg_inter	32032	NA	NA
CD4 naive	chr17	55395922	55395922	1	2	58	Open Sea	NA	NA	NA	NA	3664155	0.955701	0.974363	-0.018836	-0.0255237	3.56e-08	1	0.916667	0.0248739	1	0.9	0.0364545	0	0.000585034	3350110	1	0	26.5556	21.6667	0	6	39	37	8	8	chr17	55339554	55478739	139186	+	intron:501475	uc010wnm.1	124540	MSI2	hg19_genes_introns	56445	MSI2	Musashi RNA Binding Protein 2
CD4 naive	chr17	55395922	55395922	1	2	58	Open Sea	NA	NA	NA	NA	3664155	0.955701	0.974363	-0.018836	-0.0255237	3.56e-08	1	0.916667	0.0248739	1	0.9	0.0364545	0	0.000585034	3350110	1	0	26.5556	21.6667	0	6	39	37	8	8	chr17	55339554	55478739	139186	+	intron:501488	uc002iuz.1	124540	MSI2	hg19_genes_introns	56445	MSI2	Musashi RNA Binding Protein 2
CD4 naive	chr17	55395922	55395922	1	2	58	Open Sea	NA	NA	NA	NA	3664155	0.955701	0.974363	-0.018836	-0.0255237	3.56e-08	1	0.916667	0.0248739	1	0.9	0.0364545	0	0.000585034	3350110	1	0	26.5556	21.6667	0	6	39	37	8	8	chr17	55339554	55478739	139186	+	intron:501500	uc002iva.3	124540	MSI2	hg19_genes_introns	56445	MSI2	Musashi RNA Binding Protein 2
CD4 naive	chr17	55395922	55395922	1	2	58	Open Sea	NA	NA	NA	NA	3664155	0.955701	0.974363	-0.018836	-0.0255237	3.56e-08	1	0.916667	0.0248739	1	0.9	0.0364545	0	0.000585034	3350110	1	0	26.5556	21.6667	0	6	39	37	8	8	chr17	55338246	55923212	584967	*	inter:15622	NA	NA	NA	hg19_cpg_inter	56445	NA	NA
CD4 naive	chr5	153856041	153856041	1	12	64	Island	NA	NA	NA	35510	1282010	0.0619949	0.0749527	-0.0093958	2.75315	3.63e-08	0.181818	0	0.0733836	0.26087	0	0.0910582	0	0.000588317	3437551	1	0	14.1111	20.1111	0	7	23	30	6	7	chr5	153855981	153856061	81	*	enhancer:49748	NA	NA	NA	hg19_enhancers_fantom	26512	NA	NA
CD4 naive	chr5	153856041	153856041	1	12	64	Island	NA	NA	NA	35510	1282010	0.0619949	0.0749527	-0.0093958	2.75315	3.63e-08	0.181818	0	0.0733836	0.26087	0	0.0910582	0	0.000588317	3437551	1	0	14.1111	20.1111	0	7	23	30	6	7	chr5	153855471	153857025	1555	-	intron:199268	uc003lvn.3	9421	HAND1	hg19_genes_introns	26512	HAND1	Heart And Neural Crest Derivatives Expressed 1
CD4 naive	chr5	153856041	153856041	1	12	64	Island	NA	NA	NA	35510	1282010	0.0619949	0.0749527	-0.0093958	2.75315	3.63e-08	0.181818	0	0.0733836	0.26087	0	0.0910582	0	0.000588317	3437551	1	0	14.1111	20.1111	0	7	23	30	6	7	chr5	153855191	153856128	938	*	island:7279	NA	NA	NA	hg19_cpg_islands	26512	NA	NA
CD4 naive	chr19	38753004	38753004	1	5	53	Shore	NA	NA	NA	NA	4060237	0.951449	1	-0.0481366	-0.0704514	3.65e-08	1	0.833333	0.0623188	1	1	0	0	0.000588317	2642069	0	2	11.1111	10.4444	6	0	23	28	5	5	chr19	38750098	38754097	4000	+	1to5kb:66983	uc002ohr.2	10653	SPINT2	hg19_genes_1to5kb	2092	SPINT2	Serine Peptidase Inhibitor, Kunitz Type 2
CD4 naive	chr19	38753004	38753004	1	5	53	Shore	NA	NA	NA	NA	4060237	0.951449	1	-0.0481366	-0.0704514	3.65e-08	1	0.833333	0.0623188	1	1	0	0	0.000588317	2642069	0	2	11.1111	10.4444	6	0	23	28	5	5	chr19	38750098	38754097	4000	+	1to5kb:66984	uc002ohs.2	10653	SPINT2	hg19_genes_1to5kb	2092	SPINT2	Serine Peptidase Inhibitor, Kunitz Type 2
CD4 naive	chr19	38753004	38753004	1	5	53	Shore	NA	NA	NA	NA	4060237	0.951449	1	-0.0481366	-0.0704514	3.65e-08	1	0.833333	0.0623188	1	1	0	0	0.000588317	2642069	0	2	11.1111	10.4444	6	0	23	28	5	5	chr19	38752847	38754846	2000	*	shore:43135	NA	NA	NA	hg19_cpg_shores	2092	NA	NA
CD4 naive	chr8	6758544	6758544	1	3	52	Open Sea	NA	NA	NA	NA	1826788	0.9455	0.982759	-0.0440708	-0.0614317	3.8e-08	1	0.833333	0.0647892	1	0.862069	0.048766	0	0.000602405	2743561	0	1	16.8889	16.4444	7	0	32	29	7	8	chr8	6740530	6782215	41686	*	intergenic:6898	NA	NA	NA	hg19_genes_intergenic	65467	NA	NA
CD4 naive	chr8	6758544	6758544	1	3	52	Open Sea	NA	NA	NA	NA	1826788	0.9455	0.982759	-0.0440708	-0.0614317	3.8e-08	1	0.833333	0.0647892	1	0.862069	0.048766	0	0.000602405	2743561	0	1	16.8889	16.4444	7	0	32	29	7	8	chr8	6697136	6945349	248214	*	inter:7912	NA	NA	NA	hg19_cpg_inter	65467	NA	NA
CD4 naive	chr6	21941902	21941902	1	8	61	Open Sea	NA	NA	NA	NA	1371941	0.979927	1	-0.0225824	-0.0326231	3.86e-08	1	0.909091	0.0313448	1	1	0	0	0.000606082	3198125	0	1	43.3333	32.8889	22	0	62	51	9	8	chr6	21909835	21979173	69339	+	intron:202709	uc011djj.1	401237	CASC15	hg19_genes_introns	42950	CASC15	Cancer Susceptibility 15
CD4 naive	chr6	21941902	21941902	1	8	61	Open Sea	NA	NA	NA	NA	1371941	0.979927	1	-0.0225824	-0.0326231	3.86e-08	1	0.909091	0.0313448	1	1	0	0	0.000606082	3198125	0	1	43.3333	32.8889	22	0	62	51	9	8	chr6	21909835	21979173	69339	+	intron:202714	uc003ndj.3	401237	CASC15	hg19_genes_introns	42950	CASC15	Cancer Susceptibility 15
CD4 naive	chr6	21941902	21941902	1	8	61	Open Sea	NA	NA	NA	NA	1371941	0.979927	1	-0.0225824	-0.0326231	3.86e-08	1	0.909091	0.0313448	1	1	0	0	0.000606082	3198125	0	1	43.3333	32.8889	22	0	62	51	9	8	chr6	21909835	21979173	69339	+	intron:202724	uc011djk.2	401237	CASC15	hg19_genes_introns	42950	CASC15	Cancer Susceptibility 15
CD4 naive	chr6	21941902	21941902	1	8	61	Open Sea	NA	NA	NA	NA	1371941	0.979927	1	-0.0225824	-0.0326231	3.86e-08	1	0.909091	0.0313448	1	1	0	0	0.000606082	3198125	0	1	43.3333	32.8889	22	0	62	51	9	8	chr6	21909835	21979173	69339	+	intron:202733	uc003ndk.1	401237	CASC15	hg19_genes_introns	42950	CASC15	Cancer Susceptibility 15
CD4 naive	chr6	21941902	21941902	1	8	61	Open Sea	NA	NA	NA	NA	1371941	0.979927	1	-0.0225824	-0.0326231	3.86e-08	1	0.909091	0.0313448	1	1	0	0	0.000606082	3198125	0	1	43.3333	32.8889	22	0	62	51	9	8	chr6	21909835	21979173	69339	+	intron:202736	uc003ndl.3	401237	CASC15	hg19_genes_introns	42950	CASC15	Cancer Susceptibility 15
CD4 naive	chr6	21941902	21941902	1	8	61	Open Sea	NA	NA	NA	NA	1371941	0.979927	1	-0.0225824	-0.0326231	3.86e-08	1	0.909091	0.0313448	1	1	0	0	0.000606082	3198125	0	1	43.3333	32.8889	22	0	62	51	9	8	chr6	21670863	22565584	894722	*	inter:5903	NA	NA	NA	hg19_cpg_inter	42950	NA	NA
CD4 naive	chr19	30017521	30017521	1	11	71	Island	NA	NA	NA	NA	4028317	0.0949719	0.0183242	0.0766478	2.47343	3.88e-08	0.285714	0	0.101116	0.130435	0	0.0435608	0	0.000607023	1146679	0	0	22.5556	20.2222	13	4	36	29	9	8	chr19	30016660	30017659	1000	-	promoter:69081	uc002nse.1	284395	LOC284395	hg19_genes_promoters	29	LOC284395	Uncharacterized LOC284395
CD4 naive	chr19	30017521	30017521	1	11	71	Island	NA	NA	NA	NA	4028317	0.0949719	0.0183242	0.0766478	2.47343	3.88e-08	0.285714	0	0.101116	0.130435	0	0.0435608	0	0.000607023	1146679	0	0	22.5556	20.2222	13	4	36	29	9	8	chr19	30017491	30017572	82	+	CDS:485966	uc010xrl.1	342865	VSTM2B	hg19_genes_cds	29	VSTM2B	V-Set And Transmembrane Domain Containing 2B
CD4 naive	chr19	30017521	30017521	1	11	71	Island	NA	NA	NA	NA	4028317	0.0949719	0.0183242	0.0766478	2.47343	3.88e-08	0.285714	0	0.101116	0.130435	0	0.0435608	0	0.000607023	1146679	0	0	22.5556	20.2222	13	4	36	29	9	8	chr19	30017491	30017572	82	+	exon:609414	uc010xrl.1	342865	VSTM2B	hg19_genes_exons	29	VSTM2B	V-Set And Transmembrane Domain Containing 2B
CD4 naive	chr19	30017521	30017521	1	11	71	Island	NA	NA	NA	NA	4028317	0.0949719	0.0183242	0.0766478	2.47343	3.88e-08	0.285714	0	0.101116	0.130435	0	0.0435608	0	0.000607023	1146679	0	0	22.5556	20.2222	13	4	36	29	9	8	chr19	30017491	30017572	82	+	firstexon:66698	uc010xrl.1	342865	VSTM2B	hg19_genes_firstexons	29	VSTM2B	V-Set And Transmembrane Domain Containing 2B
CD4 naive	chr19	30017521	30017521	1	11	71	Island	NA	NA	NA	NA	4028317	0.0949719	0.0183242	0.0766478	2.47343	3.88e-08	0.285714	0	0.101116	0.130435	0	0.0435608	0	0.000607023	1146679	0	0	22.5556	20.2222	13	4	36	29	9	8	chr19	30017372	30017771	400	+	exonintronboundary:571724	uc010xrl.1	342865	VSTM2B	hg19_genes_exonintronboundaries	29	VSTM2B	V-Set And Transmembrane Domain Containing 2B
CD4 naive	chr19	30017521	30017521	1	11	71	Island	NA	NA	NA	NA	4028317	0.0949719	0.0183242	0.0766478	2.47343	3.88e-08	0.285714	0	0.101116	0.130435	0	0.0435608	0	0.000607023	1146679	0	0	22.5556	20.2222	13	4	36	29	9	8	chr19	30015782	30021367	5586	*	island:23585	NA	NA	NA	hg19_cpg_islands	29	NA	NA
CD4 naive	chr20	47450525	47450525	1	6	64	Open Sea	NA	NA	NA	NA	4243949	0.932309	0.980859	-0.0461581	-0.0686898	3.95e-08	1	0.818182	0.0527114	1	0.916667	0.0308294	0	0.00061514	2665742	1	0	16.4444	15.8889	0	4	24	24	8	7	chr20	47449421	47533274	83854	*	intergenic:14911	NA	NA	NA	hg19_genes_intergenic	87748	NA	NA
CD4 naive	chr20	47450525	47450525	1	6	64	Open Sea	NA	NA	NA	NA	4243949	0.932309	0.980859	-0.0461581	-0.0686898	3.95e-08	1	0.818182	0.0527114	1	0.916667	0.0308294	0	0.00061514	2665742	1	0	16.4444	15.8889	0	4	24	24	8	7	chr20	47449182	47534163	84982	*	inter:18085	NA	NA	NA	hg19_cpg_inter	87748	NA	NA
CD4 naive	chr11	32249822	32249822	1	7	54	Open Sea	NA	NA	NA	NA	2494137	0.815317	0.945609	-0.130292	-0.197488	3.96e-08	0.9375	0.5	0.13899	1	0.842105	0.0696097	0	0.000615537	1888465	0	0	10.5556	11.3333	4	5	16	19	5	5	chr11	32127273	32409321	282049	*	intergenic:9096	NA	NA	NA	hg19_genes_intergenic	131741	NA	NA
CD4 naive	chr11	32249822	32249822	1	7	54	Open Sea	NA	NA	NA	NA	2494137	0.815317	0.945609	-0.130292	-0.197488	3.96e-08	0.9375	0.5	0.13899	1	0.842105	0.0696097	0	0.000615537	1888465	0	0	10.5556	11.3333	4	5	16	19	5	5	chr11	32117278	32350760	233483	*	inter:10627	NA	NA	NA	hg19_cpg_inter	131741	NA	NA
CD4 naive	chr8	37822919	37822919	1	13	71	Island	NA	NA	NA	NA	1872957	0.233755	0.0904444	0.149862	3.89473	4.09e-08	0.5	0.0833333	0.149787	0.307692	0	0.107225	0	0.000630169	441158	1	0	14.2222	15	0	4	24	26	8	7	chr8	37822783	37823987	1205	-	CDS:246559	uc003xkr.2	155	ADRB3	hg19_genes_cds	65099	ADRB3	Adrenoceptor Beta 3
CD4 naive	chr8	37822919	37822919	1	13	71	Island	NA	NA	NA	NA	1872957	0.233755	0.0904444	0.149862	3.89473	4.09e-08	0.5	0.0833333	0.149787	0.307692	0	0.107225	0	0.000630169	441158	1	0	14.2222	15	0	4	24	26	8	7	chr8	37822783	37824184	1402	-	exon:306873	uc003xkr.2	155	ADRB3	hg19_genes_exons	65099	ADRB3	Adrenoceptor Beta 3
CD4 naive	chr8	37822919	37822919	1	13	71	Island	NA	NA	NA	NA	1872957	0.233755	0.0904444	0.149862	3.89473	4.09e-08	0.5	0.0833333	0.149787	0.307692	0	0.107225	0	0.000630169	441158	1	0	14.2222	15	0	4	24	26	8	7	chr8	37822783	37824184	1402	-	firstexon:33338	uc003xkr.2	155	ADRB3	hg19_genes_firstexons	65099	ADRB3	Adrenoceptor Beta 3
CD4 naive	chr8	37822919	37822919	1	13	71	Island	NA	NA	NA	NA	1872957	0.233755	0.0904444	0.149862	3.89473	4.09e-08	0.5	0.0833333	0.149787	0.307692	0	0.107225	0	0.000630169	441158	1	0	14.2222	15	0	4	24	26	8	7	chr8	37822584	37822983	400	-	exonintronboundary:288340	uc003xkr.2	155	ADRB3	hg19_genes_exonintronboundaries	65099	ADRB3	Adrenoceptor Beta 3
CD4 naive	chr8	37822919	37822919	1	13	71	Island	NA	NA	NA	NA	1872957	0.233755	0.0904444	0.149862	3.89473	4.09e-08	0.5	0.0833333	0.149787	0.307692	0	0.107225	0	0.000630169	441158	1	0	14.2222	15	0	4	24	26	8	7	chr8	37822487	37824008	1522	*	island:10750	NA	NA	NA	hg19_cpg_islands	65099	NA	NA
CD4 naive	chr2	150208370	150208370	1	2	49	Open Sea	NA	NA	NA	NA	588052	0.943254	0.966071	-0.0220977	-0.0253442	4.38e-08	1	0.857143	0.0445375	1	0.8	0.0716069	0	0.000667943	3353261	0	1	14.8889	11.2222	2	0	27	32	7	6	chr2	150186717	150294151	107435	+	intron:77564	uc021vqt.1	130574	LYPD6	hg19_genes_introns	15854	LYPD6	LY6/PLAUR Domain Containing 6
CD4 naive	chr2	150208370	150208370	1	2	49	Open Sea	NA	NA	NA	NA	588052	0.943254	0.966071	-0.0220977	-0.0253442	4.38e-08	1	0.857143	0.0445375	1	0.8	0.0716069	0	0.000667943	3353261	0	1	14.8889	11.2222	2	0	27	32	7	6	chr2	150187237	150294151	106915	+	intron:77568	uc002twy.3	130574	LYPD6	hg19_genes_introns	15854	LYPD6	LY6/PLAUR Domain Containing 6
CD4 naive	chr2	150208370	150208370	1	2	49	Open Sea	NA	NA	NA	NA	588052	0.943254	0.966071	-0.0220977	-0.0253442	4.38e-08	1	0.857143	0.0445375	1	0.8	0.0716069	0	0.000667943	3353261	0	1	14.8889	11.2222	2	0	27	32	7	6	chr2	150187237	150294151	106915	+	intron:77572	uc010fnt.3	130574	LYPD6	hg19_genes_introns	15854	LYPD6	LY6/PLAUR Domain Containing 6
CD4 naive	chr2	150208370	150208370	1	2	49	Open Sea	NA	NA	NA	NA	588052	0.943254	0.966071	-0.0220977	-0.0253442	4.38e-08	1	0.857143	0.0445375	1	0.8	0.0716069	0	0.000667943	3353261	0	1	14.8889	11.2222	2	0	27	32	7	6	chr2	150191493	151337742	1146250	*	inter:2705	NA	NA	NA	hg19_cpg_inter	15854	NA	NA
CD4 naive	chr6	164246110	164246110	1	5	53	Open Sea	NA	NA	NA	NA	1527368	0.922904	0.967206	-0.0443018	-0.0619156	4.55e-08	1	0.833333	0.0511182	1	0.857143	0.0590755	0	0.000686855	2738499	0	0	31.2222	31.1111	6	13	47	53	8	9	chr6	164195658	165206863	1011206	*	intergenic:6023	NA	NA	NA	hg19_genes_intergenic	153473	NA	NA
CD4 naive	chr6	164246110	164246110	1	5	53	Open Sea	NA	NA	NA	NA	1527368	0.922904	0.967206	-0.0443018	-0.0619156	4.55e-08	1	0.833333	0.0511182	1	0.857143	0.0590755	0	0.000686855	2738499	0	0	31.2222	31.1111	6	13	47	53	8	9	chr6	164097114	164251450	154337	*	inter:6648	NA	NA	NA	hg19_cpg_inter	153473	NA	NA
CD4 naive	chr16	89785670	89785670	1	5	59	Shore	NA	NA	NA	NA	3492157	0.849227	0.924008	-0.0747812	-0.0961982	4.53e-08	0.958333	0.595745	0.123716	1	0.6875	0.113066	0	0.000686855	2412241	0	0	29	25.8889	18	8	47	58	9	8	chr16	89781808	89785807	4000	+	1to5kb:58640	uc010ciq.3	92822	ZNF276	hg19_genes_1to5kb	1136	ZNF276	Zinc Finger Protein 276
CD4 naive	chr16	89785670	89785670	1	5	59	Shore	NA	NA	NA	NA	3492157	0.849227	0.924008	-0.0747812	-0.0961982	4.53e-08	0.958333	0.595745	0.123716	1	0.6875	0.113066	0	0.000686855	2412241	0	0	29	25.8889	18	8	47	58	9	8	chr16	89782393	89786392	4000	+	1to5kb:58641	uc002foq.4	92822	ZNF276	hg19_genes_1to5kb	1136	ZNF276	Zinc Finger Protein 276
CD4 naive	chr16	89785670	89785670	1	5	59	Shore	NA	NA	NA	NA	3492157	0.849227	0.924008	-0.0747812	-0.0961982	4.53e-08	0.958333	0.595745	0.123716	1	0.6875	0.113066	0	0.000686855	2412241	0	0	29	25.8889	18	8	47	58	9	8	chr16	89782393	89786392	4000	+	1to5kb:58642	uc002for.4	92822	ZNF276	hg19_genes_1to5kb	1136	ZNF276	Zinc Finger Protein 276
CD4 naive	chr16	89785670	89785670	1	5	59	Shore	NA	NA	NA	NA	3492157	0.849227	0.924008	-0.0747812	-0.0961982	4.53e-08	0.958333	0.595745	0.123716	1	0.6875	0.113066	0	0.000686855	2412241	0	0	29	25.8889	18	8	47	58	9	8	chr16	89782393	89786392	4000	+	1to5kb:58643	uc010cir.3	92822	ZNF276	hg19_genes_1to5kb	1136	ZNF276	Zinc Finger Protein 276
CD4 naive	chr16	89785670	89785670	1	5	59	Shore	NA	NA	NA	NA	3492157	0.849227	0.924008	-0.0747812	-0.0961982	4.53e-08	0.958333	0.595745	0.123716	1	0.6875	0.113066	0	0.000686855	2412241	0	0	29	25.8889	18	8	47	58	9	8	chr16	89782393	89786392	4000	+	1to5kb:58644	uc010cis.3	92822	ZNF276	hg19_genes_1to5kb	1136	ZNF276	Zinc Finger Protein 276
CD4 naive	chr16	89785670	89785670	1	5	59	Shore	NA	NA	NA	NA	3492157	0.849227	0.924008	-0.0747812	-0.0961982	4.53e-08	0.958333	0.595745	0.123716	1	0.6875	0.113066	0	0.000686855	2412241	0	0	29	25.8889	18	8	47	58	9	8	chr16	89782952	89786951	4000	+	1to5kb:58645	uc002fos.4	92822	ZNF276	hg19_genes_1to5kb	1136	ZNF276	Zinc Finger Protein 276
CD4 naive	chr16	89785670	89785670	1	5	59	Shore	NA	NA	NA	NA	3492157	0.849227	0.924008	-0.0747812	-0.0961982	4.53e-08	0.958333	0.595745	0.123716	1	0.6875	0.113066	0	0.000686855	2412241	0	0	29	25.8889	18	8	47	58	9	8	chr16	89782952	89786951	4000	+	1to5kb:58646	uc002fot.4	92822	ZNF276	hg19_genes_1to5kb	1136	ZNF276	Zinc Finger Protein 276
CD4 naive	chr16	89785670	89785670	1	5	59	Shore	NA	NA	NA	NA	3492157	0.849227	0.924008	-0.0747812	-0.0961982	4.53e-08	0.958333	0.595745	0.123716	1	0.6875	0.113066	0	0.000686855	2412241	0	0	29	25.8889	18	8	47	58	9	8	chr16	89784277	89788276	4000	+	1to5kb:58647	uc010vpm.2	92822	ZNF276	hg19_genes_1to5kb	1136	ZNF276	Zinc Finger Protein 276
CD4 naive	chr16	89785670	89785670	1	5	59	Shore	NA	NA	NA	NA	3492157	0.849227	0.924008	-0.0747812	-0.0961982	4.53e-08	0.958333	0.595745	0.123716	1	0.6875	0.113066	0	0.000686855	2412241	0	0	29	25.8889	18	8	47	58	9	8	chr16	89784545	89788544	4000	+	1to5kb:58648	uc010cit.2	92822	ZNF276	hg19_genes_1to5kb	1136	ZNF276	Zinc Finger Protein 276
CD4 naive	chr16	89785670	89785670	1	5	59	Shore	NA	NA	NA	NA	3492157	0.849227	0.924008	-0.0747812	-0.0961982	4.53e-08	0.958333	0.595745	0.123716	1	0.6875	0.113066	0	0.000686855	2412241	0	0	29	25.8889	18	8	47	58	9	8	chr16	89785435	89786115	681	-	5UTR:82271	uc002fol.1	9605	VPS9D1	hg19_genes_5UTRs	1136	VPS9D1	VPS9 Domain Containing 1
CD4 naive	chr16	89785670	89785670	1	5	59	Shore	NA	NA	NA	NA	3492157	0.849227	0.924008	-0.0747812	-0.0961982	4.53e-08	0.958333	0.595745	0.123716	1	0.6875	0.113066	0	0.000686855	2412241	0	0	29	25.8889	18	8	47	58	9	8	chr16	89785435	89786115	681	-	exon:549623	uc002fol.1	9605	VPS9D1	hg19_genes_exons	1136	VPS9D1	VPS9 Domain Containing 1
CD4 naive	chr16	89785670	89785670	1	5	59	Shore	NA	NA	NA	NA	3492157	0.849227	0.924008	-0.0747812	-0.0961982	4.53e-08	0.958333	0.595745	0.123716	1	0.6875	0.113066	0	0.000686855	2412241	0	0	29	25.8889	18	8	47	58	9	8	chr16	89785435	89786115	681	-	firstexon:60080	uc002fol.1	9605	VPS9D1	hg19_genes_firstexons	1136	VPS9D1	VPS9 Domain Containing 1
CD4 naive	chr16	89785670	89785670	1	5	59	Shore	NA	NA	NA	NA	3492157	0.849227	0.924008	-0.0747812	-0.0961982	4.53e-08	0.958333	0.595745	0.123716	1	0.6875	0.113066	0	0.000686855	2412241	0	0	29	25.8889	18	8	47	58	9	8	chr16	89785511	89787170	1660	-	intron:489393	uc002fom.1	9605	VPS9D1	hg19_genes_introns	1136	VPS9D1	VPS9 Domain Containing 1
CD4 naive	chr16	89785670	89785670	1	5	59	Shore	NA	NA	NA	NA	3492157	0.849227	0.924008	-0.0747812	-0.0961982	4.53e-08	0.958333	0.595745	0.123716	1	0.6875	0.113066	0	0.000686855	2412241	0	0	29	25.8889	18	8	47	58	9	8	chr16	89785311	89785710	400	-	intronexonboundary:512069	uc002fom.1	9605	VPS9D1	hg19_genes_intronexonboundaries	1136	VPS9D1	VPS9 Domain Containing 1
CD4 naive	chr16	89785670	89785670	1	5	59	Shore	NA	NA	NA	NA	3492157	0.849227	0.924008	-0.0747812	-0.0961982	4.53e-08	0.958333	0.595745	0.123716	1	0.6875	0.113066	0	0.000686855	2412241	0	0	29	25.8889	18	8	47	58	9	8	chr16	89784838	89786837	2000	*	shore:36575	NA	NA	NA	hg19_cpg_shores	1136	NA	NA
CD4 naive	chr11	20631810	20631810	1	8	69	Open Sea	NA	NA	NA	NA	2488002	0.038835	0.0326872	0.00614776	1.53766	4.94e-08	0.0851064	0.010101	0.0269007	0.112676	0	0.0445564	0	0.000727138	3634888	0	0	85	77.7778	36	34	246	106	9	9	chr11	20629199	20636224	7026	+	intron:340228	uc001mqd.3	9152	SLC6A5	hg19_genes_introns	10863	SLC6A5	Solute Carrier Family 6 Member 5
CD4 naive	chr11	20631810	20631810	1	8	69	Open Sea	NA	NA	NA	NA	2488002	0.038835	0.0326872	0.00614776	1.53766	4.94e-08	0.0851064	0.010101	0.0269007	0.112676	0	0.0445564	0	0.000727138	3634888	0	0	85	77.7778	36	34	246	106	9	9	chr11	20629199	20636224	7026	+	intron:340242	uc009yic.3	9152	SLC6A5	hg19_genes_introns	10863	SLC6A5	Solute Carrier Family 6 Member 5
CD4 naive	chr11	20631810	20631810	1	8	69	Open Sea	NA	NA	NA	NA	2488002	0.038835	0.0326872	0.00614776	1.53766	4.94e-08	0.0851064	0.010101	0.0269007	0.112676	0	0.0445564	0	0.000727138	3634888	0	0	85	77.7778	36	34	246	106	9	9	chr11	20627400	20686579	59180	*	inter:10602	NA	NA	NA	hg19_cpg_inter	10863	NA	NA
CD4 naive	chr2	10220557	10220557	1	12	80	Island	NA	NA	NA	NA	409146	0.12691	0.0418803	0.0797943	3.08162	5.02e-08	0.333333	0	0.0975701	0.2	0	0.0708268	0	0.000728825	1104380	1	0	10.5556	12.4444	0	9	16	20	5	8	chr2	10220539	10221538	1000	-	promoter:10678	uc002rag.2	192668	CYS1	hg19_genes_promoters	36184	CYS1	Cystin 1
CD4 naive	chr2	10220557	10220557	1	12	80	Island	NA	NA	NA	NA	409146	0.12691	0.0418803	0.0797943	3.08162	5.02e-08	0.333333	0	0.0975701	0.2	0	0.0708268	0	0.000728825	1104380	1	0	10.5556	12.4444	0	9	16	20	5	8	chr2	10220339	10220738	400	-	intronexonboundary:90748	uc002rag.2	192668	CYS1	hg19_genes_intronexonboundaries	36184	CYS1	Cystin 1
CD4 naive	chr2	10220557	10220557	1	12	80	Island	NA	NA	NA	NA	409146	0.12691	0.0418803	0.0797943	3.08162	5.02e-08	0.333333	0	0.0975701	0.2	0	0.0708268	0	0.000728825	1104380	1	0	10.5556	12.4444	0	9	16	20	5	8	chr2	10219803	10221016	1214	*	island:2575	NA	NA	NA	hg19_cpg_islands	36184	NA	NA
CD4 naive	chr3	40499409	40499409	1	6	54	Open Sea	NA	NA	NA	NA	751214	0.131297	0.0695995	0.0616976	3.03345	5.18e-08	0.363636	0	0.130322	0.315789	0	0.119752	0	0.000742492	1430386	0	0	29.4444	27	11	2	101	57	9	8	chr3	40495800	40499799	4000	-	1to5kb:15628	uc003cke.4	285266	ENTPD3-AS1	hg19_genes_1to5kb	578	ENTPD3-AS1	ENTPD3 Antisense RNA 1
CD4 naive	chr3	40499409	40499409	1	6	54	Open Sea	NA	NA	NA	NA	751214	0.131297	0.0695995	0.0616976	3.03345	5.18e-08	0.363636	0	0.130322	0.315789	0	0.119752	0	0.000742492	1430386	0	0	29.4444	27	11	2	101	57	9	8	chr3	40499381	40499482	102	+	CDS:106305	uc003ckg.4	9045	RPL14	hg19_genes_cds	578	RPL14	Ribosomal Protein L14
CD4 naive	chr3	40499409	40499409	1	6	54	Open Sea	NA	NA	NA	NA	751214	0.131297	0.0695995	0.0616976	3.03345	5.18e-08	0.363636	0	0.130322	0.315789	0	0.119752	0	0.000742492	1430386	0	0	29.4444	27	11	2	101	57	9	8	chr3	40499381	40499482	102	+	CDS:106311	uc003ckh.4	9045	RPL14	hg19_genes_cds	578	RPL14	Ribosomal Protein L14
CD4 naive	chr3	40499409	40499409	1	6	54	Open Sea	NA	NA	NA	NA	751214	0.131297	0.0695995	0.0616976	3.03345	5.18e-08	0.363636	0	0.130322	0.315789	0	0.119752	0	0.000742492	1430386	0	0	29.4444	27	11	2	101	57	9	8	chr3	40499381	40499482	102	+	exon:131346	uc003ckg.4	9045	RPL14	hg19_genes_exons	578	RPL14	Ribosomal Protein L14
CD4 naive	chr3	40499409	40499409	1	6	54	Open Sea	NA	NA	NA	NA	751214	0.131297	0.0695995	0.0616976	3.03345	5.18e-08	0.363636	0	0.130322	0.315789	0	0.119752	0	0.000742492	1430386	0	0	29.4444	27	11	2	101	57	9	8	chr3	40499381	40499482	102	+	exon:131352	uc003ckh.4	9045	RPL14	hg19_genes_exons	578	RPL14	Ribosomal Protein L14
CD4 naive	chr3	40499409	40499409	1	6	54	Open Sea	NA	NA	NA	NA	751214	0.131297	0.0695995	0.0616976	3.03345	5.18e-08	0.363636	0	0.130322	0.315789	0	0.119752	0	0.000742492	1430386	0	0	29.4444	27	11	2	101	57	9	8	chr3	40499181	40499580	400	+	intronexonboundary:122384	uc003ckg.4	9045	RPL14	hg19_genes_intronexonboundaries	578	RPL14	Ribosomal Protein L14
CD4 naive	chr3	40499409	40499409	1	6	54	Open Sea	NA	NA	NA	NA	751214	0.131297	0.0695995	0.0616976	3.03345	5.18e-08	0.363636	0	0.130322	0.315789	0	0.119752	0	0.000742492	1430386	0	0	29.4444	27	11	2	101	57	9	8	chr3	40499181	40499580	400	+	intronexonboundary:122385	uc003ckh.4	9045	RPL14	hg19_genes_intronexonboundaries	578	RPL14	Ribosomal Protein L14
CD4 naive	chr3	40499409	40499409	1	6	54	Open Sea	NA	NA	NA	NA	751214	0.131297	0.0695995	0.0616976	3.03345	5.18e-08	0.363636	0	0.130322	0.315789	0	0.119752	0	0.000742492	1430386	0	0	29.4444	27	11	2	101	57	9	8	chr3	40499282	40499681	400	+	exonintronboundary:123768	uc003ckg.4	9045	RPL14	hg19_genes_exonintronboundaries	578	RPL14	Ribosomal Protein L14
CD4 naive	chr3	40499409	40499409	1	6	54	Open Sea	NA	NA	NA	NA	751214	0.131297	0.0695995	0.0616976	3.03345	5.18e-08	0.363636	0	0.130322	0.315789	0	0.119752	0	0.000742492	1430386	0	0	29.4444	27	11	2	101	57	9	8	chr3	40499282	40499681	400	+	exonintronboundary:123769	uc003ckh.4	9045	RPL14	hg19_genes_exonintronboundaries	578	RPL14	Ribosomal Protein L14
CD4 naive	chr3	40499409	40499409	1	6	54	Open Sea	NA	NA	NA	NA	751214	0.131297	0.0695995	0.0616976	3.03345	5.18e-08	0.363636	0	0.130322	0.315789	0	0.119752	0	0.000742492	1430386	0	0	29.4444	27	11	2	101	57	9	8	chr3	40499261	40501260	2000	*	shore:8057	NA	NA	NA	hg19_cpg_shores	578	NA	NA
CD4 naive	chr11	30606163	30606163	1	5	56	Island	NA	NA	NA	NA	2492492	0.20956	0.0780419	0.125335	3.87214	5.27e-08	0.433333	0.0526316	0.147591	0.25	0	0.0985401	0	0.000752869	585954	1	0	22.8889	28.4444	0	9	36	39	8	8	chr11	30605751	30606750	1000	-	promoter:43788	uc009yji.3	744	MPPED2	hg19_genes_promoters	192658	MPPED2	Metallophosphoesterase Domain Containing 2
CD4 naive	chr11	30606163	30606163	1	5	56	Island	NA	NA	NA	NA	2492492	0.20956	0.0780419	0.125335	3.87214	5.27e-08	0.433333	0.0526316	0.147591	0.25	0	0.0985401	0	0.000752869	585954	1	0	22.8889	28.4444	0	9	36	39	8	8	chr11	30603042	30607041	4000	-	1to5kb:43787	uc001msr.3	744	MPPED2	hg19_genes_1to5kb	192658	MPPED2	Metallophosphoesterase Domain Containing 2
CD4 naive	chr11	30606163	30606163	1	5	56	Island	NA	NA	NA	NA	2492492	0.20956	0.0780419	0.125335	3.87214	5.27e-08	0.433333	0.0526316	0.147591	0.25	0	0.0985401	0	0.000752869	585954	1	0	22.8889	28.4444	0	9	36	39	8	8	chr11	30602042	30607588	5547	-	intron:358657	uc001msq.3	744	MPPED2	hg19_genes_introns	192658	MPPED2	Metallophosphoesterase Domain Containing 2
CD4 naive	chr11	30606163	30606163	1	5	56	Island	NA	NA	NA	NA	2492492	0.20956	0.0780419	0.125335	3.87214	5.27e-08	0.433333	0.0526316	0.147591	0.25	0	0.0985401	0	0.000752869	585954	1	0	22.8889	28.4444	0	9	36	39	8	8	chr11	30606005	30608128	2124	*	island:14192	NA	NA	NA	hg19_cpg_islands	192658	NA	NA
CD4 naive	chr5	69518444	69518444	1	2	59	Open Sea	NA	NA	NA	NA	1197090	0.984719	0.922066	0.0626534	0.113	5.31e-08	1	0.923077	0.0305955	1	0.714286	0.101829	0	0.000753879	2297813	0	0	27.5556	26.3333	12	14	43	49	9	9	chr5	69517843	69518842	1000	-	promoter:22464	uc003jyo.1	11039	SMA4	hg19_genes_promoters	115235	SMA4	Survival Of Motor Neuron 1, Telomeric
CD4 naive	chr5	69518444	69518444	1	2	59	Open Sea	NA	NA	NA	NA	1197090	0.984719	0.922066	0.0626534	0.113	5.31e-08	1	0.923077	0.0305955	1	0.714286	0.101829	0	0.000753879	2297813	0	0	27.5556	26.3333	12	14	43	49	9	9	chr5	69212083	70081264	869182	+	intron:178754	uc011crh.2	NA	NA	hg19_genes_introns	115235	NA	NA
CD4 naive	chr5	69518444	69518444	1	2	59	Open Sea	NA	NA	NA	NA	1197090	0.984719	0.922066	0.0626534	0.113	5.31e-08	1	0.923077	0.0305955	1	0.714286	0.101829	0	0.000753879	2297813	0	0	27.5556	26.3333	12	14	43	49	9	9	chr5	69283832	69769274	485443	+	intron:178769	uc011crl.1	NA	NA	hg19_genes_introns	115235	NA	NA
CD4 naive	chr5	69518444	69518444	1	2	59	Open Sea	NA	NA	NA	NA	1197090	0.984719	0.922066	0.0626534	0.113	5.31e-08	1	0.923077	0.0305955	1	0.714286	0.101829	0	0.000753879	2297813	0	0	27.5556	26.3333	12	14	43	49	9	9	chr5	69503573	69554708	51136	-	intron:192712	uc003jxm.3	653188	GUSBP3	hg19_genes_introns	115235	GUSBP3	Glucuronidase, Beta Pseudogene 3
CD4 naive	chr5	69518444	69518444	1	2	59	Open Sea	NA	NA	NA	NA	1197090	0.984719	0.922066	0.0626534	0.113	5.31e-08	1	0.923077	0.0305955	1	0.714286	0.101829	0	0.000753879	2297813	0	0	27.5556	26.3333	12	14	43	49	9	9	chr5	69503573	69851044	347472	-	intron:192729	uc010ixu.3	11039	SMA4	hg19_genes_introns	115235	SMA4	Survival Of Motor Neuron 1, Telomeric
CD4 naive	chr5	69518444	69518444	1	2	59	Open Sea	NA	NA	NA	NA	1197090	0.984719	0.922066	0.0626534	0.113	5.31e-08	1	0.923077	0.0305955	1	0.714286	0.101829	0	0.000753879	2297813	0	0	27.5556	26.3333	12	14	43	49	9	9	chr5	69517843	69521434	3592	-	intron:192738	uc021yaa.1	11039	SMA4	hg19_genes_introns	115235	SMA4	Survival Of Motor Neuron 1, Telomeric
CD4 naive	chr5	69518444	69518444	1	2	59	Open Sea	NA	NA	NA	NA	1197090	0.984719	0.922066	0.0626534	0.113	5.31e-08	1	0.923077	0.0305955	1	0.714286	0.101829	0	0.000753879	2297813	0	0	27.5556	26.3333	12	14	43	49	9	9	chr5	69517843	69554708	36866	-	intron:192750	uc003jyp.1	11039	SMA4	hg19_genes_introns	115235	SMA4	Survival Of Motor Neuron 1, Telomeric
CD4 naive	chr5	69518444	69518444	1	2	59	Open Sea	NA	NA	NA	NA	1197090	0.984719	0.922066	0.0626534	0.113	5.31e-08	1	0.923077	0.0305955	1	0.714286	0.101829	0	0.000753879	2297813	0	0	27.5556	26.3333	12	14	43	49	9	9	chr5	69503573	69851044	347472	-	intron:192753	uc003jyr.1	11042	SMA5	hg19_genes_introns	115235	SMA5	Glucuronidase Beta Pseudogene
CD4 naive	chr5	69518444	69518444	1	2	59	Open Sea	NA	NA	NA	NA	1197090	0.984719	0.922066	0.0626534	0.113	5.31e-08	1	0.923077	0.0305955	1	0.714286	0.101829	0	0.000753879	2297813	0	0	27.5556	26.3333	12	14	43	49	9	9	chr5	69517843	69521434	3592	-	intron:192758	uc003jys.3	11039	SMA4	hg19_genes_introns	115235	SMA4	Survival Of Motor Neuron 1, Telomeric
CD4 naive	chr5	69518444	69518444	1	2	59	Open Sea	NA	NA	NA	NA	1197090	0.984719	0.922066	0.0626534	0.113	5.31e-08	1	0.923077	0.0305955	1	0.714286	0.101829	0	0.000753879	2297813	0	0	27.5556	26.3333	12	14	43	49	9	9	chr5	69517843	69521434	3592	-	intron:192761	uc011crn.1	11039	SMA4	hg19_genes_introns	115235	SMA4	Survival Of Motor Neuron 1, Telomeric
CD4 naive	chr5	69518444	69518444	1	2	59	Open Sea	NA	NA	NA	NA	1197090	0.984719	0.922066	0.0626534	0.113	5.31e-08	1	0.923077	0.0305955	1	0.714286	0.101829	0	0.000753879	2297813	0	0	27.5556	26.3333	12	14	43	49	9	9	chr5	69349822	69706956	357135	*	inter:5183	NA	NA	NA	hg19_cpg_inter	115235	NA	NA
CD4 naive	chr1	99509238	99509238	1	2	38	Open Sea	NA	NA	NA	NA	219126	1	0.948731	0.0374286	0.058208	5.4e-08	1	1	0	1	0.851852	0.0621271	0	0.000759327	2787767	1	1	19	26.5556	0	0	39	67	8	7	chr1	99470202	99609591	139390	+	intron:15527	uc001dsd.1	100129620	LOC100129620	hg19_genes_introns	39405	LOC100129620	Uncharacterized LOC100129620
CD4 naive	chr1	99509238	99509238	1	2	38	Open Sea	NA	NA	NA	NA	219126	1	0.948731	0.0374286	0.058208	5.4e-08	1	1	0	1	0.851852	0.0621271	0	0.000759327	2787767	1	1	19	26.5556	0	0	39	67	8	7	chr1	99474969	99725982	251014	*	inter:978	NA	NA	NA	hg19_cpg_inter	39405	NA	NA
CD4 naive	chr2	230136110	230136110	1	17	82	Open Sea	NA	NA	NA	NA	665251	0.0317308	0.128464	-0.112791	-0.448159	5.64e-08	0.153846	0	0.0604907	0.391304	0	0.148428	0	0.000783297	1432607	1	0	17.1111	17.1111	0	8	28	39	7	8	chr2	230136058	230137057	1000	-	promoter:12867	uc002vps.4	55022	PID1	hg19_genes_promoters	334842	PID1	Phosphotyrosine Interaction Domain Containing 1
CD4 naive	chr2	230136110	230136110	1	17	82	Open Sea	NA	NA	NA	NA	665251	0.0317308	0.128464	-0.112791	-0.448159	5.64e-08	0.153846	0	0.0604907	0.391304	0	0.148428	0	0.000783297	1432607	1	0	17.1111	17.1111	0	8	28	39	7	8	chr2	230136058	230137057	1000	-	promoter:12868	uc002vpt.4	55022	PID1	hg19_genes_promoters	334842	PID1	Phosphotyrosine Interaction Domain Containing 1
CD4 naive	chr2	230136110	230136110	1	17	82	Open Sea	NA	NA	NA	NA	665251	0.0317308	0.128464	-0.112791	-0.448159	5.64e-08	0.153846	0	0.0604907	0.391304	0	0.148428	0	0.000783297	1432607	1	0	17.1111	17.1111	0	8	28	39	7	8	chr2	230136058	230137057	1000	-	promoter:12869	uc002vpu.4	55022	PID1	hg19_genes_promoters	334842	PID1	Phosphotyrosine Interaction Domain Containing 1
CD4 naive	chr2	230136110	230136110	1	17	82	Open Sea	NA	NA	NA	NA	665251	0.0317308	0.128464	-0.112791	-0.448159	5.64e-08	0.153846	0	0.0604907	0.391304	0	0.148428	0	0.000783297	1432607	1	0	17.1111	17.1111	0	8	28	39	7	8	chr2	230135858	230136257	400	-	intronexonboundary:116224	uc002vps.4	55022	PID1	hg19_genes_intronexonboundaries	334842	PID1	Phosphotyrosine Interaction Domain Containing 1
CD4 naive	chr2	230136110	230136110	1	17	82	Open Sea	NA	NA	NA	NA	665251	0.0317308	0.128464	-0.112791	-0.448159	5.64e-08	0.153846	0	0.0604907	0.391304	0	0.148428	0	0.000783297	1432607	1	0	17.1111	17.1111	0	8	28	39	7	8	chr2	230135858	230136257	400	-	intronexonboundary:116225	uc002vpt.4	55022	PID1	hg19_genes_intronexonboundaries	334842	PID1	Phosphotyrosine Interaction Domain Containing 1
CD4 naive	chr2	230136110	230136110	1	17	82	Open Sea	NA	NA	NA	NA	665251	0.0317308	0.128464	-0.112791	-0.448159	5.64e-08	0.153846	0	0.0604907	0.391304	0	0.148428	0	0.000783297	1432607	1	0	17.1111	17.1111	0	8	28	39	7	8	chr2	230135858	230136257	400	-	intronexonboundary:116226	uc002vpu.4	55022	PID1	hg19_genes_intronexonboundaries	334842	PID1	Phosphotyrosine Interaction Domain Containing 1
CD4 naive	chr2	230136110	230136110	1	17	82	Open Sea	NA	NA	NA	NA	665251	0.0317308	0.128464	-0.112791	-0.448159	5.64e-08	0.153846	0	0.0604907	0.391304	0	0.148428	0	0.000783297	1432607	1	0	17.1111	17.1111	0	8	28	39	7	8	chr2	230136005	230138004	2000	*	shore:7210	NA	NA	NA	hg19_cpg_shores	334842	NA	NA
CD4 naive	chr17	38282922	38282922	1	6	52	Open Sea	NA	NA	NA	NA	3617062	0.963988	0.921599	0.0663017	0.102299	5.86e-08	1	0.875	0.0456513	1	0.875	0.0512001	0	0.000811876	2365398	1	1	14.4444	14.6667	0	0	24	19	7	8	chr17	38280503	38284502	4000	+	1to5kb:61117	uc021txa.1	NA	NA	hg19_genes_1to5kb	485	NA	NA
CD4 naive	chr17	38282922	38282922	1	6	52	Open Sea	NA	NA	NA	NA	3617062	0.963988	0.921599	0.0663017	0.102299	5.86e-08	1	0.875	0.0456513	1	0.875	0.0512001	0	0.000811876	2365398	1	1	14.4444	14.6667	0	0	24	19	7	8	chr17	38282254	38286253	4000	+	1to5kb:61118	uc002hud.3	339287	MSL1	hg19_genes_1to5kb	485	MSL1	Male Specific Lethal 1 Homolog
CD4 naive	chr17	38282922	38282922	1	6	52	Open Sea	NA	NA	NA	NA	3617062	0.963988	0.921599	0.0663017	0.102299	5.86e-08	1	0.875	0.0456513	1	0.875	0.0512001	0	0.000811876	2365398	1	1	14.4444	14.6667	0	0	24	19	7	8	chr17	38282660	38285497	2838	+	intron:497009	uc002hua.4	339287	MSL1	hg19_genes_introns	485	MSL1	Male Specific Lethal 1 Homolog
CD4 naive	chr17	38282922	38282922	1	6	52	Open Sea	NA	NA	NA	NA	3617062	0.963988	0.921599	0.0663017	0.102299	5.86e-08	1	0.875	0.0456513	1	0.875	0.0512001	0	0.000811876	2365398	1	1	14.4444	14.6667	0	0	24	19	7	8	chr17	38282660	38285497	2838	+	intron:497017	uc002hub.3	339287	MSL1	hg19_genes_introns	485	MSL1	Male Specific Lethal 1 Homolog
CD4 naive	chr17	38282922	38282922	1	6	52	Open Sea	NA	NA	NA	NA	3617062	0.963988	0.921599	0.0663017	0.102299	5.86e-08	1	0.875	0.0456513	1	0.875	0.0512001	0	0.000811876	2365398	1	1	14.4444	14.6667	0	0	24	19	7	8	chr17	38282660	38285497	2838	+	intron:497024	uc002huc.2	339287	MSL1	hg19_genes_introns	485	MSL1	Male Specific Lethal 1 Homolog
CD4 naive	chr17	38282922	38282922	1	6	52	Open Sea	NA	NA	NA	NA	3617062	0.963988	0.921599	0.0663017	0.102299	5.86e-08	1	0.875	0.0456513	1	0.875	0.0512001	0	0.000811876	2365398	1	1	14.4444	14.6667	0	0	24	19	7	8	chr17	38281505	38283504	2000	*	shelf:32476	NA	NA	NA	hg19_cpg_shelves	485	NA	NA
CD4 naive	chr6	107510731	107510731	1	3	50	Open Sea	NA	NA	NA	NA	1466936	0.993827	0.925108	0.0669553	0.107785	6.17e-08	1	0.944444	0.0185185	1	0.833333	0.0758931	0	0.00084685	2328849	0	2	15.5556	11.8889	5	0	23	27	8	6	chr6	107475982	107515025	39044	-	intron:226616	uc011eak.1	57107	PDSS2	hg19_genes_introns	161323	PDSS2	Decaprenyl Diphosphate Synthase Subunit 2
CD4 naive	chr6	107510731	107510731	1	3	50	Open Sea	NA	NA	NA	NA	1466936	0.993827	0.925108	0.0669553	0.107785	6.17e-08	1	0.944444	0.0185185	1	0.833333	0.0758931	0	0.00084685	2328849	0	2	15.5556	11.8889	5	0	23	27	8	6	chr6	107475982	107515025	39044	-	intron:226623	uc003prt.2	57107	PDSS2	hg19_genes_introns	161323	PDSS2	Decaprenyl Diphosphate Synthase Subunit 2
CD4 naive	chr6	107510731	107510731	1	3	50	Open Sea	NA	NA	NA	NA	1466936	0.993827	0.925108	0.0669553	0.107785	6.17e-08	1	0.944444	0.0185185	1	0.833333	0.0758931	0	0.00084685	2328849	0	2	15.5556	11.8889	5	0	23	27	8	6	chr6	107475982	107515025	39044	-	intron:226630	uc011eal.1	57107	PDSS2	hg19_genes_introns	161323	PDSS2	Decaprenyl Diphosphate Synthase Subunit 2
CD4 naive	chr6	107510731	107510731	1	3	50	Open Sea	NA	NA	NA	NA	1466936	0.993827	0.925108	0.0669553	0.107785	6.17e-08	1	0.944444	0.0185185	1	0.833333	0.0758931	0	0.00084685	2328849	0	2	15.5556	11.8889	5	0	23	27	8	6	chr6	107441311	107776235	334925	*	inter:6391	NA	NA	NA	hg19_cpg_inter	161323	NA	NA
CD4 naive	chr9	102279804	102279804	1	4	50	Open Sea	NA	NA	NA	NA	2105060	0.944946	0.987179	-0.0422332	-0.0597705	6.38e-08	1	0.75	0.0825237	1	0.884615	0.0384615	0	0.000865344	2767826	0	0	27.6667	21.6667	4	2	35	40	8	8	chr9	102142540	102348067	205528	*	intergenic:7929	NA	NA	NA	hg19_genes_intergenic	149074	NA	NA
CD4 naive	chr9	102279804	102279804	1	4	50	Open Sea	NA	NA	NA	NA	2105060	0.944946	0.987179	-0.0422332	-0.0597705	6.38e-08	1	0.75	0.0825237	1	0.884615	0.0384615	0	0.000865344	2767826	0	0	27.6667	21.6667	4	2	35	40	8	8	chr9	102063214	102577791	514578	*	inter:9065	NA	NA	NA	hg19_cpg_inter	149074	NA	NA
CD4 naive	chr1	7407324	7407324	1	3	56	Open Sea	NA	NA	NA	NA	49997	0.883409	0.969066	-0.08179	-0.120527	6.56e-08	1	0.785714	0.0797313	1	0.875	0.0489685	0	0.0008845	2251027	1	0	11.1111	14	0	4	19	24	6	8	chr1	7309687	7527889	218203	+	intron:1822	uc001aoi.3	23261	CAMTA1	hg19_genes_introns	324728	CAMTA1	Calmodulin Binding Transcription Activator 1
CD4 naive	chr1	7407324	7407324	1	3	56	Open Sea	NA	NA	NA	NA	49997	0.883409	0.969066	-0.08179	-0.120527	6.56e-08	1	0.785714	0.0797313	1	0.875	0.0489685	0	0.0008845	2251027	1	0	11.1111	14	0	4	19	24	6	8	chr1	7126728	7719400	592673	*	inter:162	NA	NA	NA	hg19_cpg_inter	324728	NA	NA
CD4 naive	chr19	4696074	4696074	1	1	48	Open Sea	NA	NA	NA	NA	3925060	0.993056	0.895303	0.0968841	0.19646	6.69e-08	1	0.9375	0.0208333	1	0.555556	0.150698	0	0.000896057	1891585	0	1	13.3333	12.3333	5	0	20	23	7	7	chr19	4695568	4697562	1995	-	intron:553412	uc002mba.3	91039	DPP9	hg19_genes_introns	16779	DPP9	Dipeptidyl Peptidase 9
CD4 naive	chr19	4696074	4696074	1	1	48	Open Sea	NA	NA	NA	NA	3925060	0.993056	0.895303	0.0968841	0.19646	6.69e-08	1	0.9375	0.0208333	1	0.555556	0.150698	0	0.000896057	1891585	0	1	13.3333	12.3333	5	0	20	23	7	7	chr19	4693001	4719723	26723	*	inter:16552	NA	NA	NA	hg19_cpg_inter	16779	NA	NA
CD4 naive	chr4	7105245	7105245	1	9	72	Open Sea	NA	NA	NA	NA	966324	0.0942009	0	0.0942009	3.3813	6.96e-08	0.357143	0	0.136492	0	0	0	0	0.000916021	903414	1	0	12.2222	14.3333	0	4	22	27	6	8	chr4	7105104	7106103	1000	-	promoter:19006	uc003gka.3	730971	LINC02447	hg19_genes_promoters	50693	LINC02447	Long Intergenic Non-Protein Coding RNA 2447
CD4 naive	chr4	7105245	7105245	1	9	72	Open Sea	NA	NA	NA	NA	966324	0.0942009	0	0.0942009	3.3813	6.96e-08	0.357143	0	0.136492	0	0	0	0	0.000916021	903414	1	0	12.2222	14.3333	0	4	22	27	6	8	chr4	7104904	7105303	400	-	intronexonboundary:170408	uc003gka.3	730971	LINC02447	hg19_genes_intronexonboundaries	50693	LINC02447	Long Intergenic Non-Protein Coding RNA 2447
CD4 naive	chr4	7105245	7105245	1	9	72	Open Sea	NA	NA	NA	NA	966324	0.0942009	0	0.0942009	3.3813	6.96e-08	0.357143	0	0.136492	0	0	0	0	0.000916021	903414	1	0	12.2222	14.3333	0	4	22	27	6	8	chr4	7074403	7190537	116135	*	inter:4307	NA	NA	NA	hg19_cpg_inter	50693	NA	NA
CD4 naive	chr7	44185963	44185963	1	8	73	Island	NA	NA	NA	NA	1632889	0.0793069	0.017118	0.0719539	2.74138	7.54e-08	0.222222	0	0.088396	0.0952381	0	0.0351662	0	0.000945489	1217787	1	0	14.4444	12.2222	0	8	25	21	8	6	chr7	44185330	44186061	732	-	intron:251417	uc003tkj.1	2645	GCK	hg19_genes_introns	35209	GCK	Glucokinase
CD4 naive	chr7	44185963	44185963	1	8	73	Island	NA	NA	NA	NA	1632889	0.0793069	0.017118	0.0719539	2.74138	7.54e-08	0.222222	0	0.088396	0.0952381	0	0.0351662	0	0.000945489	1217787	1	0	14.4444	12.2222	0	8	25	21	8	6	chr7	44185330	44186061	732	-	intron:251427	uc003tkk.1	2645	GCK	hg19_genes_introns	35209	GCK	Glucokinase
CD4 naive	chr7	44185963	44185963	1	8	73	Island	NA	NA	NA	NA	1632889	0.0793069	0.017118	0.0719539	2.74138	7.54e-08	0.222222	0	0.088396	0.0952381	0	0.0351662	0	0.000945489	1217787	1	0	14.4444	12.2222	0	8	25	21	8	6	chr7	44185330	44186061	732	-	intron:251436	uc003tkl.2	2645	GCK	hg19_genes_introns	35209	GCK	Glucokinase
CD4 naive	chr7	44185963	44185963	1	8	73	Island	NA	NA	NA	NA	1632889	0.0793069	0.017118	0.0719539	2.74138	7.54e-08	0.222222	0	0.088396	0.0952381	0	0.0351662	0	0.000945489	1217787	1	0	14.4444	12.2222	0	8	25	21	8	6	chr7	44185863	44186262	400	-	exonintronboundary:265180	uc003tkj.1	2645	GCK	hg19_genes_exonintronboundaries	35209	GCK	Glucokinase
CD4 naive	chr7	44185963	44185963	1	8	73	Island	NA	NA	NA	NA	1632889	0.0793069	0.017118	0.0719539	2.74138	7.54e-08	0.222222	0	0.088396	0.0952381	0	0.0351662	0	0.000945489	1217787	1	0	14.4444	12.2222	0	8	25	21	8	6	chr7	44185863	44186262	400	-	exonintronboundary:265181	uc003tkk.1	2645	GCK	hg19_genes_exonintronboundaries	35209	GCK	Glucokinase
CD4 naive	chr7	44185963	44185963	1	8	73	Island	NA	NA	NA	NA	1632889	0.0793069	0.017118	0.0719539	2.74138	7.54e-08	0.222222	0	0.088396	0.0952381	0	0.0351662	0	0.000945489	1217787	1	0	14.4444	12.2222	0	8	25	21	8	6	chr7	44185863	44186262	400	-	exonintronboundary:265182	uc003tkl.2	2645	GCK	hg19_genes_exonintronboundaries	35209	GCK	Glucokinase
CD4 naive	chr7	44185963	44185963	1	8	73	Island	NA	NA	NA	NA	1632889	0.0793069	0.017118	0.0719539	2.74138	7.54e-08	0.222222	0	0.088396	0.0952381	0	0.0351662	0	0.000945489	1217787	1	0	14.4444	12.2222	0	8	25	21	8	6	chr7	44185962	44186184	223	*	island:9424	NA	NA	NA	hg19_cpg_islands	35209	NA	NA
CD4 naive	chr1	148897613	148897613	1	2	39	Open Sea	NA	NA	NA	NA	250124	0.948178	0.95796	-0.00781642	-0.009119	7.66e-08	0.982759	0.897436	0.0290566	1	0.862745	0.0494699	0	0.000958552	3760255	1	0	60.5556	64.3333	0	21	83	133	8	9	chr1	148891742	148902022	10281	+	intron:19732	uc009wkv.1	NA	NA	hg19_genes_introns	21572	NA	NA
CD4 naive	chr1	148897613	148897613	1	2	39	Open Sea	NA	NA	NA	NA	250124	0.948178	0.95796	-0.00781642	-0.009119	7.66e-08	0.982759	0.897436	0.0290566	1	0.862745	0.0494699	0	0.000958552	3760255	1	0	60.5556	64.3333	0	21	83	133	8	9	chr1	148869185	148897724	28540	*	inter:1179	NA	NA	NA	hg19_cpg_inter	21572	NA	NA
CD4 naive	chr12	123225916	123225916	1	2	51	Open Sea	NA	NA	NA	NA	2828394	0.98819	1	-0.015184	-0.0218537	7.69e-08	1	0.954545	0.0188577	1	1	0	0	0.000958749	3435133	0	2	28.1111	21.5556	7	0	57	40	8	7	chr12	123220391	123232370	11980	*	intergenic:10558	NA	NA	NA	hg19_genes_intergenic	11453	NA	NA
CD4 naive	chr12	123225916	123225916	1	2	51	Open Sea	NA	NA	NA	NA	2828394	0.98819	1	-0.015184	-0.0218537	7.69e-08	1	0.954545	0.0188577	1	1	0	0	0.000958749	3435133	0	2	28.1111	21.5556	7	0	57	40	8	7	chr12	123015766	123232994	217229	*	inter:12134	NA	NA	NA	hg19_cpg_inter	11453	NA	NA
CD4 naive	chr17	71760472	71760472	1	2	60	Open Sea	NA	NA	NA	NA	3698346	0.904362	0.984469	-0.0801079	-0.118095	8.36e-08	1	0.714286	0.0926976	1	0.884615	0.0383042	0	0.00103125	2263756	0	0	25.8889	18.4444	14	5	47	41	9	7	chr17	71757166	71819826	62661	-	intron:522965	uc010dfo.2	283982	LINC00469	hg19_genes_introns	22487	LINC00469	Long Intergenic Non-Protein Coding RNA 469
CD4 naive	chr17	71760472	71760472	1	2	60	Open Sea	NA	NA	NA	NA	3698346	0.904362	0.984469	-0.0801079	-0.118095	8.36e-08	1	0.714286	0.0926976	1	0.884615	0.0383042	0	0.00103125	2263756	0	0	25.8889	18.4444	14	5	47	41	9	7	chr17	71645671	71893970	248300	*	inter:15741	NA	NA	NA	hg19_cpg_inter	22487	NA	NA
CD4 naive	chr19	710202	710202	1	9	71	Open Sea	NA	NA	NA	NA	3868852	0.888723	0.901836	-0.0133425	0.00708432	8.45e-08	0.947368	0.818182	0.0450392	1	0.615385	0.129279	0	0.00103651	3813337	1	0	13.6667	14	0	5	22	26	8	6	chr19	710144	710459	316	*	enhancer:28101	NA	NA	NA	hg19_enhancers_fantom	1248	NA	NA
CD4 naive	chr19	710202	710202	1	9	71	Open Sea	NA	NA	NA	NA	3868852	0.888723	0.901836	-0.0133425	0.00708432	8.45e-08	0.947368	0.818182	0.0450392	1	0.615385	0.129279	0	0.00103651	3813337	1	0	13.6667	14	0	5	22	26	8	6	chr19	709152	726137	16986	+	intron:535569	uc010xft.2	5064	PALM	hg19_genes_introns	1248	PALM	Keratin 9
CD4 naive	chr19	710202	710202	1	9	71	Open Sea	NA	NA	NA	NA	3868852	0.888723	0.901836	-0.0133425	0.00708432	8.45e-08	0.947368	0.818182	0.0450392	1	0.615385	0.129279	0	0.00103651	3813337	1	0	13.6667	14	0	5	22	26	8	6	chr19	709152	726137	16986	+	intron:535574	uc002lpm.1	5064	PALM	hg19_genes_introns	1248	PALM	Keratin 9
CD4 naive	chr19	710202	710202	1	9	71	Open Sea	NA	NA	NA	NA	3868852	0.888723	0.901836	-0.0133425	0.00708432	8.45e-08	0.947368	0.818182	0.0450392	1	0.615385	0.129279	0	0.00103651	3813337	1	0	13.6667	14	0	5	22	26	8	6	chr19	709152	726137	16986	+	intron:535582	uc002lpn.1	5064	PALM	hg19_genes_introns	1248	PALM	Keratin 9
CD4 naive	chr19	710202	710202	1	9	71	Open Sea	NA	NA	NA	NA	3868852	0.888723	0.901836	-0.0133425	0.00708432	8.45e-08	0.947368	0.818182	0.0450392	1	0.615385	0.129279	0	0.00103651	3813337	1	0	13.6667	14	0	5	22	26	8	6	chr19	709991	710822	832	*	shore:40600	NA	NA	NA	hg19_cpg_shores	1248	NA	NA
CD4 naive	chr1	231005553	231005553	1	2	40	Open Sea	NA	NA	44073	76700	363377	0.864097	0.878571	-0.0144745	0.075494	8.68e-08	1	0.785714	0.0811345	1	0.5	0.206217	0	0.00105547	3132511	0	0	15.1111	18.1111	5	2	29	53	6	6	chr1	231005063	231006062	1000	-	promoter:7787	uc001huc.2	84886	C1orf198	hg19_genes_promoters	5037	C1orf198	Chromosome 1 Open Reading Frame 198
CD4 naive	chr1	231005553	231005553	1	2	40	Open Sea	NA	NA	44073	76700	363377	0.864097	0.878571	-0.0144745	0.075494	8.68e-08	1	0.785714	0.0811345	1	0.5	0.206217	0	0.00105547	3132511	0	0	15.1111	18.1111	5	2	29	53	6	6	chr1	231005336	231006335	1000	-	promoter:7788	uc001hud.2	84886	C1orf198	hg19_genes_promoters	5037	C1orf198	Chromosome 1 Open Reading Frame 198
CD4 naive	chr1	231005553	231005553	1	2	40	Open Sea	NA	NA	44073	76700	363377	0.864097	0.878571	-0.0144745	0.075494	8.68e-08	1	0.785714	0.0811345	1	0.5	0.206217	0	0.00105547	3132511	0	0	15.1111	18.1111	5	2	29	53	6	6	chr1	231005303	231009302	4000	-	1to5kb:7786	uc001hub.3	84886	C1orf198	hg19_genes_1to5kb	5037	C1orf198	Chromosome 1 Open Reading Frame 198
CD4 naive	chr1	231005553	231005553	1	2	40	Open Sea	NA	NA	44073	76700	363377	0.864097	0.878571	-0.0144745	0.075494	8.68e-08	1	0.785714	0.0811345	1	0.5	0.206217	0	0.00105547	3132511	0	0	15.1111	18.1111	5	2	29	53	6	6	chr1	231004656	231006655	2000	*	shore:4308	NA	NA	NA	hg19_cpg_shores	5037	NA	NA
CD4 naive	chr3	125239151	125239151	1	8	71	Island	NA	NA	NA	NA	835785	0.194737	0.0608025	0.133934	3.05735	9.09e-08	0.7	0	0.216823	0.222222	0	0.0946938	0	0.00108368	537996	0	0	15.1111	12	10	3	21	30	9	6	chr3	125239059	125240058	1000	-	promoter:16593	uc003eib.4	8723	SNX4	hg19_genes_promoters	396291	SNX4	Sorting Nexin 4
CD4 naive	chr3	125239151	125239151	1	8	71	Island	NA	NA	NA	NA	835785	0.194737	0.0608025	0.133934	3.05735	9.09e-08	0.7	0	0.216823	0.222222	0	0.0946938	0	0.00108368	537996	0	0	15.1111	12	10	3	21	30	9	6	chr3	125239059	125240058	1000	-	promoter:16594	uc011bkf.3	8723	SNX4	hg19_genes_promoters	396291	SNX4	Sorting Nexin 4
CD4 naive	chr3	125239151	125239151	1	8	71	Island	NA	NA	NA	NA	835785	0.194737	0.0608025	0.133934	3.05735	9.09e-08	0.7	0	0.216823	0.222222	0	0.0946938	0	0.00108368	537996	0	0	15.1111	12	10	3	21	30	9	6	chr3	125238859	125239258	400	-	intronexonboundary:150477	uc003eib.4	8723	SNX4	hg19_genes_intronexonboundaries	396291	SNX4	Sorting Nexin 4
CD4 naive	chr3	125239151	125239151	1	8	71	Island	NA	NA	NA	NA	835785	0.194737	0.0608025	0.133934	3.05735	9.09e-08	0.7	0	0.216823	0.222222	0	0.0946938	0	0.00108368	537996	0	0	15.1111	12	10	3	21	30	9	6	chr3	125238859	125239258	400	-	intronexonboundary:150478	uc011bkf.3	8723	SNX4	hg19_genes_intronexonboundaries	396291	SNX4	Sorting Nexin 4
CD4 naive	chr3	125239151	125239151	1	8	71	Island	NA	NA	NA	NA	835785	0.194737	0.0608025	0.133934	3.05735	9.09e-08	0.7	0	0.216823	0.222222	0	0.0946938	0	0.00108368	537996	0	0	15.1111	12	10	3	21	30	9	6	chr3	125238497	125239201	705	*	island:4829	NA	NA	NA	hg19_cpg_islands	396291	NA	NA
CD4 naive	chr16	80759723	80759723	1	4	42	Open Sea	NA	NA	NA	NA	3446889	0.880645	0.942008	-0.0613624	-0.0867882	9.1e-08	0.962963	0.625	0.110799	1	0.75	0.0870873	0	0.00108368	2485968	0	0	25.5556	19.2222	8	9	41	25	8	8	chr16	80719027	80838046	119020	-	intron:488443	uc002ffs.3	124359	CDYL2	hg19_genes_introns	184868	CDYL2	Chromodomain Y Like 2
CD4 naive	chr16	80759723	80759723	1	4	42	Open Sea	NA	NA	NA	NA	3446889	0.880645	0.942008	-0.0613624	-0.0867882	9.1e-08	0.962963	0.625	0.110799	1	0.75	0.0870873	0	0.00108368	2485968	0	0	25.5556	19.2222	8	9	41	25	8	8	chr16	80579091	80961952	382862	*	inter:14695	NA	NA	NA	hg19_cpg_inter	184868	NA	NA
CD4 naive	chr13	100635195	100635195	1	10	65	Island	NA	NA	NA	NA	2944345	0.176654	0.05949	0.117164	3.67159	9.23e-08	0.333333	0.0555556	0.11576	0.25	0	0.0862234	0	0.00109665	665611	0	0	15.2222	15.8889	9	3	22	25	7	8	chr13	100634319	100635393	1075	+	CDS:370221	uc001von.3	7546	ZIC2	hg19_genes_cds	1168	ZIC2	Zic Family Member 2
CD4 naive	chr13	100635195	100635195	1	10	65	Island	NA	NA	NA	NA	2944345	0.176654	0.05949	0.117164	3.67159	9.23e-08	0.333333	0.0555556	0.11576	0.25	0	0.0862234	0	0.00109665	665611	0	0	15.2222	15.8889	9	3	22	25	7	8	chr13	100634026	100635393	1368	+	exon:459229	uc001von.3	7546	ZIC2	hg19_genes_exons	1168	ZIC2	Zic Family Member 2
CD4 naive	chr13	100635195	100635195	1	10	65	Island	NA	NA	NA	NA	2944345	0.176654	0.05949	0.117164	3.67159	9.23e-08	0.333333	0.0555556	0.11576	0.25	0	0.0862234	0	0.00109665	665611	0	0	15.2222	15.8889	9	3	22	25	7	8	chr13	100634026	100635393	1368	+	firstexon:49857	uc001von.3	7546	ZIC2	hg19_genes_firstexons	1168	ZIC2	Zic Family Member 2
CD4 naive	chr13	100635195	100635195	1	10	65	Island	NA	NA	NA	NA	2944345	0.176654	0.05949	0.117164	3.67159	9.23e-08	0.333333	0.0555556	0.11576	0.25	0	0.0862234	0	0.00109665	665611	0	0	15.2222	15.8889	9	3	22	25	7	8	chr13	100635193	100635592	400	+	exonintronboundary:430875	uc001von.3	7546	ZIC2	hg19_genes_exonintronboundaries	1168	ZIC2	Zic Family Member 2
CD4 naive	chr13	100635195	100635195	1	10	65	Island	NA	NA	NA	NA	2944345	0.176654	0.05949	0.117164	3.67159	9.23e-08	0.333333	0.0555556	0.11576	0.25	0	0.0862234	0	0.00109665	665611	0	0	15.2222	15.8889	9	3	22	25	7	8	chr13	100631753	100635526	3774	*	island:16769	NA	NA	NA	hg19_cpg_islands	1168	NA	NA
CD4 naive	chr1	226812430	226812430	1	1	51	Open Sea	NA	NA	NA	NA	350370	0.923897	0.971133	-0.0472367	-0.0684808	9.69e-08	0.982456	0.8	0.0537696	1	0.893939	0.0416046	0	0.00114157	2668133	0	0	37.7778	43.7778	5	13	58	71	8	9	chr1	226796916	226819390	22475	*	intergenic:1493	NA	NA	NA	hg19_genes_intergenic	75928	NA	NA
CD4 naive	chr1	226812430	226812430	1	1	51	Open Sea	NA	NA	NA	NA	350370	0.923897	0.971133	-0.0472367	-0.0684808	9.69e-08	0.982456	0.8	0.0537696	1	0.893939	0.0416046	0	0.00114157	2668133	0	0	37.7778	43.7778	5	13	58	71	8	9	chr1	226741413	226825582	84170	*	inter:1710	NA	NA	NA	hg19_cpg_inter	75928	NA	NA
CD4 naive	chr12	6319366	6319366	1	2	63	Open Sea	NA	NA	NA	NA	2671821	0.943957	1	-0.0630482	-0.0929925	9.95e-08	1	0.75	0.0908376	1	1	0	0	0.00116362	2433558	0	1	16.3333	10.5556	2	0	57	18	6	5	chr12	6309732	6334591	24860	+	intron:372314	uc010seu.2	928	CD9	hg19_genes_introns	9883	CD9	CD9 Molecule
CD4 naive	chr12	6319366	6319366	1	2	63	Open Sea	NA	NA	NA	NA	2671821	0.943957	1	-0.0630482	-0.0929925	9.95e-08	1	0.75	0.0908376	1	1	0	0	0.00116362	2433558	0	1	16.3333	10.5556	2	0	57	18	6	5	chr12	6309732	6334591	24860	+	intron:372316	uc010sev.2	928	CD9	hg19_genes_introns	9883	CD9	CD9 Molecule
CD4 naive	chr12	6319366	6319366	1	2	63	Open Sea	NA	NA	NA	NA	2671821	0.943957	1	-0.0630482	-0.0929925	9.95e-08	1	0.75	0.0908376	1	1	0	0	0.00116362	2433558	0	1	16.3333	10.5556	2	0	57	18	6	5	chr12	6309732	6334591	24860	+	intron:372320	uc001qnq.2	928	CD9	hg19_genes_introns	9883	CD9	CD9 Molecule
CD4 naive	chr12	6319366	6319366	1	2	63	Open Sea	NA	NA	NA	NA	2671821	0.943957	1	-0.0630482	-0.0929925	9.95e-08	1	0.75	0.0908376	1	1	0	0	0.00116362	2433558	0	1	16.3333	10.5556	2	0	57	18	6	5	chr12	6314393	6383654	69262	*	inter:11446	NA	NA	NA	hg19_cpg_inter	9883	NA	NA
CD4 naive	chr17	81026717	81026717	1	13	80	Open Sea	NA	NA	NA	NA	3764241	0.982671	0.946025	0.0366465	0.0575082	1.04e-07	1	0.904762	0.032342	1	0.875	0.0429014	0	0.00119243	2800996	0	0	34.6667	39.5556	1	8	93	67	8	8	chr17	81014687	81032566	17880	*	intergenic:13385	NA	NA	NA	hg19_genes_intergenic	10848	NA	NA
CD4 naive	chr17	81026717	81026717	1	13	80	Open Sea	NA	NA	NA	NA	3764241	0.982671	0.946025	0.0366465	0.0575082	1.04e-07	1	0.904762	0.032342	1	0.875	0.0429014	0	0.00119243	2800996	0	0	34.6667	39.5556	1	8	93	67	8	8	chr17	81026361	81028360	2000	*	shelf:33820	NA	NA	NA	hg19_cpg_shelves	10848	NA	NA
CD4 naive	chr14	101155127	101155127	1	4	67	Open Sea	NA	NA	NA	NA	3083110	1	0.763551	0.236449	0.491883	1.06e-07	1	1	0	0.95	0.421053	0.196169	0.05	0.00121648	1397435	0	0	16.4444	15.3333	5	5	26	30	7	7	chr14	101155058	101155401	344	*	enhancer:19120	NA	NA	NA	hg19_enhancers_fantom	31521	NA	NA
CD4 naive	chr14	101155127	101155127	1	4	67	Open Sea	NA	NA	NA	NA	3083110	1	0.763551	0.236449	0.491883	1.06e-07	1	1	0	0.95	0.421053	0.196169	0.05	0.00121648	1397435	0	0	16.4444	15.3333	5	5	26	30	7	7	chr14	101139082	101188201	49120	*	intergenic:11434	NA	NA	NA	hg19_genes_intergenic	31521	NA	NA
CD4 naive	chr14	101155127	101155127	1	4	67	Open Sea	NA	NA	NA	NA	3083110	1	0.763551	0.236449	0.491883	1.06e-07	1	1	0	0.95	0.421053	0.196169	0.05	0.00121648	1397435	0	0	16.4444	15.3333	5	5	26	30	7	7	chr14	101125366	101171195	45830	*	inter:13195	NA	NA	NA	hg19_cpg_inter	31521	NA	NA
CD4 naive	chr16	28932481	28932481	1	4	51	Shelf	NA	NA	NA	NA	3363743	0.958878	0.979167	-0.0231872	-0.0312156	1.07e-07	1	0.888889	0.0481714	1	0.833333	0.0589256	0	0.00121648	3226348	1	1	21.6667	14.3333	0	0	31	21	8	7	chr16	28478224	29409537	931314	-	intron:483208	uc010vct.2	NA	NA	hg19_genes_introns	10777	NA	NA
CD4 naive	chr16	28932481	28932481	1	4	51	Shelf	NA	NA	NA	NA	3363743	0.958878	0.979167	-0.0231872	-0.0312156	1.07e-07	1	0.888889	0.0481714	1	0.833333	0.0589256	0	0.00121648	3226348	1	1	21.6667	14.3333	0	0	31	21	8	7	chr16	28931265	28935723	4459	-	intron:483538	uc002drq.3	79874	RABEP2	hg19_genes_introns	10777	RABEP2	Rabaptin, RAB GTPase Binding Effector Protein 2
CD4 naive	chr16	28932481	28932481	1	4	51	Shelf	NA	NA	NA	NA	3363743	0.958878	0.979167	-0.0231872	-0.0312156	1.07e-07	1	0.888889	0.0481714	1	0.833333	0.0589256	0	0.00121648	3226348	1	1	21.6667	14.3333	0	0	31	21	8	7	chr16	28931265	28935723	4459	-	intron:483548	uc010byn.3	79874	RABEP2	hg19_genes_introns	10777	RABEP2	Rabaptin, RAB GTPase Binding Effector Protein 2
CD4 naive	chr16	28932481	28932481	1	4	51	Shelf	NA	NA	NA	NA	3363743	0.958878	0.979167	-0.0231872	-0.0312156	1.07e-07	1	0.888889	0.0481714	1	0.833333	0.0589256	0	0.00121648	3226348	1	1	21.6667	14.3333	0	0	31	21	8	7	chr16	28931265	28936423	5159	-	intron:483560	uc010vdf.2	79874	RABEP2	hg19_genes_introns	10777	RABEP2	Rabaptin, RAB GTPase Binding Effector Protein 2
CD4 naive	chr16	28932481	28932481	1	4	51	Shelf	NA	NA	NA	NA	3363743	0.958878	0.979167	-0.0231872	-0.0312156	1.07e-07	1	0.888889	0.0481714	1	0.833333	0.0589256	0	0.00121648	3226348	1	1	21.6667	14.3333	0	0	31	21	8	7	chr16	28931265	28935723	4459	-	intron:483565	uc002drr.3	79874	RABEP2	hg19_genes_introns	10777	RABEP2	Rabaptin, RAB GTPase Binding Effector Protein 2
CD4 naive	chr16	28932481	28932481	1	4	51	Shelf	NA	NA	NA	NA	3363743	0.958878	0.979167	-0.0231872	-0.0312156	1.07e-07	1	0.888889	0.0481714	1	0.833333	0.0589256	0	0.00121648	3226348	1	1	21.6667	14.3333	0	0	31	21	8	7	chr16	28932054	28934053	2000	*	shelf:30172	NA	NA	NA	hg19_cpg_shelves	10777	NA	NA
CD4 naive	chr7	152738973	152738973	1	4	55	Open Sea	NA	NA	NA	NA	1791722	0.90432	0.940781	-0.0484217	-0.0529119	1.11e-07	1	0.777778	0.073498	1	0.714286	0.101306	0	0.00124618	2857614	0	1	17	12.2222	9	0	26	26	8	6	chr7	152552465	153579418	1026954	*	intergenic:6851	NA	NA	NA	hg19_genes_intergenic	282138	NA	NA
CD4 naive	chr7	152738973	152738973	1	4	55	Open Sea	NA	NA	NA	NA	1791722	0.90432	0.940781	-0.0484217	-0.0529119	1.11e-07	1	0.777778	0.073498	1	0.714286	0.101306	0	0.00124618	2857614	0	1	17	12.2222	9	0	26	26	8	6	chr7	152627306	153441164	813859	*	inter:7736	NA	NA	NA	hg19_cpg_inter	282138	NA	NA
CD4 naive	chr17	16404020	16404020	1	6	60	Open Sea	NA	NA	NA	NA	3559795	0.898436	0.972666	-0.0708138	-0.10643	1.18e-07	1	0.7	0.0921348	1	0.894737	0.0422604	0	0.00131387	2336698	1	0	14.4444	18.5556	0	11	25	32	7	9	chr17	16400506	16453630	53125	*	intergenic:12748	NA	NA	NA	hg19_genes_intergenic	59479	NA	NA
CD4 naive	chr17	16404020	16404020	1	6	60	Open Sea	NA	NA	NA	NA	3559795	0.898436	0.972666	-0.0708138	-0.10643	1.18e-07	1	0.7	0.0921348	1	0.894737	0.0422604	0	0.00131387	2336698	1	0	14.4444	18.5556	0	11	25	32	7	9	chr17	16399844	16434832	34989	*	inter:15094	NA	NA	NA	hg19_cpg_inter	59479	NA	NA
CD4 naive	chr20	56264748	56264748	1	2	58	Open Sea	NA	NA	NA	NA	4262706	0.930689	0.980086	-0.058061	-0.0851125	1.25e-07	1	0.789474	0.0703214	1	0.882353	0.0420957	0	0.00136343	2502355	0	1	25.5556	18.8889	4	0	68	42	8	8	chr20	56234754	56265449	30696	-	intron:581957	uc031ruk.1	56937	PMEPA1	hg19_genes_introns	20489	PMEPA1	Prostate Transmembrane Protein, Androgen Induced 1
CD4 naive	chr20	56264748	56264748	1	2	58	Open Sea	NA	NA	NA	NA	4262706	0.930689	0.980086	-0.058061	-0.0851125	1.25e-07	1	0.789474	0.0703214	1	0.882353	0.0420957	0	0.00136343	2502355	0	1	25.5556	18.8889	4	0	68	42	8	8	chr20	56234754	56284529	49776	-	intron:581960	uc002xyq.4	56937	PMEPA1	hg19_genes_introns	20489	PMEPA1	Prostate Transmembrane Protein, Androgen Induced 1
CD4 naive	chr20	56264748	56264748	1	2	58	Open Sea	NA	NA	NA	NA	4262706	0.930689	0.980086	-0.058061	-0.0851125	1.25e-07	1	0.789474	0.0703214	1	0.882353	0.0420957	0	0.00136343	2502355	0	1	25.5556	18.8889	4	0	68	42	8	8	chr20	56234754	56285522	50769	-	intron:581963	uc002xyr.4	56937	PMEPA1	hg19_genes_introns	20489	PMEPA1	Prostate Transmembrane Protein, Androgen Induced 1
CD4 naive	chr20	56264748	56264748	1	2	58	Open Sea	NA	NA	NA	NA	4262706	0.930689	0.980086	-0.058061	-0.0851125	1.25e-07	1	0.789474	0.0703214	1	0.882353	0.0420957	0	0.00136343	2502355	0	1	25.5556	18.8889	4	0	68	42	8	8	chr20	56234754	56285515	50762	-	intron:581966	uc002xys.4	56937	PMEPA1	hg19_genes_introns	20489	PMEPA1	Prostate Transmembrane Protein, Androgen Induced 1
CD4 naive	chr20	56264748	56264748	1	2	58	Open Sea	NA	NA	NA	NA	4262706	0.930689	0.980086	-0.058061	-0.0851125	1.25e-07	1	0.789474	0.0703214	1	0.882353	0.0420957	0	0.00136343	2502355	0	1	25.5556	18.8889	4	0	68	42	8	8	chr20	56234754	56286379	51626	-	intron:581969	uc002xyt.4	56937	PMEPA1	hg19_genes_introns	20489	PMEPA1	Prostate Transmembrane Protein, Androgen Induced 1
CD4 naive	chr20	56264748	56264748	1	2	58	Open Sea	NA	NA	NA	NA	4262706	0.930689	0.980086	-0.058061	-0.0851125	1.25e-07	1	0.789474	0.0703214	1	0.882353	0.0420957	0	0.00136343	2502355	0	1	25.5556	18.8889	4	0	68	42	8	8	chr20	56251652	56279891	28240	*	inter:18148	NA	NA	NA	hg19_cpg_inter	20489	NA	NA
CD4 naive	chr3	109711849	109711849	1	1	33	Open Sea	NA	NA	NA	NA	822135	0.876812	0.98136	-0.102218	-0.15725	1.32e-07	1	0.736842	0.102536	1	0.894737	0.0385023	0	0.00142741	2064600	1	0	16.3333	19.5556	0	7	31	38	7	8	chr3	109214015	110270691	1056677	*	intergenic:3188	NA	NA	NA	hg19_genes_intergenic	583011	NA	NA
CD4 naive	chr3	109711849	109711849	1	1	33	Open Sea	NA	NA	NA	NA	822135	0.876812	0.98136	-0.102218	-0.15725	1.32e-07	1	0.736842	0.102536	1	0.894737	0.0385023	0	0.00142741	2064600	1	0	16.3333	19.5556	0	7	31	38	7	8	chr3	108841090	110786149	1945060	*	inter:3678	NA	NA	NA	hg19_cpg_inter	583011	NA	NA
CD4 naive	chr13	87014517	87014517	1	2	49	Open Sea	NA	NA	NA	NA	2931674	0.93128	0.966862	-0.0403686	-0.0591897	1.33e-07	0.976744	0.840909	0.050817	1	0.913043	0.0358484	0	0.00143164	2775180	1	0	36.1111	32.1111	0	12	49	56	8	9	chr13	86378484	88096241	1717758	*	intergenic:10895	NA	NA	NA	hg19_genes_intergenic	1076778	NA	NA
CD4 naive	chr13	87014517	87014517	1	2	49	Open Sea	NA	NA	NA	NA	2931674	0.93128	0.966862	-0.0403686	-0.0591897	1.33e-07	0.976744	0.840909	0.050817	1	0.913043	0.0358484	0	0.00143164	2775180	1	0	36.1111	32.1111	0	12	49	56	8	9	chr13	84457898	88319569	3861672	*	inter:12554	NA	NA	NA	hg19_cpg_inter	1076778	NA	NA
CD4 naive	chr17	27548466	27548466	1	5	58	Open Sea	NA	NA	NA	NA	3586784	1	0.902647	0.0973528	0.206256	1.35e-07	1	1	0	1	0.52381	0.16255	0	0.00145515	1861429	0	1	17.2222	12.1111	3	0	43	21	7	5	chr17	27512408	27568874	56467	*	intergenic:12839	NA	NA	NA	hg19_genes_intergenic	25407	NA	NA
CD4 naive	chr17	27548466	27548466	1	5	58	Open Sea	NA	NA	NA	NA	3586784	1	0.902647	0.0973528	0.206256	1.35e-07	1	1	0	1	0.52381	0.16255	0	0.00145515	1861429	0	1	17.2222	12.1111	3	0	43	21	7	5	chr17	27511608	27615491	103884	*	inter:15226	NA	NA	NA	hg19_cpg_inter	25407	NA	NA
CD4 naive	chr2	101180459	101180459	1	3	63	Open Sea	NA	NA	NA	NA	528871	0.838885	0.879768	-0.0341871	0.0161942	1.41e-07	1	0.588235	0.118276	1	0.5625	0.174606	0	0.00150418	3573045	1	0	12.8889	10.5556	0	2	23	16	6	6	chr2	101179536	101182964	3429	+	intron:74043	uc002tao.2	79031	PDCL3	hg19_genes_introns	1040	PDCL3	Phosducin Like 3
CD4 naive	chr2	101180459	101180459	1	3	63	Open Sea	NA	NA	NA	NA	528871	0.838885	0.879768	-0.0341871	0.0161942	1.41e-07	1	0.588235	0.118276	1	0.5625	0.174606	0	0.00150418	3573045	1	0	12.8889	10.5556	0	2	23	16	6	6	chr2	101180082	101182081	2000	*	shore:5874	NA	NA	NA	hg19_cpg_shores	1040	NA	NA
CD4 naive	chr14	24649242	24649242	1	5	58	Open Sea	NA	NA	NA	NA	2985657	0.873618	0.965085	-0.045742	-0.0646775	1.41e-07	1	0.538462	0.14641	1	0.842105	0.0570465	0	0.00150418	2709606	1	1	11.8889	13.8889	0	0	20	23	8	7	chr14	24649216	24649301	86	+	CDS:377694	uc001wmr.3	9985	REC8	hg19_genes_cds	8007	REC8	REC8 Meiotic Recombination Protein
CD4 naive	chr14	24649242	24649242	1	5	58	Open Sea	NA	NA	NA	NA	2985657	0.873618	0.965085	-0.045742	-0.0646775	1.41e-07	1	0.538462	0.14641	1	0.842105	0.0570465	0	0.00150418	2709606	1	1	11.8889	13.8889	0	0	20	23	8	7	chr14	24649216	24649301	86	+	CDS:377713	uc001wms.3	9985	REC8	hg19_genes_cds	8007	REC8	REC8 Meiotic Recombination Protein
CD4 naive	chr14	24649242	24649242	1	5	58	Open Sea	NA	NA	NA	NA	2985657	0.873618	0.965085	-0.045742	-0.0646775	1.41e-07	1	0.538462	0.14641	1	0.842105	0.0570465	0	0.00150418	2709606	1	1	11.8889	13.8889	0	0	20	23	8	7	chr14	24649216	24649463	248	+	exon:468747	uc001wmr.3	9985	REC8	hg19_genes_exons	8007	REC8	REC8 Meiotic Recombination Protein
CD4 naive	chr14	24649242	24649242	1	5	58	Open Sea	NA	NA	NA	NA	2985657	0.873618	0.965085	-0.045742	-0.0646775	1.41e-07	1	0.538462	0.14641	1	0.842105	0.0570465	0	0.00150418	2709606	1	1	11.8889	13.8889	0	0	20	23	8	7	chr14	24649216	24649463	248	+	exon:468766	uc001wms.3	9985	REC8	hg19_genes_exons	8007	REC8	REC8 Meiotic Recombination Protein
CD4 naive	chr14	24649242	24649242	1	5	58	Open Sea	NA	NA	NA	NA	2985657	0.873618	0.965085	-0.045742	-0.0646775	1.41e-07	1	0.538462	0.14641	1	0.842105	0.0570465	0	0.00150418	2709606	1	1	11.8889	13.8889	0	0	20	23	8	7	chr14	24649016	24649415	400	+	intronexonboundary:436935	uc001wmr.3	9985	REC8	hg19_genes_intronexonboundaries	8007	REC8	REC8 Meiotic Recombination Protein
CD4 naive	chr14	24649242	24649242	1	5	58	Open Sea	NA	NA	NA	NA	2985657	0.873618	0.965085	-0.045742	-0.0646775	1.41e-07	1	0.538462	0.14641	1	0.842105	0.0570465	0	0.00150418	2709606	1	1	11.8889	13.8889	0	0	20	23	8	7	chr14	24649016	24649415	400	+	intronexonboundary:436936	uc001wms.3	9985	REC8	hg19_genes_intronexonboundaries	8007	REC8	REC8 Meiotic Recombination Protein
CD4 naive	chr14	24649242	24649242	1	5	58	Open Sea	NA	NA	NA	NA	2985657	0.873618	0.965085	-0.045742	-0.0646775	1.41e-07	1	0.538462	0.14641	1	0.842105	0.0570465	0	0.00150418	2709606	1	1	11.8889	13.8889	0	0	20	23	8	7	chr14	24648912	24649311	400	+	exonintronboundary:439606	uc001wmr.3	9985	REC8	hg19_genes_exonintronboundaries	8007	REC8	REC8 Meiotic Recombination Protein
CD4 naive	chr14	24649242	24649242	1	5	58	Open Sea	NA	NA	NA	NA	2985657	0.873618	0.965085	-0.045742	-0.0646775	1.41e-07	1	0.538462	0.14641	1	0.842105	0.0570465	0	0.00150418	2709606	1	1	11.8889	13.8889	0	0	20	23	8	7	chr14	24648912	24649311	400	+	exonintronboundary:439607	uc001wms.3	9985	REC8	hg19_genes_exonintronboundaries	8007	REC8	REC8 Meiotic Recombination Protein
CD4 naive	chr14	24649242	24649242	1	5	58	Open Sea	NA	NA	NA	NA	2985657	0.873618	0.965085	-0.045742	-0.0646775	1.41e-07	1	0.538462	0.14641	1	0.842105	0.0570465	0	0.00150418	2709606	1	1	11.8889	13.8889	0	0	20	23	8	7	chr14	24646221	24653555	7335	*	inter:12787	NA	NA	NA	hg19_cpg_inter	8007	NA	NA
CD4 naive	chr3	178789157	178789157	1	7	65	Open Sea	NA	NA	NA	NA	891251	0.0157986	0	0.0180556	1.48829	1.43e-07	0.0555556	0	0.0239752	0	0	0	0	0.0015155	2932897	1	1	25.7778	12.5556	0	0	96	22	8	6	chr3	178789115	178789235	121	-	5UTR:25075	uc003fji.3	64393	ZMAT3	hg19_genes_5UTRs	77152	ZMAT3	Zinc Finger Matrin-Type 3
CD4 naive	chr3	178789157	178789157	1	7	65	Open Sea	NA	NA	NA	NA	891251	0.0157986	0	0.0180556	1.48829	1.43e-07	0.0555556	0	0.0239752	0	0	0	0	0.0015155	2932897	1	1	25.7778	12.5556	0	0	96	22	8	6	chr3	178789115	178789235	121	-	exon:165863	uc003fji.3	64393	ZMAT3	hg19_genes_exons	77152	ZMAT3	Zinc Finger Matrin-Type 3
CD4 naive	chr3	178789157	178789157	1	7	65	Open Sea	NA	NA	NA	NA	891251	0.0157986	0	0.0180556	1.48829	1.43e-07	0.0555556	0	0.0239752	0	0	0	0	0.0015155	2932897	1	1	25.7778	12.5556	0	0	96	22	8	6	chr3	178785598	178789382	3785	-	intron:148759	uc003fjg.3	64393	ZMAT3	hg19_genes_introns	77152	ZMAT3	Zinc Finger Matrin-Type 3
CD4 naive	chr3	178789157	178789157	1	7	65	Open Sea	NA	NA	NA	NA	891251	0.0157986	0	0.0180556	1.48829	1.43e-07	0.0555556	0	0.0239752	0	0	0	0	0.0015155	2932897	1	1	25.7778	12.5556	0	0	96	22	8	6	chr3	178789036	178789435	400	-	intronexonboundary:154892	uc003fji.3	64393	ZMAT3	hg19_genes_intronexonboundaries	77152	ZMAT3	Zinc Finger Matrin-Type 3
CD4 naive	chr3	178789157	178789157	1	7	65	Open Sea	NA	NA	NA	NA	891251	0.0157986	0	0.0180556	1.48829	1.43e-07	0.0555556	0	0.0239752	0	0	0	0	0.0015155	2932897	1	1	25.7778	12.5556	0	0	96	22	8	6	chr3	178788916	178789315	400	-	exonintronboundary:156128	uc003fji.3	64393	ZMAT3	hg19_genes_exonintronboundaries	77152	ZMAT3	Zinc Finger Matrin-Type 3
CD4 naive	chr3	178789157	178789157	1	7	65	Open Sea	NA	NA	NA	NA	891251	0.0157986	0	0.0180556	1.48829	1.43e-07	0.0555556	0	0.0239752	0	0	0	0	0.0015155	2932897	1	1	25.7778	12.5556	0	0	96	22	8	6	chr3	178787306	178789305	2000	*	shore:9487	NA	NA	NA	hg19_cpg_shores	77152	NA	NA
CD4 naive	chr8	143877025	143877025	1	5	72	Open Sea	NA	NA	NA	NA	1978931	0.733845	0.857707	-0.157132	-0.308059	1.56e-07	1	0	0.297063	1	0.7	0.14264	0	0.00161901	1621895	0	1	12.2222	10.8889	1	0	21	20	7	6	chr8	143873009	143911216	38208	*	intergenic:7473	NA	NA	NA	hg19_genes_intergenic	39190	NA	NA
CD4 naive	chr8	143877025	143877025	1	5	72	Open Sea	NA	NA	NA	NA	1978931	0.733845	0.857707	-0.157132	-0.308059	1.56e-07	1	0	0.297063	1	0.7	0.14264	0	0.00161901	1621895	0	1	12.2222	10.8889	1	0	21	20	7	6	chr8	143875595	143877594	2000	*	shelf:17892	NA	NA	NA	hg19_cpg_shelves	39190	NA	NA
CD4 naive	chr3	44666479	44666479	1	7	57	Island	NA	NA	NA	NA	756561	0.184712	0.161538	0.0462629	3.65719	1.6e-07	0.333333	0	0.112309	0.615385	0	0.24953	0	0.00161998	1812125	0	1	13.4444	11.3333	10	0	17	23	9	7	chr3	44665511	44666510	1000	+	promoter:13652	uc003cnm.3	10168	ZNF197	hg19_genes_promoters	30	ZNF197	Zinc Finger Protein 197
CD4 naive	chr3	44666479	44666479	1	7	57	Island	NA	NA	NA	NA	756561	0.184712	0.161538	0.0462629	3.65719	1.6e-07	0.333333	0	0.112309	0.615385	0	0.24953	0	0.00161998	1812125	0	1	13.4444	11.3333	10	0	17	23	9	7	chr3	44665511	44666510	1000	+	promoter:13653	uc003cnn.3	10168	ZNF197	hg19_genes_promoters	30	ZNF197	Zinc Finger Protein 197
CD4 naive	chr3	44666479	44666479	1	7	57	Island	NA	NA	NA	NA	756561	0.184712	0.161538	0.0462629	3.65719	1.6e-07	0.333333	0	0.112309	0.615385	0	0.24953	0	0.00161998	1812125	0	1	13.4444	11.3333	10	0	17	23	9	7	chr3	44665511	44666510	1000	+	promoter:13654	uc003cno.3	10168	ZNF197	hg19_genes_promoters	30	ZNF197	Zinc Finger Protein 197
CD4 naive	chr3	44666479	44666479	1	7	57	Island	NA	NA	NA	NA	756561	0.184712	0.161538	0.0462629	3.65719	1.6e-07	0.333333	0	0.112309	0.615385	0	0.24953	0	0.00161998	1812125	0	1	13.4444	11.3333	10	0	17	23	9	7	chr3	44665511	44666510	1000	+	promoter:13655	uc003cnp.3	10168	ZNF197	hg19_genes_promoters	30	ZNF197	Zinc Finger Protein 197
CD4 naive	chr3	44666479	44666479	1	7	57	Island	NA	NA	NA	NA	756561	0.184712	0.161538	0.0462629	3.65719	1.6e-07	0.333333	0	0.112309	0.615385	0	0.24953	0	0.00161998	1812125	0	1	13.4444	11.3333	10	0	17	23	9	7	chr3	44666435	44666834	400	+	exonintronboundary:124389	uc003cnm.3	10168	ZNF197	hg19_genes_exonintronboundaries	30	ZNF197	Zinc Finger Protein 197
CD4 naive	chr3	44666479	44666479	1	7	57	Island	NA	NA	NA	NA	756561	0.184712	0.161538	0.0462629	3.65719	1.6e-07	0.333333	0	0.112309	0.615385	0	0.24953	0	0.00161998	1812125	0	1	13.4444	11.3333	10	0	17	23	9	7	chr3	44666435	44666834	400	+	exonintronboundary:124390	uc003cnn.3	10168	ZNF197	hg19_genes_exonintronboundaries	30	ZNF197	Zinc Finger Protein 197
CD4 naive	chr3	44666479	44666479	1	7	57	Island	NA	NA	NA	NA	756561	0.184712	0.161538	0.0462629	3.65719	1.6e-07	0.333333	0	0.112309	0.615385	0	0.24953	0	0.00161998	1812125	0	1	13.4444	11.3333	10	0	17	23	9	7	chr3	44666435	44666834	400	+	exonintronboundary:124391	uc003cno.3	10168	ZNF197	hg19_genes_exonintronboundaries	30	ZNF197	Zinc Finger Protein 197
CD4 naive	chr3	44666479	44666479	1	7	57	Island	NA	NA	NA	NA	756561	0.184712	0.161538	0.0462629	3.65719	1.6e-07	0.333333	0	0.112309	0.615385	0	0.24953	0	0.00161998	1812125	0	1	13.4444	11.3333	10	0	17	23	9	7	chr3	44666435	44666834	400	+	exonintronboundary:124392	uc003cnp.3	10168	ZNF197	hg19_genes_exonintronboundaries	30	ZNF197	Zinc Finger Protein 197
CD4 naive	chr3	44666479	44666479	1	7	57	Island	NA	NA	NA	NA	756561	0.184712	0.161538	0.0462629	3.65719	1.6e-07	0.333333	0	0.112309	0.615385	0	0.24953	0	0.00161998	1812125	0	1	13.4444	11.3333	10	0	17	23	9	7	chr3	44666478	44666820	343	*	island:4411	NA	NA	NA	hg19_cpg_islands	30	NA	NA
CD4 naive	chr8	19482456	19482456	1	6	60	Open Sea	NA	NA	NA	NA	1847345	0.984929	0.837824	0.145222	0.264946	1.61e-07	1	0.941176	0.0234989	1	0.565217	0.128814	0	0.00161998	1689240	0	1	17.1111	15.3333	10	0	30	33	9	7	chr8	19459377	19539983	80607	-	intron:272501	uc011kyo.2	55790	CSGALNACT1	hg19_genes_introns	192460	CSGALNACT1	Chondroitin Sulfate N-Acetylgalactosaminyltransferase 1
CD4 naive	chr8	19482456	19482456	1	6	60	Open Sea	NA	NA	NA	NA	1847345	0.984929	0.837824	0.145222	0.264946	1.61e-07	1	0.941176	0.0234989	1	0.565217	0.128814	0	0.00161998	1689240	0	1	17.1111	15.3333	10	0	30	33	9	7	chr8	19459377	19540206	80830	-	intron:272510	uc003wzg.3	55790	CSGALNACT1	hg19_genes_introns	192460	CSGALNACT1	Chondroitin Sulfate N-Acetylgalactosaminyltransferase 1
CD4 naive	chr8	19482456	19482456	1	6	60	Open Sea	NA	NA	NA	NA	1847345	0.984929	0.837824	0.145222	0.264946	1.61e-07	1	0.941176	0.0234989	1	0.565217	0.128814	0	0.00161998	1689240	0	1	17.1111	15.3333	10	0	30	33	9	7	chr8	19459377	19615360	155984	-	intron:272518	uc011kyp.2	55790	CSGALNACT1	hg19_genes_introns	192460	CSGALNACT1	Chondroitin Sulfate N-Acetylgalactosaminyltransferase 1
CD4 naive	chr8	19482456	19482456	1	6	60	Open Sea	NA	NA	NA	NA	1847345	0.984929	0.837824	0.145222	0.264946	1.61e-07	1	0.941176	0.0234989	1	0.565217	0.128814	0	0.00161998	1689240	0	1	17.1111	15.3333	10	0	30	33	9	7	chr8	19464138	19610131	145994	*	inter:7987	NA	NA	NA	hg19_cpg_inter	192460	NA	NA
CD4 naive	chr22	24124548	24124548	1	5	59	Open Sea	NA	NA	NA	NA	4395881	0.950602	0.99375	-0.0564553	-0.0829828	1.57e-07	1	0.8	0.0779502	1	0.95	0.0176777	0	0.00161998	2519862	1	1	12.1111	13.1111	0	0	22	20	5	6	chr22	24124150	24128149	4000	+	1to5kb:73713	uc002zyg.2	6598	SMARCB1	hg19_genes_1to5kb	4600	SMARCB1	SWI/SNF Related, Matrix Associated, Actin Dependent Regulator Of Chromatin, Subfamily B, Member 1
CD4 naive	chr22	24124548	24124548	1	5	59	Open Sea	NA	NA	NA	NA	4395881	0.950602	0.99375	-0.0564553	-0.0829828	1.57e-07	1	0.8	0.0779502	1	0.95	0.0176777	0	0.00161998	2519862	1	1	12.1111	13.1111	0	0	22	20	5	6	chr22	24124150	24128149	4000	+	1to5kb:73714	uc011ajb.1	6598	SMARCB1	hg19_genes_1to5kb	4600	SMARCB1	SWI/SNF Related, Matrix Associated, Actin Dependent Regulator Of Chromatin, Subfamily B, Member 1
CD4 naive	chr22	24124548	24124548	1	5	59	Open Sea	NA	NA	NA	NA	4395881	0.950602	0.99375	-0.0564553	-0.0829828	1.57e-07	1	0.8	0.0779502	1	0.95	0.0176777	0	0.00161998	2519862	1	1	12.1111	13.1111	0	0	22	20	5	6	chr22	24124150	24128149	4000	+	1to5kb:73715	uc002zya.3	6598	SMARCB1	hg19_genes_1to5kb	4600	SMARCB1	SWI/SNF Related, Matrix Associated, Actin Dependent Regulator Of Chromatin, Subfamily B, Member 1
CD4 naive	chr22	24124548	24124548	1	5	59	Open Sea	NA	NA	NA	NA	4395881	0.950602	0.99375	-0.0564553	-0.0829828	1.57e-07	1	0.8	0.0779502	1	0.95	0.0176777	0	0.00161998	2519862	1	1	12.1111	13.1111	0	0	22	20	5	6	chr22	24124150	24128149	4000	+	1to5kb:73716	uc002zyb.3	6598	SMARCB1	hg19_genes_1to5kb	4600	SMARCB1	SWI/SNF Related, Matrix Associated, Actin Dependent Regulator Of Chromatin, Subfamily B, Member 1
CD4 naive	chr22	24124548	24124548	1	5	59	Open Sea	NA	NA	NA	NA	4395881	0.950602	0.99375	-0.0564553	-0.0829828	1.57e-07	1	0.8	0.0779502	1	0.95	0.0176777	0	0.00161998	2519862	1	1	12.1111	13.1111	0	0	22	20	5	6	chr22	24124150	24128149	4000	+	1to5kb:73717	uc002zyc.3	6598	SMARCB1	hg19_genes_1to5kb	4600	SMARCB1	SWI/SNF Related, Matrix Associated, Actin Dependent Regulator Of Chromatin, Subfamily B, Member 1
CD4 naive	chr22	24124548	24124548	1	5	59	Open Sea	NA	NA	NA	NA	4395881	0.950602	0.99375	-0.0564553	-0.0829828	1.57e-07	1	0.8	0.0779502	1	0.95	0.0176777	0	0.00161998	2519862	1	1	12.1111	13.1111	0	0	22	20	5	6	chr22	24124150	24128149	4000	+	1to5kb:73718	uc002zyd.3	6598	SMARCB1	hg19_genes_1to5kb	4600	SMARCB1	SWI/SNF Related, Matrix Associated, Actin Dependent Regulator Of Chromatin, Subfamily B, Member 1
CD4 naive	chr22	24124548	24124548	1	5	59	Open Sea	NA	NA	NA	NA	4395881	0.950602	0.99375	-0.0564553	-0.0829828	1.57e-07	1	0.8	0.0779502	1	0.95	0.0176777	0	0.00161998	2519862	1	1	12.1111	13.1111	0	0	22	20	5	6	chr22	24124413	24124670	258	+	CDS:530407	uc002zxx.3	4320	MMP11	hg19_genes_cds	4600	MMP11	Matrix Metallopeptidase 11
CD4 naive	chr22	24124548	24124548	1	5	59	Open Sea	NA	NA	NA	NA	4395881	0.950602	0.99375	-0.0564553	-0.0829828	1.57e-07	1	0.8	0.0779502	1	0.95	0.0176777	0	0.00161998	2519862	1	1	12.1111	13.1111	0	0	22	20	5	6	chr22	24124413	24124670	258	+	exon:666078	uc002zxx.3	4320	MMP11	hg19_genes_exons	4600	MMP11	Matrix Metallopeptidase 11
CD4 naive	chr22	24124548	24124548	1	5	59	Open Sea	NA	NA	NA	NA	4395881	0.950602	0.99375	-0.0564553	-0.0829828	1.57e-07	1	0.8	0.0779502	1	0.95	0.0176777	0	0.00161998	2519862	1	1	12.1111	13.1111	0	0	22	20	5	6	chr22	24123597	24124554	958	+	intron:592178	uc002zxy.3	4320	MMP11	hg19_genes_introns	4600	MMP11	Matrix Metallopeptidase 11
CD4 naive	chr22	24124548	24124548	1	5	59	Open Sea	NA	NA	NA	NA	4395881	0.950602	0.99375	-0.0564553	-0.0829828	1.57e-07	1	0.8	0.0779502	1	0.95	0.0176777	0	0.00161998	2519862	1	1	12.1111	13.1111	0	0	22	20	5	6	chr22	24124213	24124612	400	+	intronexonboundary:620217	uc002zxx.3	4320	MMP11	hg19_genes_intronexonboundaries	4600	MMP11	Matrix Metallopeptidase 11
CD4 naive	chr22	24124548	24124548	1	5	59	Open Sea	NA	NA	NA	NA	4395881	0.950602	0.99375	-0.0564553	-0.0829828	1.57e-07	1	0.8	0.0779502	1	0.95	0.0176777	0	0.00161998	2519862	1	1	12.1111	13.1111	0	0	22	20	5	6	chr22	24124355	24124754	400	+	intronexonboundary:620218	uc002zxy.3	4320	MMP11	hg19_genes_intronexonboundaries	4600	MMP11	Matrix Metallopeptidase 11
CD4 naive	chr22	24124548	24124548	1	5	59	Open Sea	NA	NA	NA	NA	4395881	0.950602	0.99375	-0.0564553	-0.0829828	1.57e-07	1	0.8	0.0779502	1	0.95	0.0176777	0	0.00161998	2519862	1	1	12.1111	13.1111	0	0	22	20	5	6	chr22	24124470	24124869	400	+	exonintronboundary:624112	uc002zxx.3	4320	MMP11	hg19_genes_exonintronboundaries	4600	MMP11	Matrix Metallopeptidase 11
CD4 naive	chr22	24124548	24124548	1	5	59	Open Sea	NA	NA	NA	NA	4395881	0.950602	0.99375	-0.0564553	-0.0829828	1.57e-07	1	0.8	0.0779502	1	0.95	0.0176777	0	0.00161998	2519862	1	1	12.1111	13.1111	0	0	22	20	5	6	chr22	24124470	24124869	400	+	exonintronboundary:624113	uc002zxy.3	4320	MMP11	hg19_genes_exonintronboundaries	4600	MMP11	Matrix Metallopeptidase 11
CD4 naive	chr22	24124548	24124548	1	5	59	Open Sea	NA	NA	NA	NA	4395881	0.950602	0.99375	-0.0564553	-0.0829828	1.57e-07	1	0.8	0.0779502	1	0.95	0.0176777	0	0.00161998	2519862	1	1	12.1111	13.1111	0	0	22	20	5	6	chr22	24119468	24125097	5630	*	inter:18681	NA	NA	NA	hg19_cpg_inter	4600	NA	NA
CD4 naive	chr17	73711552	73711552	1	3	60	Open Sea	NA	NA	NA	NA	3707825	0.92536	0.99569	-0.0657711	-0.0979269	1.72e-07	1	0.823529	0.0693088	1	0.965517	0.0121915	0	0.00169417	2400942	0	1	14.6667	14.4444	8	0	31	29	6	7	chr17	73704140	73712515	8376	*	intergenic:13294	NA	NA	NA	hg19_genes_intergenic	5962	NA	NA
CD4 naive	chr17	73711552	73711552	1	3	60	Open Sea	NA	NA	NA	NA	3707825	0.92536	0.99569	-0.0657711	-0.0979269	1.72e-07	1	0.823529	0.0693088	1	0.965517	0.0121915	0	0.00169417	2400942	0	1	14.6667	14.4444	8	0	31	29	6	7	chr17	73667629	73713023	45395	*	inter:15786	NA	NA	NA	hg19_cpg_inter	5962	NA	NA
CD4 naive	chr6	37225744	37225744	1	4	60	Open Sea	NA	NA	NA	NA	1410546	0.223641	0.11553	0.104816	3.08573	1.8e-07	0.466667	0.0571429	0.127003	0.333333	0	0.147109	0	0.00172918	780621	0	1	14.8889	12.2222	5	0	35	24	6	7	chr6	37225414	37226413	1000	-	promoter:26658	uc003onl.3	221468	TMEM217	hg19_genes_promoters	195	TMEM217	Transmembrane Protein 217
CD4 naive	chr6	37225744	37225744	1	4	60	Open Sea	NA	NA	NA	NA	1410546	0.223641	0.11553	0.104816	3.08573	1.8e-07	0.466667	0.0571429	0.127003	0.333333	0	0.147109	0	0.00172918	780621	0	1	14.8889	12.2222	5	0	35	24	6	7	chr6	37225414	37226413	1000	-	promoter:26659	uc010jwr.3	221468	TMEM217	hg19_genes_promoters	195	TMEM217	Transmembrane Protein 217
CD4 naive	chr6	37225744	37225744	1	4	60	Open Sea	NA	NA	NA	NA	1410546	0.223641	0.11553	0.104816	3.08573	1.8e-07	0.466667	0.0571429	0.127003	0.333333	0	0.147109	0	0.00172918	780621	0	1	14.8889	12.2222	5	0	35	24	6	7	chr6	37225414	37226413	1000	-	promoter:26660	uc010jws.3	221468	TMEM217	hg19_genes_promoters	195	TMEM217	Transmembrane Protein 217
CD4 naive	chr6	37225744	37225744	1	4	60	Open Sea	NA	NA	NA	NA	1410546	0.223641	0.11553	0.104816	3.08573	1.8e-07	0.466667	0.0571429	0.127003	0.333333	0	0.147109	0	0.00172918	780621	0	1	14.8889	12.2222	5	0	35	24	6	7	chr6	37225694	37225749	56	+	CDS:186839	uc003onn.3	55633	TBC1D22B	hg19_genes_cds	195	TBC1D22B	TBC1 Domain Family Member 22B
CD4 naive	chr6	37225744	37225744	1	4	60	Open Sea	NA	NA	NA	NA	1410546	0.223641	0.11553	0.104816	3.08573	1.8e-07	0.466667	0.0571429	0.127003	0.333333	0	0.147109	0	0.00172918	780621	0	1	14.8889	12.2222	5	0	35	24	6	7	chr6	37225339	37225931	593	-	5UTR:37385	uc003onm.4	221468	TMEM217	hg19_genes_5UTRs	195	TMEM217	Transmembrane Protein 217
CD4 naive	chr6	37225744	37225744	1	4	60	Open Sea	NA	NA	NA	NA	1410546	0.223641	0.11553	0.104816	3.08573	1.8e-07	0.466667	0.0571429	0.127003	0.333333	0	0.147109	0	0.00172918	780621	0	1	14.8889	12.2222	5	0	35	24	6	7	chr6	37225548	37225749	202	+	exon:231190	uc003onn.3	55633	TBC1D22B	hg19_genes_exons	195	TBC1D22B	TBC1 Domain Family Member 22B
CD4 naive	chr6	37225744	37225744	1	4	60	Open Sea	NA	NA	NA	NA	1410546	0.223641	0.11553	0.104816	3.08573	1.8e-07	0.466667	0.0571429	0.127003	0.333333	0	0.147109	0	0.00172918	780621	0	1	14.8889	12.2222	5	0	35	24	6	7	chr6	37225548	37225749	202	+	exon:231203	uc010jwt.3	55633	TBC1D22B	hg19_genes_exons	195	TBC1D22B	TBC1 Domain Family Member 22B
CD4 naive	chr6	37225744	37225744	1	4	60	Open Sea	NA	NA	NA	NA	1410546	0.223641	0.11553	0.104816	3.08573	1.8e-07	0.466667	0.0571429	0.127003	0.333333	0	0.147109	0	0.00172918	780621	0	1	14.8889	12.2222	5	0	35	24	6	7	chr6	37225339	37225931	593	-	exon:248198	uc003onm.4	221468	TMEM217	hg19_genes_exons	195	TMEM217	Transmembrane Protein 217
CD4 naive	chr6	37225744	37225744	1	4	60	Open Sea	NA	NA	NA	NA	1410546	0.223641	0.11553	0.104816	3.08573	1.8e-07	0.466667	0.0571429	0.127003	0.333333	0	0.147109	0	0.00172918	780621	0	1	14.8889	12.2222	5	0	35	24	6	7	chr6	37225548	37225749	202	+	firstexon:24613	uc003onn.3	55633	TBC1D22B	hg19_genes_firstexons	195	TBC1D22B	TBC1 Domain Family Member 22B
CD4 naive	chr6	37225744	37225744	1	4	60	Open Sea	NA	NA	NA	NA	1410546	0.223641	0.11553	0.104816	3.08573	1.8e-07	0.466667	0.0571429	0.127003	0.333333	0	0.147109	0	0.00172918	780621	0	1	14.8889	12.2222	5	0	35	24	6	7	chr6	37225548	37225749	202	+	firstexon:24614	uc010jwt.3	55633	TBC1D22B	hg19_genes_firstexons	195	TBC1D22B	TBC1 Domain Family Member 22B
CD4 naive	chr6	37225744	37225744	1	4	60	Open Sea	NA	NA	NA	NA	1410546	0.223641	0.11553	0.104816	3.08573	1.8e-07	0.466667	0.0571429	0.127003	0.333333	0	0.147109	0	0.00172918	780621	0	1	14.8889	12.2222	5	0	35	24	6	7	chr6	37225339	37225931	593	-	firstexon:26661	uc003onm.4	221468	TMEM217	hg19_genes_firstexons	195	TMEM217	Transmembrane Protein 217
CD4 naive	chr6	37225744	37225744	1	4	60	Open Sea	NA	NA	NA	NA	1410546	0.223641	0.11553	0.104816	3.08573	1.8e-07	0.466667	0.0571429	0.127003	0.333333	0	0.147109	0	0.00172918	780621	0	1	14.8889	12.2222	5	0	35	24	6	7	chr6	37225732	37226131	400	-	intronexonboundary:230724	uc003onm.4	221468	TMEM217	hg19_genes_intronexonboundaries	195	TMEM217	Transmembrane Protein 217
CD4 naive	chr6	37225744	37225744	1	4	60	Open Sea	NA	NA	NA	NA	1410546	0.223641	0.11553	0.104816	3.08573	1.8e-07	0.466667	0.0571429	0.127003	0.333333	0	0.147109	0	0.00172918	780621	0	1	14.8889	12.2222	5	0	35	24	6	7	chr6	37225549	37225948	400	+	exonintronboundary:217509	uc003onn.3	55633	TBC1D22B	hg19_genes_exonintronboundaries	195	TBC1D22B	TBC1 Domain Family Member 22B
CD4 naive	chr6	37225744	37225744	1	4	60	Open Sea	NA	NA	NA	NA	1410546	0.223641	0.11553	0.104816	3.08573	1.8e-07	0.466667	0.0571429	0.127003	0.333333	0	0.147109	0	0.00172918	780621	0	1	14.8889	12.2222	5	0	35	24	6	7	chr6	37225549	37225948	400	+	exonintronboundary:217510	uc010jwt.3	55633	TBC1D22B	hg19_genes_exonintronboundaries	195	TBC1D22B	TBC1 Domain Family Member 22B
CD4 naive	chr6	37225744	37225744	1	4	60	Open Sea	NA	NA	NA	NA	1410546	0.223641	0.11553	0.104816	3.08573	1.8e-07	0.466667	0.0571429	0.127003	0.333333	0	0.147109	0	0.00172918	780621	0	1	14.8889	12.2222	5	0	35	24	6	7	chr6	37225701	37227700	2000	*	shore:14788	NA	NA	NA	hg19_cpg_shores	195	NA	NA
CD4 naive	chr6	107812194	107812194	1	10	65	Island	NA	NA	NA	NA	1467424	0.213677	0.0888158	0.124861	3.66139	1.85e-07	0.588235	0.05	0.206775	0.263158	0	0.12028	0	0.00176683	612492	0	0	20.7778	15.3333	11	5	37	21	9	7	chr6	107811917	107824860	12944	+	intron:211334	uc003prw.1	55084	SOBP	hg19_genes_introns	876	SOBP	Sine Oculis Binding Protein Homolog
CD4 naive	chr6	107812194	107812194	1	10	65	Island	NA	NA	NA	NA	1467424	0.213677	0.0888158	0.124861	3.66139	1.85e-07	0.588235	0.05	0.206775	0.263158	0	0.12028	0	0.00176683	612492	0	0	20.7778	15.3333	11	5	37	21	9	7	chr6	107811917	107824860	12944	+	intron:211338	uc003prx.3	55084	SOBP	hg19_genes_introns	876	SOBP	Sine Oculis Binding Protein Homolog
CD4 naive	chr6	107812194	107812194	1	10	65	Island	NA	NA	NA	NA	1467424	0.213677	0.0888158	0.124861	3.66139	1.85e-07	0.588235	0.05	0.206775	0.263158	0	0.12028	0	0.00176683	612492	0	0	20.7778	15.3333	11	5	37	21	9	7	chr6	107810067	107812733	2667	*	island:8401	NA	NA	NA	hg19_cpg_islands	876	NA	NA
CD4 naive	chr4	25829290	25829290	1	1	56	Open Sea	NA	NA	NA	NA	990414	0.963387	0.976852	-0.0180416	-0.0196957	2.05e-07	1	0.9	0.0416168	1	0.814815	0.0654728	0	0.00187969	3485257	0	1	24.2222	15.1111	6	0	62	32	8	6	chr4	25823751	25831719	7969	-	intron:165292	uc003gru.4	23231	SEL1L3	hg19_genes_introns	86522	SEL1L3	SEL1L Family Member 3
CD4 naive	chr4	25829290	25829290	1	1	56	Open Sea	NA	NA	NA	NA	990414	0.963387	0.976852	-0.0180416	-0.0196957	2.05e-07	1	0.9	0.0416168	1	0.814815	0.0654728	0	0.00187969	3485257	0	1	24.2222	15.1111	6	0	62	32	8	6	chr4	25682133	25859760	177628	*	inter:4385	NA	NA	NA	hg19_cpg_inter	86522	NA	NA
CD4 naive	chr13	113242032	113242032	1	8	77	Open Sea	NA	NA	NA	NA	2961441	0.168546	0.0840881	0.0853106	3.36147	2.06e-07	0.307692	0	0.119121	0.3125	0	0.115657	0	0.00187969	1005487	1	0	11.5556	13.6667	0	3	22	19	7	8	chr13	113223574	113242218	18645	-	intron:415883	uc001vse.1	10426	TUBGCP3	hg19_genes_introns	59324	TUBGCP3	Tubulin Gamma Complex Associated Protein 3
CD4 naive	chr13	113242032	113242032	1	8	77	Open Sea	NA	NA	NA	NA	2961441	0.168546	0.0840881	0.0853106	3.36147	2.06e-07	0.307692	0	0.119121	0.3125	0	0.115657	0	0.00187969	1005487	1	0	11.5556	13.6667	0	3	22	19	7	8	chr13	113223574	113242218	18645	-	intron:415904	uc010tjq.1	10426	TUBGCP3	hg19_genes_introns	59324	TUBGCP3	Tubulin Gamma Complex Associated Protein 3
CD4 naive	chr13	113242032	113242032	1	8	77	Open Sea	NA	NA	NA	NA	2961441	0.168546	0.0840881	0.0853106	3.36147	2.06e-07	0.307692	0	0.119121	0.3125	0	0.115657	0	0.00187969	1005487	1	0	11.5556	13.6667	0	3	22	19	7	8	chr13	113223574	113242218	18645	-	intron:415924	uc001vsf.3	10426	TUBGCP3	hg19_genes_introns	59324	TUBGCP3	Tubulin Gamma Complex Associated Protein 3
CD4 naive	chr13	113242032	113242032	1	8	77	Open Sea	NA	NA	NA	NA	2961441	0.168546	0.0840881	0.0853106	3.36147	2.06e-07	0.307692	0	0.119121	0.3125	0	0.115657	0	0.00187969	1005487	1	0	11.5556	13.6667	0	3	22	19	7	8	chr13	113223574	113242218	18645	-	intron:415933	uc001vsg.1	10426	TUBGCP3	hg19_genes_introns	59324	TUBGCP3	Tubulin Gamma Complex Associated Protein 3
CD4 naive	chr13	113242032	113242032	1	8	77	Open Sea	NA	NA	NA	NA	2961441	0.168546	0.0840881	0.0853106	3.36147	2.06e-07	0.307692	0	0.119121	0.3125	0	0.115657	0	0.00187969	1005487	1	0	11.5556	13.6667	0	3	22	19	7	8	chr13	113242020	113242419	400	-	exonintronboundary:437497	uc001vse.1	10426	TUBGCP3	hg19_genes_exonintronboundaries	59324	TUBGCP3	Tubulin Gamma Complex Associated Protein 3
CD4 naive	chr13	113242032	113242032	1	8	77	Open Sea	NA	NA	NA	NA	2961441	0.168546	0.0840881	0.0853106	3.36147	2.06e-07	0.307692	0	0.119121	0.3125	0	0.115657	0	0.00187969	1005487	1	0	11.5556	13.6667	0	3	22	19	7	8	chr13	113242020	113242419	400	-	exonintronboundary:437498	uc010tjq.1	10426	TUBGCP3	hg19_genes_exonintronboundaries	59324	TUBGCP3	Tubulin Gamma Complex Associated Protein 3
CD4 naive	chr13	113242032	113242032	1	8	77	Open Sea	NA	NA	NA	NA	2961441	0.168546	0.0840881	0.0853106	3.36147	2.06e-07	0.307692	0	0.119121	0.3125	0	0.115657	0	0.00187969	1005487	1	0	11.5556	13.6667	0	3	22	19	7	8	chr13	113242020	113242419	400	-	exonintronboundary:437499	uc001vsf.3	10426	TUBGCP3	hg19_genes_exonintronboundaries	59324	TUBGCP3	Tubulin Gamma Complex Associated Protein 3
CD4 naive	chr13	113242032	113242032	1	8	77	Open Sea	NA	NA	NA	NA	2961441	0.168546	0.0840881	0.0853106	3.36147	2.06e-07	0.307692	0	0.119121	0.3125	0	0.115657	0	0.00187969	1005487	1	0	11.5556	13.6667	0	3	22	19	7	8	chr13	113242020	113242419	400	-	exonintronboundary:437500	uc001vsg.1	10426	TUBGCP3	hg19_genes_exonintronboundaries	59324	TUBGCP3	Tubulin Gamma Complex Associated Protein 3
CD4 naive	chr13	113242032	113242032	1	8	77	Open Sea	NA	NA	NA	NA	2961441	0.168546	0.0840881	0.0853106	3.36147	2.06e-07	0.307692	0	0.119121	0.3125	0	0.115657	0	0.00187969	1005487	1	0	11.5556	13.6667	0	3	22	19	7	8	chr13	113241926	113242125	200	*	shore:30852	NA	NA	NA	hg19_cpg_shores	59324	NA	NA
CD4 naive	chr18	55878888	55878888	1	2	34	Open Sea	NA	NA	NA	10065	3826992	0.9723	0.991667	-0.0221339	-0.0316552	2.05e-07	1	0.9	0.0355623	1	0.933333	0.0235702	0	0.00187969	3217076	1	1	20.1111	17.7778	0	0	32	29	8	8	chr18	55833094	55912658	79565	+	intron:529393	uc002lgx.3	23327	NEDD4L	hg19_genes_introns	9864	NEDD4L	Neural Precursor Cell Expressed, Developmentally Down-Regulated 4-Like, E3 Ubiquitin Protein Ligase
CD4 naive	chr18	55878888	55878888	1	2	34	Open Sea	NA	NA	NA	10065	3826992	0.9723	0.991667	-0.0221339	-0.0316552	2.05e-07	1	0.9	0.0355623	1	0.933333	0.0235702	0	0.00187969	3217076	1	1	20.1111	17.7778	0	0	32	29	8	8	chr18	55833094	55912658	79565	+	intron:529422	uc002lgy.3	23327	NEDD4L	hg19_genes_introns	9864	NEDD4L	Neural Precursor Cell Expressed, Developmentally Down-Regulated 4-Like, E3 Ubiquitin Protein Ligase
CD4 naive	chr18	55878888	55878888	1	2	34	Open Sea	NA	NA	NA	10065	3826992	0.9723	0.991667	-0.0221339	-0.0316552	2.05e-07	1	0.9	0.0355623	1	0.933333	0.0235702	0	0.00187969	3217076	1	1	20.1111	17.7778	0	0	32	29	8	8	chr18	55833094	55912658	79565	+	intron:529452	uc002lgz.3	23327	NEDD4L	hg19_genes_introns	9864	NEDD4L	Neural Precursor Cell Expressed, Developmentally Down-Regulated 4-Like, E3 Ubiquitin Protein Ligase
CD4 naive	chr18	55878888	55878888	1	2	34	Open Sea	NA	NA	NA	10065	3826992	0.9723	0.991667	-0.0221339	-0.0316552	2.05e-07	1	0.9	0.0355623	1	0.933333	0.0235702	0	0.00187969	3217076	1	1	20.1111	17.7778	0	0	32	29	8	8	chr18	55833094	55912658	79565	+	intron:529481	uc010xee.1	23327	NEDD4L	hg19_genes_introns	9864	NEDD4L	Neural Precursor Cell Expressed, Developmentally Down-Regulated 4-Like, E3 Ubiquitin Protein Ligase
CD4 naive	chr18	55878888	55878888	1	2	34	Open Sea	NA	NA	NA	10065	3826992	0.9723	0.991667	-0.0221339	-0.0316552	2.05e-07	1	0.9	0.0355623	1	0.933333	0.0235702	0	0.00187969	3217076	1	1	20.1111	17.7778	0	0	32	29	8	8	chr18	55833094	55895061	61968	+	intron:529511	uc002lhb.2	23327	NEDD4L	hg19_genes_introns	9864	NEDD4L	Neural Precursor Cell Expressed, Developmentally Down-Regulated 4-Like, E3 Ubiquitin Protein Ligase
CD4 naive	chr18	55878888	55878888	1	2	34	Open Sea	NA	NA	NA	10065	3826992	0.9723	0.991667	-0.0221339	-0.0316552	2.05e-07	1	0.9	0.0355623	1	0.933333	0.0235702	0	0.00187969	3217076	1	1	20.1111	17.7778	0	0	32	29	8	8	chr18	55833094	55912658	79565	+	intron:529541	uc002lhc.2	23327	NEDD4L	hg19_genes_introns	9864	NEDD4L	Neural Precursor Cell Expressed, Developmentally Down-Regulated 4-Like, E3 Ubiquitin Protein Ligase
CD4 naive	chr18	55878888	55878888	1	2	34	Open Sea	NA	NA	NA	10065	3826992	0.9723	0.991667	-0.0221339	-0.0316552	2.05e-07	1	0.9	0.0355623	1	0.933333	0.0235702	0	0.00187969	3217076	1	1	20.1111	17.7778	0	0	32	29	8	8	chr18	55833094	55912658	79565	+	intron:529571	uc002lhd.2	23327	NEDD4L	hg19_genes_introns	9864	NEDD4L	Neural Precursor Cell Expressed, Developmentally Down-Regulated 4-Like, E3 Ubiquitin Protein Ligase
CD4 naive	chr18	55878888	55878888	1	2	34	Open Sea	NA	NA	NA	10065	3826992	0.9723	0.991667	-0.0221339	-0.0316552	2.05e-07	1	0.9	0.0355623	1	0.933333	0.0235702	0	0.00187969	3217076	1	1	20.1111	17.7778	0	0	32	29	8	8	chr18	55833094	55912658	79565	+	intron:529601	uc002lhe.2	23327	NEDD4L	hg19_genes_introns	9864	NEDD4L	Neural Precursor Cell Expressed, Developmentally Down-Regulated 4-Like, E3 Ubiquitin Protein Ligase
CD4 naive	chr18	55878888	55878888	1	2	34	Open Sea	NA	NA	NA	10065	3826992	0.9723	0.991667	-0.0221339	-0.0316552	2.05e-07	1	0.9	0.0355623	1	0.933333	0.0235702	0	0.00187969	3217076	1	1	20.1111	17.7778	0	0	32	29	8	8	chr18	55862966	55912658	49693	+	intron:529629	uc002lhf.3	23327	NEDD4L	hg19_genes_introns	9864	NEDD4L	Neural Precursor Cell Expressed, Developmentally Down-Regulated 4-Like, E3 Ubiquitin Protein Ligase
CD4 naive	chr18	55878888	55878888	1	2	34	Open Sea	NA	NA	NA	10065	3826992	0.9723	0.991667	-0.0221339	-0.0316552	2.05e-07	1	0.9	0.0355623	1	0.933333	0.0235702	0	0.00187969	3217076	1	1	20.1111	17.7778	0	0	32	29	8	8	chr18	55866874	55918987	52114	*	inter:16247	NA	NA	NA	hg19_cpg_inter	9864	NA	NA
CD4 naive	chr19	55214956	55214956	1	3	42	Open Sea	NA	NA	NA	NA	4143342	0.901616	0.925505	-0.0270964	-0.0341737	2.28e-07	0.964286	0.666667	0.0916038	1	0.777778	0.0924197	0	0.00203563	3169553	0	1	35.2222	25.4444	17	0	66	44	9	8	chr19	55214601	55218600	4000	+	1to5kb:67882	uc002qgs.1	79166	LILRP2	hg19_genes_1to5kb	4643	LILRP2	Leukocyte Immunoglobulin-Like Receptor Pseudogene 2
CD4 naive	chr19	55214956	55214956	1	3	42	Open Sea	NA	NA	NA	NA	4143342	0.901616	0.925505	-0.0270964	-0.0341737	2.28e-07	0.964286	0.666667	0.0916038	1	0.777778	0.0924197	0	0.00203563	3169553	0	1	35.2222	25.4444	17	0	66	44	9	8	chr19	55214700	55218699	4000	+	1to5kb:67883	uc002qgt.1	NA	NA	hg19_genes_1to5kb	4643	NA	NA
CD4 naive	chr19	55214956	55214956	1	3	42	Open Sea	NA	NA	NA	NA	4143342	0.901616	0.925505	-0.0270964	-0.0341737	2.28e-07	0.964286	0.666667	0.0916038	1	0.777778	0.0924197	0	0.00203563	3169553	0	1	35.2222	25.4444	17	0	66	44	9	8	chr19	55042502	55446822	404321	*	inter:17610	NA	NA	NA	hg19_cpg_inter	4643	NA	NA
CD4 naive	chr8	75039376	75039376	1	2	57	Open Sea	NA	NA	NA	NA	1912392	0.942212	0.898843	0.0654384	0.137999	2.36e-07	1	0.857143	0.0639285	1	0.7	0.123406	0	0.00209522	2154792	1	1	10.2222	14.8889	0	0	21	39	5	6	chr8	74961020	75146938	185919	*	intergenic:7220	NA	NA	NA	hg19_genes_intergenic	78463	NA	NA
CD4 naive	chr8	75039376	75039376	1	2	57	Open Sea	NA	NA	NA	NA	1912392	0.942212	0.898843	0.0654384	0.137999	2.36e-07	1	0.857143	0.0639285	1	0.7	0.123406	0	0.00209522	2154792	1	1	10.2222	14.8889	0	0	21	39	5	6	chr8	74892926	75223341	330416	*	inter:8261	NA	NA	NA	hg19_cpg_inter	78463	NA	NA
CD4 naive	chr7	20809252	20809252	1	7	50	Open Sea	NA	NA	NA	NA	1603433	0.912928	0.953709	-0.0516649	-0.0731288	2.39e-07	1	0.862069	0.0466406	1	0.785714	0.0767553	0	0.00210954	2617991	0	1	33.6667	23.7778	15	0	52	54	9	8	chr7	20796638	20821893	25256	*	intergenic:6159	NA	NA	NA	hg19_genes_intergenic	46975	NA	NA
CD4 naive	chr7	20809252	20809252	1	7	50	Open Sea	NA	NA	NA	NA	1603433	0.912928	0.953709	-0.0516649	-0.0731288	2.39e-07	1	0.862069	0.0466406	1	0.785714	0.0767553	0	0.00210954	2617991	0	1	33.6667	23.7778	15	0	52	54	9	8	chr7	20375505	20812239	436735	*	inter:6961	NA	NA	NA	hg19_cpg_inter	46975	NA	NA
CD4 naive	chr12	6938198	6938198	1	10	69	Island	NA	NA	NA	NA	2675174	0.234561	0.106976	0.127585	3.83737	2.67e-07	0.529412	0.0421053	0.182797	0.478261	0	0.172439	0	0.00226999	573025	0	0	31.2222	19.6667	13	6	95	30	9	7	chr12	6938188	6939103	916	+	5UTR:63440	uc001qrb.1	10536	P3H3	hg19_genes_5UTRs	9	P3H3	Prolyl 3-Hydroxylase 3
CD4 naive	chr12	6938198	6938198	1	10	69	Island	NA	NA	NA	NA	2675174	0.234561	0.106976	0.127585	3.83737	2.67e-07	0.529412	0.0421053	0.182797	0.478261	0	0.172439	0	0.00226999	573025	0	0	31.2222	19.6667	13	6	95	30	9	7	chr12	6938188	6939175	988	+	exon:418336	uc001qrb.1	10536	P3H3	hg19_genes_exons	9	P3H3	Prolyl 3-Hydroxylase 3
CD4 naive	chr12	6938198	6938198	1	10	69	Island	NA	NA	NA	NA	2675174	0.234561	0.106976	0.127585	3.83737	2.67e-07	0.529412	0.0421053	0.182797	0.478261	0	0.172439	0	0.00226999	573025	0	0	31.2222	19.6667	13	6	95	30	9	7	chr12	6938188	6939175	988	+	firstexon:45656	uc001qrb.1	10536	P3H3	hg19_genes_firstexons	9	P3H3	Prolyl 3-Hydroxylase 3
CD4 naive	chr12	6938198	6938198	1	10	69	Island	NA	NA	NA	NA	2675174	0.234561	0.106976	0.127585	3.83737	2.67e-07	0.529412	0.0421053	0.182797	0.478261	0	0.172439	0	0.00226999	573025	0	0	31.2222	19.6667	13	6	95	30	9	7	chr12	6935519	6939022	3504	+	intron:372645	uc001qqy.1	27239	GPR162	hg19_genes_introns	9	GPR162	G Protein-Coupled Receptor 162
CD4 naive	chr12	6938198	6938198	1	10	69	Island	NA	NA	NA	NA	2675174	0.234561	0.106976	0.127585	3.83737	2.67e-07	0.529412	0.0421053	0.182797	0.478261	0	0.172439	0	0.00226999	573025	0	0	31.2222	19.6667	13	6	95	30	9	7	chr12	6938103	6939022	920	+	intron:372647	uc001qra.1	10536	P3H3	hg19_genes_introns	9	P3H3	Prolyl 3-Hydroxylase 3
CD4 naive	chr12	6938198	6938198	1	10	69	Island	NA	NA	NA	NA	2675174	0.234561	0.106976	0.127585	3.83737	2.67e-07	0.529412	0.0421053	0.182797	0.478261	0	0.172439	0	0.00226999	573025	0	0	31.2222	19.6667	13	6	95	30	9	7	chr12	6937825	6938224	400	+	intronexonboundary:389870	uc001qra.1	10536	P3H3	hg19_genes_intronexonboundaries	9	P3H3	Prolyl 3-Hydroxylase 3
CD4 naive	chr12	6938198	6938198	1	10	69	Island	NA	NA	NA	NA	2675174	0.234561	0.106976	0.127585	3.83737	2.67e-07	0.529412	0.0421053	0.182797	0.478261	0	0.172439	0	0.00226999	573025	0	0	31.2222	19.6667	13	6	95	30	9	7	chr12	6937822	6938221	400	+	exonintronboundary:392115	uc001qra.1	10536	P3H3	hg19_genes_exonintronboundaries	9	P3H3	Prolyl 3-Hydroxylase 3
CD4 naive	chr12	6938198	6938198	1	10	69	Island	NA	NA	NA	NA	2675174	0.234561	0.106976	0.127585	3.83737	2.67e-07	0.529412	0.0421053	0.182797	0.478261	0	0.172439	0	0.00226999	573025	0	0	31.2222	19.6667	13	6	95	30	9	7	chr12	6937902	6938301	400	+	exonintronboundary:392116	uc001qra.1	10536	P3H3	hg19_genes_exonintronboundaries	9	P3H3	Prolyl 3-Hydroxylase 3
CD4 naive	chr12	6938198	6938198	1	10	69	Island	NA	NA	NA	NA	2675174	0.234561	0.106976	0.127585	3.83737	2.67e-07	0.529412	0.0421053	0.182797	0.478261	0	0.172439	0	0.00226999	573025	0	0	31.2222	19.6667	13	6	95	30	9	7	chr12	6937571	6938639	1069	*	island:15277	NA	NA	NA	hg19_cpg_islands	9	NA	NA
CD4 naive	chr1	161049614	161049614	1	9	66	Island	NA	NA	NA	NA	279869	0.869317	0.656019	0.205297	0.568712	2.92e-07	1	0.5	0.203785	0.933333	0.25	0.27947	0	0.00240278	1350489	0	1	11.8889	14	1	0	18	27	7	6	chr1	161047273	161051272	4000	-	1to5kb:6922	uc010pjz.1	81607	NECTIN4	hg19_genes_1to5kb	18535	NECTIN4	Nectin Cell Adhesion Molecule 4
CD4 naive	chr1	161049614	161049614	1	9	66	Island	NA	NA	NA	NA	279869	0.869317	0.656019	0.205297	0.568712	2.92e-07	1	0.5	0.203785	0.933333	0.25	0.27947	0	0.00240278	1350489	0	1	11.8889	14	1	0	18	27	7	6	chr1	161049380	161049739	360	-	CDS:52137	uc001fxo.2	81607	NECTIN4	hg19_genes_cds	18535	NECTIN4	Nectin Cell Adhesion Molecule 4
CD4 naive	chr1	161049614	161049614	1	9	66	Island	NA	NA	NA	NA	279869	0.869317	0.656019	0.205297	0.568712	2.92e-07	1	0.5	0.203785	0.933333	0.25	0.27947	0	0.00240278	1350489	0	1	11.8889	14	1	0	18	27	7	6	chr1	161049380	161049739	360	-	exon:64316	uc001fxo.2	81607	NECTIN4	hg19_genes_exons	18535	NECTIN4	Nectin Cell Adhesion Molecule 4
CD4 naive	chr1	161049614	161049614	1	9	66	Island	NA	NA	NA	NA	279869	0.869317	0.656019	0.205297	0.568712	2.92e-07	1	0.5	0.203785	0.933333	0.25	0.27947	0	0.00240278	1350489	0	1	11.8889	14	1	0	18	27	7	6	chr1	161049540	161049939	400	-	intronexonboundary:59278	uc001fxo.2	81607	NECTIN4	hg19_genes_intronexonboundaries	18535	NECTIN4	Nectin Cell Adhesion Molecule 4
CD4 naive	chr1	161049614	161049614	1	9	66	Island	NA	NA	NA	NA	279869	0.869317	0.656019	0.205297	0.568712	2.92e-07	1	0.5	0.203785	0.933333	0.25	0.27947	0	0.00240278	1350489	0	1	11.8889	14	1	0	18	27	7	6	chr1	161049347	161049737	391	*	island:1848	NA	NA	NA	hg19_cpg_islands	18535	NA	NA
CD4 naive	chr10	21592415	21592415	1	3	46	Open Sea	NA	NA	NA	NA	2257201	0.903439	1	-0.108631	-0.164165	3.01e-07	1	0.6	0.157508	1	1	0	0	0.00243256	2034837	0	1	11.3333	13.3333	3	0	28	34	5	6	chr10	21468117	21783420	315304	*	intergenic:8303	NA	NA	NA	hg19_genes_intergenic	129183	NA	NA
CD4 naive	chr10	21592415	21592415	1	3	46	Open Sea	NA	NA	NA	NA	2257201	0.903439	1	-0.108631	-0.164165	3.01e-07	1	0.6	0.157508	1	1	0	0	0.00243256	2034837	0	1	11.3333	13.3333	3	0	28	34	5	6	chr10	21467809	21779198	311390	*	inter:9637	NA	NA	NA	hg19_cpg_inter	129183	NA	NA
CD4 naive	chr12	127210945	127210945	1	6	63	Island	NA	NA	NA	NA	2841455	0.197503	0.0805214	0.12775	3.53987	3.15e-07	0.461538	0.0625	0.131187	0.227273	0	0.0890195	0	0.00247309	572324	1	0	10.6667	13.1111	0	5	18	22	6	6	chr12	126957332	127215246	257915	*	intergenic:10584	NA	NA	NA	hg19_genes_intergenic	10606	NA	NA
CD4 naive	chr12	127210945	127210945	1	6	63	Island	NA	NA	NA	NA	2841455	0.197503	0.0805214	0.12775	3.53987	3.15e-07	0.461538	0.0625	0.131187	0.227273	0	0.0890195	0	0.00247309	572324	1	0	10.6667	13.1111	0	5	18	22	6	6	chr12	127210779	127211651	873	*	island:16212	NA	NA	NA	hg19_cpg_islands	10606	NA	NA
CD4 naive	chr7	2114315	2114315	1	5	71	Open Sea	NA	NA	NA	NA	1569134	0.913675	0.989583	-0.0783654	-0.117003	3.28e-07	1	0.75	0.100706	1	0.916667	0.0294628	0	0.00253494	2269460	0	1	15.7778	13.6667	4	0	45	27	6	7	chr7	2108974	2188786	79813	-	intron:248098	uc003sle.1	8379	MAD1L1	hg19_genes_introns	167540	MAD1L1	Mitotic Arrest Deficient 1 Like 1
CD4 naive	chr7	2114315	2114315	1	5	71	Open Sea	NA	NA	NA	NA	1569134	0.913675	0.989583	-0.0783654	-0.117003	3.28e-07	1	0.75	0.100706	1	0.916667	0.0294628	0	0.00253494	2269460	0	1	15.7778	13.6667	4	0	45	27	6	7	chr7	2108974	2188786	79813	-	intron:248108	uc003slf.1	8379	MAD1L1	hg19_genes_introns	167540	MAD1L1	Mitotic Arrest Deficient 1 Like 1
CD4 naive	chr7	2114315	2114315	1	5	71	Open Sea	NA	NA	NA	NA	1569134	0.913675	0.989583	-0.0783654	-0.117003	3.28e-07	1	0.75	0.100706	1	0.916667	0.0294628	0	0.00253494	2269460	0	1	15.7778	13.6667	4	0	45	27	6	7	chr7	2108974	2188786	79813	-	intron:248126	uc003slg.1	8379	MAD1L1	hg19_genes_introns	167540	MAD1L1	Mitotic Arrest Deficient 1 Like 1
CD4 naive	chr7	2114315	2114315	1	5	71	Open Sea	NA	NA	NA	NA	1569134	0.913675	0.989583	-0.0783654	-0.117003	3.28e-07	1	0.75	0.100706	1	0.916667	0.0294628	0	0.00253494	2269460	0	1	15.7778	13.6667	4	0	45	27	6	7	chr7	2108974	2188786	79813	-	intron:248144	uc003slh.1	8379	MAD1L1	hg19_genes_introns	167540	MAD1L1	Mitotic Arrest Deficient 1 Like 1
CD4 naive	chr7	2114315	2114315	1	5	71	Open Sea	NA	NA	NA	NA	1569134	0.913675	0.989583	-0.0783654	-0.117003	3.28e-07	1	0.75	0.100706	1	0.916667	0.0294628	0	0.00253494	2269460	0	1	15.7778	13.6667	4	0	45	27	6	7	chr7	2108974	2188786	79813	-	intron:248162	uc003sli.1	8379	MAD1L1	hg19_genes_introns	167540	MAD1L1	Mitotic Arrest Deficient 1 Like 1
CD4 naive	chr7	2114315	2114315	1	5	71	Open Sea	NA	NA	NA	NA	1569134	0.913675	0.989583	-0.0783654	-0.117003	3.28e-07	1	0.75	0.100706	1	0.916667	0.0294628	0	0.00253494	2269460	0	1	15.7778	13.6667	4	0	45	27	6	7	chr7	2108974	2188786	79813	-	intron:248178	uc010ksh.1	8379	MAD1L1	hg19_genes_introns	167540	MAD1L1	Mitotic Arrest Deficient 1 Like 1
CD4 naive	chr7	2114315	2114315	1	5	71	Open Sea	NA	NA	NA	NA	1569134	0.913675	0.989583	-0.0783654	-0.117003	3.28e-07	1	0.75	0.100706	1	0.916667	0.0294628	0	0.00253494	2269460	0	1	15.7778	13.6667	4	0	45	27	6	7	chr7	2108974	2188786	79813	-	intron:248195	uc010ksi.1	8379	MAD1L1	hg19_genes_introns	167540	MAD1L1	Mitotic Arrest Deficient 1 Like 1
CD4 naive	chr7	2114315	2114315	1	5	71	Open Sea	NA	NA	NA	NA	1569134	0.913675	0.989583	-0.0783654	-0.117003	3.28e-07	1	0.75	0.100706	1	0.916667	0.0294628	0	0.00253494	2269460	0	1	15.7778	13.6667	4	0	45	27	6	7	chr7	2108974	2188786	79813	-	intron:248210	uc010ksj.3	8379	MAD1L1	hg19_genes_introns	167540	MAD1L1	Mitotic Arrest Deficient 1 Like 1
CD4 naive	chr7	2114315	2114315	1	5	71	Open Sea	NA	NA	NA	NA	1569134	0.913675	0.989583	-0.0783654	-0.117003	3.28e-07	1	0.75	0.100706	1	0.916667	0.0294628	0	0.00253494	2269460	0	1	15.7778	13.6667	4	0	45	27	6	7	chr7	2112368	2114367	2000	*	shelf:14345	NA	NA	NA	hg19_cpg_shelves	167540	NA	NA
CD4 naive	chr3	2430608	2430608	1	4	62	Open Sea	NA	NA	NA	NA	709513	0.948322	0.972491	-0.0368387	-0.0522381	3.48e-07	1	0.809524	0.0640077	1	0.9	0.0399907	0	0.00262517	2865788	1	1	22.8889	14.2222	0	0	38	31	7	6	chr3	2380918	2613099	232182	+	intron:113483	uc003bpb.1	152330	CNTN4	hg19_genes_introns	122663	CNTN4	Contactin 4
CD4 naive	chr3	2430608	2430608	1	4	62	Open Sea	NA	NA	NA	NA	709513	0.948322	0.972491	-0.0368387	-0.0522381	3.48e-07	1	0.809524	0.0640077	1	0.9	0.0399907	0	0.00262517	2865788	1	1	22.8889	14.2222	0	0	38	31	7	6	chr3	2380918	2613099	232182	+	intron:113503	uc003bpc.3	152330	CNTN4	hg19_genes_introns	122663	CNTN4	Contactin 4
CD4 naive	chr3	2430608	2430608	1	4	62	Open Sea	NA	NA	NA	NA	709513	0.948322	0.972491	-0.0368387	-0.0522381	3.48e-07	1	0.809524	0.0640077	1	0.9	0.0399907	0	0.00262517	2865788	1	1	22.8889	14.2222	0	0	38	31	7	6	chr3	2380918	2613099	232182	+	intron:113526	uc021wsg.1	152330	CNTN4	hg19_genes_introns	122663	CNTN4	Contactin 4
CD4 naive	chr3	2430608	2430608	1	4	62	Open Sea	NA	NA	NA	NA	709513	0.948322	0.972491	-0.0368387	-0.0522381	3.48e-07	1	0.809524	0.0640077	1	0.9	0.0399907	0	0.00262517	2865788	1	1	22.8889	14.2222	0	0	38	31	7	6	chr3	2145785	3164324	1018540	*	inter:3187	NA	NA	NA	hg19_cpg_inter	122663	NA	NA
CD4 naive	chr12	120700273	120700273	1	1	48	Open Sea	NA	NA	NA	NA	2815894	0.795165	0.85812	-0.0629543	0.118883	3.54e-07	1	0.4	0.178726	1	0.3	0.265694	0	0.00265491	2259907	0	0	13.4444	13.7778	5	2	25	37	7	5	chr12	120700087	120700381	295	*	enhancer:15118	NA	NA	NA	hg19_enhancers_fantom	39849	NA	NA
CD4 naive	chr12	120700273	120700273	1	1	48	Open Sea	NA	NA	NA	NA	2815894	0.795165	0.85812	-0.0629543	0.118883	3.54e-07	1	0.4	0.178726	1	0.3	0.265694	0	0.00265491	2259907	0	0	13.4444	13.7778	5	2	25	37	7	5	chr12	120662181	120703419	41239	-	intron:403015	uc001txt.3	5829	PXN	hg19_genes_introns	39849	PXN	Paxillin
CD4 naive	chr12	120700273	120700273	1	1	48	Open Sea	NA	NA	NA	NA	2815894	0.795165	0.85812	-0.0629543	0.118883	3.54e-07	1	0.4	0.178726	1	0.3	0.265694	0	0.00265491	2259907	0	0	13.4444	13.7778	5	2	25	37	7	5	chr12	120662181	120703419	41239	-	intron:403025	uc001txv.3	5829	PXN	hg19_genes_introns	39849	PXN	Paxillin
CD4 naive	chr12	120700273	120700273	1	1	48	Open Sea	NA	NA	NA	NA	2815894	0.795165	0.85812	-0.0629543	0.118883	3.54e-07	1	0.4	0.178726	1	0.3	0.265694	0	0.00265491	2259907	0	0	13.4444	13.7778	5	2	25	37	7	5	chr12	120662181	120703419	41239	-	intron:403035	uc001txy.3	5829	PXN	hg19_genes_introns	39849	PXN	Paxillin
CD4 naive	chr12	120700273	120700273	1	1	48	Open Sea	NA	NA	NA	NA	2815894	0.795165	0.85812	-0.0629543	0.118883	3.54e-07	1	0.4	0.178726	1	0.3	0.265694	0	0.00265491	2259907	0	0	13.4444	13.7778	5	2	25	37	7	5	chr12	120662181	120703419	41239	-	intron:403048	uc001txz.3	5829	PXN	hg19_genes_introns	39849	PXN	Paxillin
CD4 naive	chr12	120700273	120700273	1	1	48	Open Sea	NA	NA	NA	NA	2815894	0.795165	0.85812	-0.0629543	0.118883	3.54e-07	1	0.4	0.178726	1	0.3	0.265694	0	0.00265491	2259907	0	0	13.4444	13.7778	5	2	25	37	7	5	chr12	120698977	120700976	2000	*	shelf:25430	NA	NA	NA	hg19_cpg_shelves	39849	NA	NA
CD4 naive	chr16	10480250	10480250	1	7	62	Island	NA	NA	NA	NA	3323873	0.217138	0.0963079	0.121292	3.65648	3.62e-07	0.380952	0.0714286	0.129001	0.28	0	0.112963	0	0.0026994	634784	1	0	18	16.4444	0	2	28	31	8	7	chr16	10479980	10522724	42745	+	intron:466871	uc002czu.3	80063	ATF7IP2	hg19_genes_introns	337	ATF7IP2	Activating Transcription Factor 7 Interacting Protein 2
CD4 naive	chr16	10480250	10480250	1	7	62	Island	NA	NA	NA	NA	3323873	0.217138	0.0963079	0.121292	3.65648	3.62e-07	0.380952	0.0714286	0.129001	0.28	0	0.112963	0	0.0026994	634784	1	0	18	16.4444	0	2	28	31	8	7	chr16	10479980	10513437	33458	+	intron:466882	uc002czv.3	80063	ATF7IP2	hg19_genes_introns	337	ATF7IP2	Activating Transcription Factor 7 Interacting Protein 2
CD4 naive	chr16	10480250	10480250	1	7	62	Island	NA	NA	NA	NA	3323873	0.217138	0.0963079	0.121292	3.65648	3.62e-07	0.380952	0.0714286	0.129001	0.28	0	0.112963	0	0.0026994	634784	1	0	18	16.4444	0	2	28	31	8	7	chr16	10479980	10522724	42745	+	intron:466893	uc010uyo.2	80063	ATF7IP2	hg19_genes_introns	337	ATF7IP2	Activating Transcription Factor 7 Interacting Protein 2
CD4 naive	chr16	10480250	10480250	1	7	62	Island	NA	NA	NA	NA	3323873	0.217138	0.0963079	0.121292	3.65648	3.62e-07	0.380952	0.0714286	0.129001	0.28	0	0.112963	0	0.0026994	634784	1	0	18	16.4444	0	2	28	31	8	7	chr16	10479980	10565966	85987	+	intron:466902	uc010uyp.2	80063	ATF7IP2	hg19_genes_introns	337	ATF7IP2	Activating Transcription Factor 7 Interacting Protein 2
CD4 naive	chr16	10480250	10480250	1	7	62	Island	NA	NA	NA	NA	3323873	0.217138	0.0963079	0.121292	3.65648	3.62e-07	0.380952	0.0714286	0.129001	0.28	0	0.112963	0	0.0026994	634784	1	0	18	16.4444	0	2	28	31	8	7	chr16	10479687	10480254	568	*	island:19050	NA	NA	NA	hg19_cpg_islands	337	NA	NA
CD4 naive	chr3	77184757	77184757	1	3	42	Open Sea	NA	NA	NA	NA	806376	0.963199	0.975297	-0.0136973	-0.0187255	3.68e-07	0.985075	0.904762	0.0258	1	0.931507	0.0277378	0	0.00273254	3508717	1	0	74.2222	68.6667	0	25	102	106	8	9	chr3	77147492	77526564	379073	+	intron:122434	uc021xat.1	6092	ROBO2	hg19_genes_introns	43548	ROBO2	Roundabout Guidance Receptor 2
CD4 naive	chr3	77184757	77184757	1	3	42	Open Sea	NA	NA	NA	NA	806376	0.963199	0.975297	-0.0136973	-0.0187255	3.68e-07	0.985075	0.904762	0.0258	1	0.931507	0.0277378	0	0.00273254	3508717	1	0	74.2222	68.6667	0	25	102	106	8	9	chr3	77147492	77526564	379073	+	intron:122459	uc003dpy.4	6092	ROBO2	hg19_genes_introns	43548	ROBO2	Roundabout Guidance Receptor 2
CD4 naive	chr3	77184757	77184757	1	3	42	Open Sea	NA	NA	NA	NA	806376	0.963199	0.975297	-0.0136973	-0.0187255	3.68e-07	0.985075	0.904762	0.0258	1	0.931507	0.0277378	0	0.00273254	3508717	1	0	74.2222	68.6667	0	25	102	106	8	9	chr3	77147492	77526564	379073	+	intron:122484	uc003dpz.3	6092	ROBO2	hg19_genes_introns	43548	ROBO2	Roundabout Guidance Receptor 2
CD4 naive	chr3	77184757	77184757	1	3	42	Open Sea	NA	NA	NA	NA	806376	0.963199	0.975297	-0.0136973	-0.0187255	3.68e-07	0.985075	0.904762	0.0258	1	0.931507	0.0277378	0	0.00273254	3508717	1	0	74.2222	68.6667	0	25	102	106	8	9	chr3	77147492	77526564	379073	+	intron:122511	uc011bgj.3	6092	ROBO2	hg19_genes_introns	43548	ROBO2	Roundabout Guidance Receptor 2
CD4 naive	chr3	77184757	77184757	1	3	42	Open Sea	NA	NA	NA	NA	806376	0.963199	0.975297	-0.0136973	-0.0187255	3.68e-07	0.985075	0.904762	0.0258	1	0.931507	0.0277378	0	0.00273254	3508717	1	0	74.2222	68.6667	0	25	102	106	8	9	chr3	77147492	77526564	379073	+	intron:122537	uc011bgk.2	6092	ROBO2	hg19_genes_introns	43548	ROBO2	Roundabout Guidance Receptor 2
CD4 naive	chr3	77184757	77184757	1	3	42	Open Sea	NA	NA	NA	NA	806376	0.963199	0.975297	-0.0136973	-0.0187255	3.68e-07	0.985075	0.904762	0.0258	1	0.931507	0.0277378	0	0.00273254	3508717	1	0	74.2222	68.6667	0	25	102	106	8	9	chr3	77151400	79063882	1912483	*	inter:3624	NA	NA	NA	hg19_cpg_inter	43548	NA	NA
CD4 naive	chr11	1591549	1591549	1	3	62	Open Sea	NA	NA	NA	NA	2452449	0.892902	0.925066	-0.0386066	-0.0343979	3.85e-07	0.952381	0.777778	0.0695893	1	0.68	0.110411	0	0.00281148	3166297	0	1	19	19.7778	9	0	28	37	8	7	chr11	1588971	1592970	4000	+	1to5kb:40974	uc009ycx.2	338651	KRTAP5-AS1	hg19_genes_1to5kb	2420	KRTAP5-AS1	KRTAP5-1/KRTAP5-2 Antisense RNA 1
CD4 naive	chr11	1591549	1591549	1	3	62	Open Sea	NA	NA	NA	NA	2452449	0.892902	0.925066	-0.0386066	-0.0343979	3.85e-07	0.952381	0.777778	0.0695893	1	0.68	0.110411	0	0.00281148	3166297	0	1	19	19.7778	9	0	28	37	8	7	chr11	1589477	1593476	4000	+	1to5kb:40975	uc001ltt.1	338651	KRTAP5-AS1	hg19_genes_1to5kb	2420	KRTAP5-AS1	KRTAP5-1/KRTAP5-2 Antisense RNA 1
CD4 naive	chr11	1591549	1591549	1	3	62	Open Sea	NA	NA	NA	NA	2452449	0.892902	0.925066	-0.0386066	-0.0343979	3.85e-07	0.952381	0.777778	0.0695893	1	0.68	0.110411	0	0.00281148	3166297	0	1	19	19.7778	9	0	28	37	8	7	chr11	1502116	1785474	283359	-	intron:355411	uc001ltq.2	81532	MOB2	hg19_genes_introns	2420	MOB2	MOB Kinase Activator 2
CD4 naive	chr11	1591549	1591549	1	3	62	Open Sea	NA	NA	NA	NA	2452449	0.892902	0.925066	-0.0386066	-0.0343979	3.85e-07	0.952381	0.777778	0.0695893	1	0.68	0.110411	0	0.00281148	3166297	0	1	19	19.7778	9	0	28	37	8	7	chr11	1587165	1593130	5966	-	intron:355420	uc001lts.2	1850	DUSP8	hg19_genes_introns	2420	DUSP8	Dual Specificity Phosphatase 8
CD4 naive	chr11	1591549	1591549	1	3	62	Open Sea	NA	NA	NA	NA	2452449	0.892902	0.925066	-0.0386066	-0.0343979	3.85e-07	0.952381	0.777778	0.0695893	1	0.68	0.110411	0	0.00281148	3166297	0	1	19	19.7778	9	0	28	37	8	7	chr11	1590499	1592498	2000	*	shore:25477	NA	NA	NA	hg19_cpg_shores	2420	NA	NA
CD4 naive	chr9	103340235	103340235	1	1	45	Open Sea	NA	NA	NA	NA	2106456	0.872934	0.979592	-0.115489	-0.172295	4.01e-07	1	0.5	0.166973	1	0.857143	0.0539949	0	0.00284013	1994656	0	2	13.1111	12.4444	4	0	26	28	7	5	chr9	103339336	103340335	1000	+	promoter:35106	uc004bba.3	347273	CAVIN4	hg19_genes_promoters	99	CAVIN4	Caveolae Associated Protein 4
CD4 naive	chr9	103340235	103340235	1	1	45	Open Sea	NA	NA	NA	NA	2106456	0.872934	0.979592	-0.115489	-0.172295	4.01e-07	1	0.5	0.166973	1	0.857143	0.0539949	0	0.00284013	1994656	0	2	13.1111	12.4444	4	0	26	28	7	5	chr9	103240628	103356955	116328	*	inter:9073	NA	NA	NA	hg19_cpg_inter	99	NA	NA
CD4 naive	chr11	18660015	18660015	1	1	48	Open Sea	NA	NA	NA	NA	2485233	0.961462	1	-0.0372405	-0.0542003	4.37e-07	1	0.833333	0.0569834	1	1	0	0	0.00294388	2840761	1	1	13	10.2222	0	0	26	26	6	5	chr11	18657021	18661020	4000	-	1to5kb:43718	uc001moy.3	144108	SPTY2D1	hg19_genes_1to5kb	35480	SPTY2D1	SPT2 Chromatin Protein Domain Containing 1
CD4 naive	chr11	18660015	18660015	1	1	48	Open Sea	NA	NA	NA	NA	2485233	0.961462	1	-0.0372405	-0.0542003	4.37e-07	1	0.833333	0.0569834	1	1	0	0	0.00294388	2840761	1	1	13	10.2222	0	0	26	26	6	5	chr11	18657021	18661020	4000	-	1to5kb:43719	uc010rdi.1	144108	SPTY2D1	hg19_genes_1to5kb	35480	SPTY2D1	SPT2 Chromatin Protein Domain Containing 1
CD4 naive	chr11	18660015	18660015	1	1	48	Open Sea	NA	NA	NA	NA	2485233	0.961462	1	-0.0372405	-0.0542003	4.37e-07	1	0.833333	0.0569834	1	1	0	0	0.00294388	2840761	1	1	13	10.2222	0	0	26	26	6	5	chr11	18658483	18660482	2000	*	shelf:22283	NA	NA	NA	hg19_cpg_shelves	35480	NA	NA
CD4 naive	chr16	19533329	19533329	1	11	74	Island	NA	NA	NA	NA	3345148	0.167425	0.117284	0.0354801	3.44593	4.77e-07	0.375	0.0526316	0.136834	0.428571	0	0.16788	0	0.00313263	2165282	1	0	11.7778	15.2222	0	5	19	35	6	7	chr16	19530179	19534178	4000	+	1to5kb:57420	uc002dgj.3	9738	CCP110	hg19_genes_1to5kb	1848	CCP110	Centriolar Coiled-Coil Protein 110
CD4 naive	chr16	19533329	19533329	1	11	74	Island	NA	NA	NA	NA	3345148	0.167425	0.117284	0.0354801	3.44593	4.77e-07	0.375	0.0526316	0.136834	0.428571	0	0.16788	0	0.00313263	2165282	1	0	11.7778	15.2222	0	5	19	35	6	7	chr16	19530179	19534178	4000	+	1to5kb:57421	uc002dgk.4	9738	CCP110	hg19_genes_1to5kb	1848	CCP110	Centriolar Coiled-Coil Protein 110
CD4 naive	chr16	19533329	19533329	1	11	74	Island	NA	NA	NA	NA	3345148	0.167425	0.117284	0.0354801	3.44593	4.77e-07	0.375	0.0526316	0.136834	0.428571	0	0.16788	0	0.00313263	2165282	1	0	11.7778	15.2222	0	5	19	35	6	7	chr16	19530179	19534178	4000	+	1to5kb:57422	uc002dgl.4	9738	CCP110	hg19_genes_1to5kb	1848	CCP110	Centriolar Coiled-Coil Protein 110
CD4 naive	chr16	19533329	19533329	1	11	74	Island	NA	NA	NA	NA	3345148	0.167425	0.117284	0.0354801	3.44593	4.77e-07	0.375	0.0526316	0.136834	0.428571	0	0.16788	0	0.00313263	2165282	1	0	11.7778	15.2222	0	5	19	35	6	7	chr16	19533287	19533450	164	-	5UTR:80913	uc002dgh.3	51573	GDE1	hg19_genes_5UTRs	1848	GDE1	Glycerophosphodiester Phosphodiesterase 1
CD4 naive	chr16	19533329	19533329	1	11	74	Island	NA	NA	NA	NA	3345148	0.167425	0.117284	0.0354801	3.44593	4.77e-07	0.375	0.0526316	0.136834	0.428571	0	0.16788	0	0.00313263	2165282	1	0	11.7778	15.2222	0	5	19	35	6	7	chr16	19533026	19533450	425	-	5UTR:80914	uc002dgi.3	51573	GDE1	hg19_genes_5UTRs	1848	GDE1	Glycerophosphodiester Phosphodiesterase 1
CD4 naive	chr16	19533329	19533329	1	11	74	Island	NA	NA	NA	NA	3345148	0.167425	0.117284	0.0354801	3.44593	4.77e-07	0.375	0.0526316	0.136834	0.428571	0	0.16788	0	0.00313263	2165282	1	0	11.7778	15.2222	0	5	19	35	6	7	chr16	19533026	19533450	425	-	exon:541327	uc002dgh.3	51573	GDE1	hg19_genes_exons	1848	GDE1	Glycerophosphodiester Phosphodiesterase 1
CD4 naive	chr16	19533329	19533329	1	11	74	Island	NA	NA	NA	NA	3345148	0.167425	0.117284	0.0354801	3.44593	4.77e-07	0.375	0.0526316	0.136834	0.428571	0	0.16788	0	0.00313263	2165282	1	0	11.7778	15.2222	0	5	19	35	6	7	chr16	19533026	19533450	425	-	exon:541333	uc002dgi.3	51573	GDE1	hg19_genes_exons	1848	GDE1	Glycerophosphodiester Phosphodiesterase 1
CD4 naive	chr16	19533329	19533329	1	11	74	Island	NA	NA	NA	NA	3345148	0.167425	0.117284	0.0354801	3.44593	4.77e-07	0.375	0.0526316	0.136834	0.428571	0	0.16788	0	0.00313263	2165282	1	0	11.7778	15.2222	0	5	19	35	6	7	chr16	19533026	19533450	425	-	firstexon:59144	uc002dgh.3	51573	GDE1	hg19_genes_firstexons	1848	GDE1	Glycerophosphodiester Phosphodiesterase 1
CD4 naive	chr16	19533329	19533329	1	11	74	Island	NA	NA	NA	NA	3345148	0.167425	0.117284	0.0354801	3.44593	4.77e-07	0.375	0.0526316	0.136834	0.428571	0	0.16788	0	0.00313263	2165282	1	0	11.7778	15.2222	0	5	19	35	6	7	chr16	19533026	19533450	425	-	firstexon:59145	uc002dgi.3	51573	GDE1	hg19_genes_firstexons	1848	GDE1	Glycerophosphodiester Phosphodiesterase 1
CD4 naive	chr16	19533329	19533329	1	11	74	Island	NA	NA	NA	NA	3345148	0.167425	0.117284	0.0354801	3.44593	4.77e-07	0.375	0.0526316	0.136834	0.428571	0	0.16788	0	0.00313263	2165282	1	0	11.7778	15.2222	0	5	19	35	6	7	chr16	19533251	19533650	400	-	intronexonboundary:503757	uc002dgh.3	51573	GDE1	hg19_genes_intronexonboundaries	1848	GDE1	Glycerophosphodiester Phosphodiesterase 1
CD4 naive	chr16	19533329	19533329	1	11	74	Island	NA	NA	NA	NA	3345148	0.167425	0.117284	0.0354801	3.44593	4.77e-07	0.375	0.0526316	0.136834	0.428571	0	0.16788	0	0.00313263	2165282	1	0	11.7778	15.2222	0	5	19	35	6	7	chr16	19533251	19533650	400	-	intronexonboundary:503758	uc002dgi.3	51573	GDE1	hg19_genes_intronexonboundaries	1848	GDE1	Glycerophosphodiester Phosphodiesterase 1
CD4 naive	chr16	19533329	19533329	1	11	74	Island	NA	NA	NA	NA	3345148	0.167425	0.117284	0.0354801	3.44593	4.77e-07	0.375	0.0526316	0.136834	0.428571	0	0.16788	0	0.00313263	2165282	1	0	11.7778	15.2222	0	5	19	35	6	7	chr16	19532982	19533516	535	*	island:19150	NA	NA	NA	hg19_cpg_islands	1848	NA	NA
CD4 naive	chr4	5947026	5947026	1	3	56	Open Sea	NA	NA	NA	NA	961191	0.793182	0.904436	-0.114308	-0.165512	4.85e-07	0.882353	0.615385	0.0937693	1	0.708333	0.113617	0	0.00314526	2028929	1	0	16.8889	20.2222	0	8	26	28	8	8	chr4	5899915	5958627	58713	-	intron:163984	uc003git.2	NA	NA	hg19_genes_introns	234101	NA	NA
CD4 naive	chr4	5947026	5947026	1	3	56	Open Sea	NA	NA	NA	NA	961191	0.793182	0.904436	-0.114308	-0.165512	4.85e-07	0.882353	0.615385	0.0937693	1	0.708333	0.113617	0	0.00314526	2028929	1	0	16.8889	20.2222	0	8	26	28	8	8	chr4	5899117	6005868	106752	*	inter:4284	NA	NA	NA	hg19_cpg_inter	234101	NA	NA
CD4 naive	chr7	153585578	153585578	1	16	79	Island	NA	NA	NA	NA	1792504	0.178886	0.128549	0.0785913	3.46771	4.87e-07	0.333333	0.0769231	0.0909761	0.25	0	0.110214	0	0.00314738	1119663	1	1	12.6667	12.8889	0	0	24	28	6	6	chr7	153584820	154143298	558479	+	intron:247410	uc003wli.3	1804	DPP6	hg19_genes_introns	1158	DPP6	Dipeptidyl Peptidase Like 6
CD4 naive	chr7	153585578	153585578	1	16	79	Island	NA	NA	NA	NA	1792504	0.178886	0.128549	0.0785913	3.46771	4.87e-07	0.333333	0.0769231	0.0909761	0.25	0	0.110214	0	0.00314738	1119663	1	1	12.6667	12.8889	0	0	24	28	6	6	chr7	153583318	153585666	2349	*	island:10243	NA	NA	NA	hg19_cpg_islands	1158	NA	NA
CD4 naive	chr11	1677654	1677654	1	5	69	Open Sea	NA	NA	NA	NA	2453024	0.804293	0.899478	-0.11387	-0.174389	4.97e-07	0.947368	0.583333	0.116869	1	0.722222	0.111599	0	0.00319171	1986184	1	0	10.8889	15.3333	0	5	23	20	5	7	chr11	1502116	1785474	283359	-	intron:355411	uc001ltq.2	81532	MOB2	hg19_genes_introns	9173	MOB2	MOB Kinase Activator 2
CD4 naive	chr11	1677654	1677654	1	5	69	Open Sea	NA	NA	NA	NA	2453024	0.804293	0.899478	-0.11387	-0.174389	4.97e-07	0.947368	0.583333	0.116869	1	0.722222	0.111599	0	0.00319171	1986184	1	0	10.8889	15.3333	0	5	23	20	5	7	chr11	1676225	1678224	2000	*	shelf:21960	NA	NA	NA	hg19_cpg_shelves	9173	NA	NA
CD4 naive	chr3	101231882	101231882	1	9	67	Island	NA	NA	NA	NA	816716	0.0513029	0.0133333	0.0365911	2.33537	5.05e-07	0.166667	0	0.0530874	0.0666667	0	0.0256966	0	0.00324076	2115490	1	1	17.2222	16.2222	0	0	31	30	8	8	chr3	101219964	101231934	11971	-	intron:142520	uc003dut.3	57337	SENP7	hg19_genes_introns	5827	SENP7	SUMO Specific Peptidase 7
CD4 naive	chr3	101231882	101231882	1	9	67	Island	NA	NA	NA	NA	816716	0.0513029	0.0133333	0.0365911	2.33537	5.05e-07	0.166667	0	0.0530874	0.0666667	0	0.0256966	0	0.00324076	2115490	1	1	17.2222	16.2222	0	0	31	30	8	8	chr3	101219964	101231934	11971	-	intron:142542	uc003duu.3	57337	SENP7	hg19_genes_introns	5827	SENP7	SUMO Specific Peptidase 7
CD4 naive	chr3	101231882	101231882	1	9	67	Island	NA	NA	NA	NA	816716	0.0513029	0.0133333	0.0365911	2.33537	5.05e-07	0.166667	0	0.0530874	0.0666667	0	0.0256966	0	0.00324076	2115490	1	1	17.2222	16.2222	0	0	31	30	8	8	chr3	101212813	101231934	19122	-	intron:142564	uc003duv.3	57337	SENP7	hg19_genes_introns	5827	SENP7	SUMO Specific Peptidase 7
CD4 naive	chr3	101231882	101231882	1	9	67	Island	NA	NA	NA	NA	816716	0.0513029	0.0133333	0.0365911	2.33537	5.05e-07	0.166667	0	0.0530874	0.0666667	0	0.0256966	0	0.00324076	2115490	1	1	17.2222	16.2222	0	0	31	30	8	8	chr3	101219964	101231934	11971	-	intron:142586	uc003duw.3	57337	SENP7	hg19_genes_introns	5827	SENP7	SUMO Specific Peptidase 7
CD4 naive	chr3	101231882	101231882	1	9	67	Island	NA	NA	NA	NA	816716	0.0513029	0.0133333	0.0365911	2.33537	5.05e-07	0.166667	0	0.0530874	0.0666667	0	0.0256966	0	0.00324076	2115490	1	1	17.2222	16.2222	0	0	31	30	8	8	chr3	101212813	101231934	19122	-	intron:142606	uc003dux.3	57337	SENP7	hg19_genes_introns	5827	SENP7	SUMO Specific Peptidase 7
CD4 naive	chr3	101231882	101231882	1	9	67	Island	NA	NA	NA	NA	816716	0.0513029	0.0133333	0.0365911	2.33537	5.05e-07	0.166667	0	0.0530874	0.0666667	0	0.0256966	0	0.00324076	2115490	1	1	17.2222	16.2222	0	0	31	30	8	8	chr3	101231736	101232135	400	-	exonintronboundary:150060	uc003dut.3	57337	SENP7	hg19_genes_exonintronboundaries	5827	SENP7	SUMO Specific Peptidase 7
CD4 naive	chr3	101231882	101231882	1	9	67	Island	NA	NA	NA	NA	816716	0.0513029	0.0133333	0.0365911	2.33537	5.05e-07	0.166667	0	0.0530874	0.0666667	0	0.0256966	0	0.00324076	2115490	1	1	17.2222	16.2222	0	0	31	30	8	8	chr3	101231736	101232135	400	-	exonintronboundary:150061	uc003duu.3	57337	SENP7	hg19_genes_exonintronboundaries	5827	SENP7	SUMO Specific Peptidase 7
CD4 naive	chr3	101231882	101231882	1	9	67	Island	NA	NA	NA	NA	816716	0.0513029	0.0133333	0.0365911	2.33537	5.05e-07	0.166667	0	0.0530874	0.0666667	0	0.0256966	0	0.00324076	2115490	1	1	17.2222	16.2222	0	0	31	30	8	8	chr3	101231736	101232135	400	-	exonintronboundary:150062	uc003duv.3	57337	SENP7	hg19_genes_exonintronboundaries	5827	SENP7	SUMO Specific Peptidase 7
CD4 naive	chr3	101231882	101231882	1	9	67	Island	NA	NA	NA	NA	816716	0.0513029	0.0133333	0.0365911	2.33537	5.05e-07	0.166667	0	0.0530874	0.0666667	0	0.0256966	0	0.00324076	2115490	1	1	17.2222	16.2222	0	0	31	30	8	8	chr3	101231736	101232135	400	-	exonintronboundary:150063	uc003duw.3	57337	SENP7	hg19_genes_exonintronboundaries	5827	SENP7	SUMO Specific Peptidase 7
CD4 naive	chr3	101231882	101231882	1	9	67	Island	NA	NA	NA	NA	816716	0.0513029	0.0133333	0.0365911	2.33537	5.05e-07	0.166667	0	0.0530874	0.0666667	0	0.0256966	0	0.00324076	2115490	1	1	17.2222	16.2222	0	0	31	30	8	8	chr3	101231736	101232135	400	-	exonintronboundary:150064	uc003dux.3	57337	SENP7	hg19_genes_exonintronboundaries	5827	SENP7	SUMO Specific Peptidase 7
CD4 naive	chr3	101231882	101231882	1	9	67	Island	NA	NA	NA	NA	816716	0.0513029	0.0133333	0.0365911	2.33537	5.05e-07	0.166667	0	0.0530874	0.0666667	0	0.0256966	0	0.00324076	2115490	1	1	17.2222	16.2222	0	0	31	30	8	8	chr3	101231611	101232173	563	*	island:4729	NA	NA	NA	hg19_cpg_islands	5827	NA	NA
CD4 naive	chr9	116102160	116102160	1	4	51	Open Sea	NA	NA	NA	NA	2120404	0.097055	0.0360132	0.0578573	2.78512	5.27e-07	0.230769	0	0.0653284	0.166667	0	0.0611236	0	0.00332573	1504443	1	1	12.7778	15.2222	0	0	24	29	8	6	chr9	116098721	116102496	3776	-	intron:302937	uc004bhc.3	114987	WDR31	hg19_genes_introns	9650	WDR31	WD Repeat Domain 31
CD4 naive	chr9	116102160	116102160	1	4	51	Open Sea	NA	NA	NA	NA	2120404	0.097055	0.0360132	0.0578573	2.78512	5.27e-07	0.230769	0	0.0653284	0.166667	0	0.0611236	0	0.00332573	1504443	1	1	12.7778	15.2222	0	0	24	29	8	6	chr9	116098721	116102496	3776	-	intron:302946	uc004bhd.3	114987	WDR31	hg19_genes_introns	9650	WDR31	WD Repeat Domain 31
CD4 naive	chr9	116102160	116102160	1	4	51	Open Sea	NA	NA	NA	NA	2120404	0.097055	0.0360132	0.0578573	2.78512	5.27e-07	0.230769	0	0.0653284	0.166667	0	0.0611236	0	0.00332573	1504443	1	1	12.7778	15.2222	0	0	24	29	8	6	chr9	116098721	116102496	3776	-	intron:302956	uc004bhe.3	114987	WDR31	hg19_genes_introns	9650	WDR31	WD Repeat Domain 31
CD4 naive	chr9	116102160	116102160	1	4	51	Open Sea	NA	NA	NA	NA	2120404	0.097055	0.0360132	0.0578573	2.78512	5.27e-07	0.230769	0	0.0653284	0.166667	0	0.0611236	0	0.00332573	1504443	1	1	12.7778	15.2222	0	0	24	29	8	6	chr9	116098721	116102496	3776	-	intron:302966	uc004bhf.3	114987	WDR31	hg19_genes_introns	9650	WDR31	WD Repeat Domain 31
CD4 naive	chr9	116102160	116102160	1	4	51	Open Sea	NA	NA	NA	NA	2120404	0.097055	0.0360132	0.0578573	2.78512	5.27e-07	0.230769	0	0.0653284	0.166667	0	0.0611236	0	0.00332573	1504443	1	1	12.7778	15.2222	0	0	24	29	8	6	chr9	116100410	116102409	2000	*	shore:22131	NA	NA	NA	hg19_cpg_shores	9650	NA	NA
CD4 naive	chr17	7340153	7340153	1	13	68	Island	NA	NA	NA	NA	3536998	0.357471	0.180682	0.150045	3.80815	5.65e-07	0.666667	0.0909091	0.215465	0.5	0	0.211836	0	0.00345456	435188	0	1	15.7778	11.6667	2	0	51	22	6	6	chr17	7336592	7340591	4000	+	1to5kb:60320	uc010cmh.1	2256	FGF11	hg19_genes_1to5kb	1083	FGF11	Fibroblast Growth Factor 11
CD4 naive	chr17	7340153	7340153	1	13	68	Island	NA	NA	NA	NA	3536998	0.357471	0.180682	0.150045	3.80815	5.65e-07	0.666667	0.0909091	0.215465	0.5	0	0.211836	0	0.00345456	435188	0	1	15.7778	11.6667	2	0	51	22	6	6	chr17	7336592	7340591	4000	+	1to5kb:60321	uc010cmi.3	2256	FGF11	hg19_genes_1to5kb	1083	FGF11	Fibroblast Growth Factor 11
CD4 naive	chr17	7340153	7340153	1	13	68	Island	NA	NA	NA	NA	3536998	0.357471	0.180682	0.150045	3.80815	5.65e-07	0.666667	0.0909091	0.215465	0.5	0	0.211836	0	0.00345456	435188	0	1	15.7778	11.6667	2	0	51	22	6	6	chr17	7337689	7341688	4000	+	1to5kb:60322	uc002ggz.3	2256	FGF11	hg19_genes_1to5kb	1083	FGF11	Fibroblast Growth Factor 11
CD4 naive	chr17	7340153	7340153	1	13	68	Island	NA	NA	NA	NA	3536998	0.357471	0.180682	0.150045	3.80815	5.65e-07	0.666667	0.0909091	0.215465	0.5	0	0.211836	0	0.00345456	435188	0	1	15.7778	11.6667	2	0	51	22	6	6	chr17	7339061	7343060	4000	+	1to5kb:60323	uc010vtx.2	2256	FGF11	hg19_genes_1to5kb	1083	FGF11	Fibroblast Growth Factor 11
CD4 naive	chr17	7340153	7340153	1	13	68	Island	NA	NA	NA	NA	3536998	0.357471	0.180682	0.150045	3.80815	5.65e-07	0.666667	0.0909091	0.215465	0.5	0	0.211836	0	0.00345456	435188	0	1	15.7778	11.6667	2	0	51	22	6	6	chr17	7339513	7340825	1313	+	CDS:438573	uc002ggx.1	284114	TMEM102	hg19_genes_cds	1083	TMEM102	Transmembrane Protein 102
CD4 naive	chr17	7340153	7340153	1	13	68	Island	NA	NA	NA	NA	3536998	0.357471	0.180682	0.150045	3.80815	5.65e-07	0.666667	0.0909091	0.215465	0.5	0	0.211836	0	0.00345456	435188	0	1	15.7778	11.6667	2	0	51	22	6	6	chr17	7339513	7340825	1313	+	CDS:438575	uc002ggy.2	284114	TMEM102	hg19_genes_cds	1083	TMEM102	Transmembrane Protein 102
CD4 naive	chr17	7340153	7340153	1	13	68	Island	NA	NA	NA	NA	3536998	0.357471	0.180682	0.150045	3.80815	5.65e-07	0.666667	0.0909091	0.215465	0.5	0	0.211836	0	0.00345456	435188	0	1	15.7778	11.6667	2	0	51	22	6	6	chr17	7339513	7340998	1486	+	exon:551731	uc002ggx.1	284114	TMEM102	hg19_genes_exons	1083	TMEM102	Transmembrane Protein 102
CD4 naive	chr17	7340153	7340153	1	13	68	Island	NA	NA	NA	NA	3536998	0.357471	0.180682	0.150045	3.80815	5.65e-07	0.666667	0.0909091	0.215465	0.5	0	0.211836	0	0.00345456	435188	0	1	15.7778	11.6667	2	0	51	22	6	6	chr17	7339513	7340998	1486	+	exon:551733	uc002ggy.2	284114	TMEM102	hg19_genes_exons	1083	TMEM102	Transmembrane Protein 102
CD4 naive	chr17	7340153	7340153	1	13	68	Island	NA	NA	NA	NA	3536998	0.357471	0.180682	0.150045	3.80815	5.65e-07	0.666667	0.0909091	0.215465	0.5	0	0.211836	0	0.00345456	435188	0	1	15.7778	11.6667	2	0	51	22	6	6	chr17	7339809	7340896	1088	*	island:20294	NA	NA	NA	hg19_cpg_islands	1083	NA	NA
CD4 naive	chr14	96562416	96562416	1	3	50	Open Sea	NA	NA	NA	NA	3072926	0.831926	0.958081	-0.102521	-0.153809	5.76e-07	1	0.444444	0.176059	1	0.866667	0.0589554	0	0.00349316	2078574	0	1	16	11.2222	8	0	29	28	7	5	chr14	96562178	96562641	464	*	enhancer:18976	NA	NA	NA	hg19_enhancers_fantom	56754	NA	NA
CD4 naive	chr14	96562416	96562416	1	3	50	Open Sea	NA	NA	NA	NA	3072926	0.831926	0.958081	-0.102521	-0.153809	5.76e-07	1	0.444444	0.176059	1	0.866667	0.0589554	0	0.00349316	2078574	0	1	16	11.2222	8	0	29	28	7	5	chr14	96560227	96666134	105908	*	intergenic:11408	NA	NA	NA	hg19_genes_intergenic	56754	NA	NA
CD4 naive	chr14	96562416	96562416	1	3	50	Open Sea	NA	NA	NA	NA	3072926	0.831926	0.958081	-0.102521	-0.153809	5.76e-07	1	0.444444	0.176059	1	0.866667	0.0589554	0	0.00349316	2078574	0	1	16	11.2222	8	0	29	28	7	5	chr14	96510403	96825340	314938	*	inter:13160	NA	NA	NA	hg19_cpg_inter	56754	NA	NA
CD4 naive	chr3	161954692	161954692	1	1	27	Open Sea	NA	NA	NA	NA	880127	0.885764	0.870579	0.0222702	0.0698998	5.93e-07	1	0.5	0.175277	1	0.666667	0.113799	0	0.00353391	2716242	1	1	12	16.5556	0	0	27	35	5	6	chr3	161221731	162437526	1215796	*	intergenic:3472	NA	NA	NA	hg19_genes_intergenic	487833	NA	NA
CD4 naive	chr3	161954692	161954692	1	1	27	Open Sea	NA	NA	NA	NA	880127	0.885764	0.870579	0.0222702	0.0698998	5.93e-07	1	0.5	0.175277	1	0.666667	0.113799	0	0.00353391	2716242	1	1	12	16.5556	0	0	27	35	5	6	chr3	161094650	163718050	2623401	*	inter:3976	NA	NA	NA	hg19_cpg_inter	487833	NA	NA
CD4 naive	chr18	44774161	44774161	1	11	73	Island	NA	NA	NA	NA	3814762	0.103377	0.0616047	0.039072	2.67823	6.09e-07	0.181818	0.0285714	0.0594699	0.176471	0	0.0712551	0	0.00359796	2035303	1	0	18.4444	23.1111	0	9	35	34	8	8	chr18	44772942	44775554	2613	-	CDS:477624	uc031rif.1	652991	SKOR2	hg19_genes_cds	37932	SKOR2	SKI Family Transcriptional Corepressor 2
CD4 naive	chr18	44774161	44774161	1	11	73	Island	NA	NA	NA	NA	3814762	0.103377	0.0616047	0.039072	2.67823	6.09e-07	0.181818	0.0285714	0.0594699	0.176471	0	0.0712551	0	0.00359796	2035303	1	0	18.4444	23.1111	0	9	35	34	8	8	chr18	44772942	44775554	2613	-	exon:599307	uc031rif.1	652991	SKOR2	hg19_genes_exons	37932	SKOR2	SKI Family Transcriptional Corepressor 2
CD4 naive	chr18	44774161	44774161	1	11	73	Island	NA	NA	NA	NA	3814762	0.103377	0.0616047	0.039072	2.67823	6.09e-07	0.181818	0.0285714	0.0594699	0.176471	0	0.0712551	0	0.00359796	2035303	1	0	18.4444	23.1111	0	9	35	34	8	8	chr18	44772942	44775554	2613	-	firstexon:65515	uc031rif.1	652991	SKOR2	hg19_genes_firstexons	37932	SKOR2	SKI Family Transcriptional Corepressor 2
CD4 naive	chr18	44774161	44774161	1	11	73	Island	NA	NA	NA	NA	3814762	0.103377	0.0616047	0.039072	2.67823	6.09e-07	0.181818	0.0285714	0.0594699	0.176471	0	0.0712551	0	0.00359796	2035303	1	0	18.4444	23.1111	0	9	35	34	8	8	chr18	44771354	44774780	3427	-	intron:533619	uc010dnt.2	652991	SKOR2	hg19_genes_introns	37932	SKOR2	SKI Family Transcriptional Corepressor 2
CD4 naive	chr18	44774161	44774161	1	11	73	Island	NA	NA	NA	NA	3814762	0.103377	0.0616047	0.039072	2.67823	6.09e-07	0.181818	0.0285714	0.0594699	0.176471	0	0.0712551	0	0.00359796	2035303	1	0	18.4444	23.1111	0	9	35	34	8	8	chr18	44772993	44775577	2585	*	island:21939	NA	NA	NA	hg19_cpg_islands	37932	NA	NA
CD4 naive	chr2	38978236	38978236	1	12	66	Island	NA	NA	NA	NA	452060	0.23476	0.145208	0.0954591	3.40513	6.69e-07	0.5	0.025641	0.181868	0.555556	0	0.209533	0	0.00377143	885719	0	1	16.3333	14.7778	12	0	39	25	9	6	chr2	38977676	38978675	1000	+	promoter:8344	uc002rrb.3	79833	GEMIN6	hg19_genes_promoters	438	GEMIN6	Gem Nuclear Organelle Associated Protein 6
CD4 naive	chr2	38978236	38978236	1	12	66	Island	NA	NA	NA	NA	452060	0.23476	0.145208	0.0954591	3.40513	6.69e-07	0.5	0.025641	0.181868	0.555556	0	0.209533	0	0.00377143	885719	0	1	16.3333	14.7778	12	0	39	25	9	6	chr2	38977337	38978370	1034	-	intron:91530	uc002rqz.3	6432	SRSF7	hg19_genes_introns	438	SRSF7	Serine And Arginine Rich Splicing Factor 7
CD4 naive	chr2	38978236	38978236	1	12	66	Island	NA	NA	NA	NA	452060	0.23476	0.145208	0.0954591	3.40513	6.69e-07	0.5	0.025641	0.181868	0.555556	0	0.209533	0	0.00377143	885719	0	1	16.3333	14.7778	12	0	39	25	9	6	chr2	38977337	38978370	1034	-	intron:91538	uc002rra.3	6432	SRSF7	hg19_genes_introns	438	SRSF7	Serine And Arginine Rich Splicing Factor 7
CD4 naive	chr2	38978236	38978236	1	12	66	Island	NA	NA	NA	NA	452060	0.23476	0.145208	0.0954591	3.40513	6.69e-07	0.5	0.025641	0.181868	0.555556	0	0.209533	0	0.00377143	885719	0	1	16.3333	14.7778	12	0	39	25	9	6	chr2	38977337	38978370	1034	-	intron:91544	uc010ynp.2	6432	SRSF7	hg19_genes_introns	438	SRSF7	Serine And Arginine Rich Splicing Factor 7
CD4 naive	chr2	38978236	38978236	1	12	66	Island	NA	NA	NA	NA	452060	0.23476	0.145208	0.0954591	3.40513	6.69e-07	0.5	0.025641	0.181868	0.555556	0	0.209533	0	0.00377143	885719	0	1	16.3333	14.7778	12	0	39	25	9	6	chr2	38978172	38978571	400	-	exonintronboundary:97434	uc002rqz.3	6432	SRSF7	hg19_genes_exonintronboundaries	438	SRSF7	Serine And Arginine Rich Splicing Factor 7
CD4 naive	chr2	38978236	38978236	1	12	66	Island	NA	NA	NA	NA	452060	0.23476	0.145208	0.0954591	3.40513	6.69e-07	0.5	0.025641	0.181868	0.555556	0	0.209533	0	0.00377143	885719	0	1	16.3333	14.7778	12	0	39	25	9	6	chr2	38978172	38978571	400	-	exonintronboundary:97435	uc002rra.3	6432	SRSF7	hg19_genes_exonintronboundaries	438	SRSF7	Serine And Arginine Rich Splicing Factor 7
CD4 naive	chr2	38978236	38978236	1	12	66	Island	NA	NA	NA	NA	452060	0.23476	0.145208	0.0954591	3.40513	6.69e-07	0.5	0.025641	0.181868	0.555556	0	0.209533	0	0.00377143	885719	0	1	16.3333	14.7778	12	0	39	25	9	6	chr2	38978172	38978571	400	-	exonintronboundary:97436	uc010ynp.2	6432	SRSF7	hg19_genes_exonintronboundaries	438	SRSF7	Serine And Arginine Rich Splicing Factor 7
CD4 naive	chr2	38978236	38978236	1	12	66	Island	NA	NA	NA	NA	452060	0.23476	0.145208	0.0954591	3.40513	6.69e-07	0.5	0.025641	0.181868	0.555556	0	0.209533	0	0.00377143	885719	0	1	16.3333	14.7778	12	0	39	25	9	6	chr2	38977536	38978684	1149	*	island:2762	NA	NA	NA	hg19_cpg_islands	438	NA	NA
CD4 naive	chr12	122315775	122315775	1	1	43	Open Sea	NA	NA	NA	NA	2824415	0.963476	0.976984	-0.0106316	-0.0110489	6.73e-07	1	0.883721	0.0384223	1	0.821429	0.0590937	0	0.00377579	3709793	1	0	39.8889	41.6667	0	15	58	111	8	9	chr12	122301503	122326330	24828	-	intron:403584	uc001ubk.3	3242	HPD	hg19_genes_introns	10860	HPD	4-Hydroxyphenylpyruvate Dioxygenase
CD4 naive	chr12	122315775	122315775	1	1	43	Open Sea	NA	NA	NA	NA	2824415	0.963476	0.976984	-0.0106316	-0.0110489	6.73e-07	1	0.883721	0.0384223	1	0.821429	0.0590937	0	0.00377579	3709793	1	0	39.8889	41.6667	0	15	58	111	8	9	chr12	122281540	122322482	40943	*	inter:12124	NA	NA	NA	hg19_cpg_inter	10860	NA	NA
CD4 naive	chr16	71518156	71518156	1	5	65	Open Sea	NA	NA	NA	NA	3432699	0.173466	0.10232	0.092829	3.78549	7.65e-07	0.541667	0	0.182022	0.307692	0	0.142163	0	0.00413564	919661	0	1	21.5556	15.2222	9	0	43	23	8	7	chr16	71516047	71518491	2445	-	intron:487502	uc002fai.3	7571	ZNF23	hg19_genes_introns	21974	ZNF23	Zinc Finger Protein 23
CD4 naive	chr16	71518156	71518156	1	5	65	Open Sea	NA	NA	NA	NA	3432699	0.173466	0.10232	0.092829	3.78549	7.65e-07	0.541667	0	0.182022	0.307692	0	0.142163	0	0.00413564	919661	0	1	21.5556	15.2222	9	0	43	23	8	7	chr16	71516047	71518491	2445	-	intron:487507	uc002fak.1	7567	ZNF19	hg19_genes_introns	21974	ZNF19	Zinc Finger Protein 19
CD4 naive	chr16	71518156	71518156	1	5	65	Open Sea	NA	NA	NA	NA	3432699	0.173466	0.10232	0.092829	3.78549	7.65e-07	0.541667	0	0.182022	0.307692	0	0.142163	0	0.00413564	919661	0	1	21.5556	15.2222	9	0	43	23	8	7	chr16	71512909	71518491	5583	-	intron:487510	uc002fal.1	7567	ZNF19	hg19_genes_introns	21974	ZNF19	Zinc Finger Protein 19
CD4 naive	chr16	71518156	71518156	1	5	65	Open Sea	NA	NA	NA	NA	3432699	0.173466	0.10232	0.092829	3.78549	7.65e-07	0.541667	0	0.182022	0.307692	0	0.142163	0	0.00413564	919661	0	1	21.5556	15.2222	9	0	43	23	8	7	chr16	71516047	71518491	2445	-	intron:487515	uc010cgc.1	7567	ZNF19	hg19_genes_introns	21974	ZNF19	Zinc Finger Protein 19
CD4 naive	chr16	71518156	71518156	1	5	65	Open Sea	NA	NA	NA	NA	3432699	0.173466	0.10232	0.092829	3.78549	7.65e-07	0.541667	0	0.182022	0.307692	0	0.142163	0	0.00413564	919661	0	1	21.5556	15.2222	9	0	43	23	8	7	chr16	71516047	71518491	2445	-	intron:487520	uc002fam.1	7567	ZNF19	hg19_genes_introns	21974	ZNF19	Zinc Finger Protein 19
CD4 naive	chr16	71518156	71518156	1	5	65	Open Sea	NA	NA	NA	NA	3432699	0.173466	0.10232	0.092829	3.78549	7.65e-07	0.541667	0	0.182022	0.307692	0	0.142163	0	0.00413564	919661	0	1	21.5556	15.2222	9	0	43	23	8	7	chr16	71500261	71655829	155569	*	inter:14643	NA	NA	NA	hg19_cpg_inter	21974	NA	NA
CD4 naive	chr2	73235881	73235881	1	6	56	Open Sea	NA	NA	NA	NA	493797	0.986965	0.991071	-0.0173797	-0.0250414	8.72e-07	1	0.941176	0.0243987	1	0.9375	0.0236228	0	0.00453972	3362278	1	2	13.3333	10.1111	0	0	25	20	6	5	chr2	73228708	73247367	18660	-	intron:94607	uc002sio.3	94097	SFXN5	hg19_genes_introns	91276	SFXN5	Sideroflexin 5
CD4 naive	chr2	73235881	73235881	1	6	56	Open Sea	NA	NA	NA	NA	493797	0.986965	0.991071	-0.0173797	-0.0250414	8.72e-07	1	0.941176	0.0243987	1	0.9375	0.0236228	0	0.00453972	3362278	1	2	13.3333	10.1111	0	0	25	20	6	5	chr2	73195663	73247367	51705	-	intron:94614	uc002sip.3	94097	SFXN5	hg19_genes_introns	91276	SFXN5	Sideroflexin 5
CD4 naive	chr2	73235881	73235881	1	6	56	Open Sea	NA	NA	NA	NA	493797	0.986965	0.991071	-0.0173797	-0.0250414	8.72e-07	1	0.941176	0.0243987	1	0.9375	0.0236228	0	0.00453972	3362278	1	2	13.3333	10.1111	0	0	25	20	6	5	chr2	73228708	73247367	18660	-	intron:94627	uc010yrc.2	94097	SFXN5	hg19_genes_introns	91276	SFXN5	Sideroflexin 5
CD4 naive	chr2	73235881	73235881	1	6	56	Open Sea	NA	NA	NA	NA	493797	0.986965	0.991071	-0.0173797	-0.0250414	8.72e-07	1	0.941176	0.0243987	1	0.9375	0.0236228	0	0.00453972	3362278	1	2	13.3333	10.1111	0	0	25	20	6	5	chr2	73228708	73247367	18660	-	intron:94640	uc002siq.3	94097	SFXN5	hg19_genes_introns	91276	SFXN5	Sideroflexin 5
CD4 naive	chr2	73235881	73235881	1	6	56	Open Sea	NA	NA	NA	NA	493797	0.986965	0.991071	-0.0173797	-0.0250414	8.72e-07	1	0.941176	0.0243987	1	0.9375	0.0236228	0	0.00453972	3362278	1	2	13.3333	10.1111	0	0	25	20	6	5	chr2	73228708	73247367	18660	-	intron:94651	uc010fet.3	94097	SFXN5	hg19_genes_introns	91276	SFXN5	Sideroflexin 5
CD4 naive	chr2	73235881	73235881	1	6	56	Open Sea	NA	NA	NA	NA	493797	0.986965	0.991071	-0.0173797	-0.0250414	8.72e-07	1	0.941176	0.0243987	1	0.9375	0.0236228	0	0.00453972	3362278	1	2	13.3333	10.1111	0	0	25	20	6	5	chr2	73228708	73247367	18660	-	intron:94659	uc031roh.1	94097	SFXN5	hg19_genes_introns	91276	SFXN5	Sideroflexin 5
CD4 naive	chr2	73235881	73235881	1	6	56	Open Sea	NA	NA	NA	NA	493797	0.986965	0.991071	-0.0173797	-0.0250414	8.72e-07	1	0.941176	0.0243987	1	0.9375	0.0236228	0	0.00453972	3362278	1	2	13.3333	10.1111	0	0	25	20	6	5	chr2	73156061	73293630	137570	*	inter:2284	NA	NA	NA	hg19_cpg_inter	91276	NA	NA
CD4 naive	chr16	3232635	3232635	1	7	50	Open Sea	NA	NA	NA	NA	3305569	0.22884	0.0788462	0.171245	4.34243	9.27e-07	0.846154	0	0.268304	0.4	0	0.15284	0	0.00475252	327819	0	1	12.5556	11.2222	6	0	17	20	7	6	chr16	3231628	3235627	4000	-	1to5kb:58901	uc021tbn.1	NA	NA	hg19_genes_1to5kb	5457	NA	NA
CD4 naive	chr16	3232635	3232635	1	7	50	Open Sea	NA	NA	NA	NA	3305569	0.22884	0.0788462	0.171245	4.34243	9.27e-07	0.846154	0	0.268304	0.4	0	0.15284	0	0.00475252	327819	0	1	12.5556	11.2222	6	0	17	20	7	6	chr16	3232635	3232706	72	-	exon:538720	uc021tbo.1	NA	NA	hg19_genes_exons	5457	NA	NA
CD4 naive	chr16	3232635	3232635	1	7	50	Open Sea	NA	NA	NA	NA	3305569	0.22884	0.0788462	0.171245	4.34243	9.27e-07	0.846154	0	0.268304	0.4	0	0.15284	0	0.00475252	327819	0	1	12.5556	11.2222	6	0	17	20	7	6	chr16	3232635	3232706	72	-	firstexon:58902	uc021tbo.1	NA	NA	hg19_genes_firstexons	5457	NA	NA
CD4 naive	chr16	3232635	3232635	1	7	50	Open Sea	NA	NA	NA	NA	3305569	0.22884	0.0788462	0.171245	4.34243	9.27e-07	0.846154	0	0.268304	0.4	0	0.15284	0	0.00475252	327819	0	1	12.5556	11.2222	6	0	17	20	7	6	chr16	3232507	3232906	400	-	intronexonboundary:501140	uc021tbo.1	NA	NA	hg19_genes_intronexonboundaries	5457	NA	NA
CD4 naive	chr16	3232635	3232635	1	7	50	Open Sea	NA	NA	NA	NA	3305569	0.22884	0.0788462	0.171245	4.34243	9.27e-07	0.846154	0	0.268304	0.4	0	0.15284	0	0.00475252	327819	0	1	12.5556	11.2222	6	0	17	20	7	6	chr16	3230836	3232835	2000	*	shore:34606	NA	NA	NA	hg19_cpg_shores	5457	NA	NA
CD4 naive	chr6	41041752	41041752	1	2	45	Open Sea	NA	NA	NA	NA	1415196	0.14274	0.0831403	0.0605707	2.76655	9.54e-07	0.333333	0.0277778	0.0899459	0.30303	0	0.102188	0	0.00485624	1451346	1	0	18.8889	18	0	5	36	33	7	6	chr6	41040016	41044015	4000	-	1to5kb:26699	uc010jxe.1	222643	UNC5CL	hg19_genes_1to5kb	790	UNC5CL	Unc-5 Family C-Terminal Like
CD4 naive	chr6	41041752	41041752	1	2	45	Open Sea	NA	NA	NA	NA	1415196	0.14274	0.0831403	0.0605707	2.76655	9.54e-07	0.333333	0.0277778	0.0899459	0.30303	0	0.102188	0	0.00485624	1451346	1	0	18.8889	18	0	5	36	33	7	6	chr6	41041189	41045188	4000	-	1to5kb:26700	uc003opm.3	221443	OARD1	hg19_genes_1to5kb	790	OARD1	O-Acyl-ADP-Ribose Deacylase 1
CD4 naive	chr6	41041752	41041752	1	2	45	Open Sea	NA	NA	NA	NA	1415196	0.14274	0.0831403	0.0605707	2.76655	9.54e-07	0.333333	0.0277778	0.0899459	0.30303	0	0.102188	0	0.00485624	1451346	1	0	18.8889	18	0	5	36	33	7	6	chr6	41041269	41045268	4000	-	1to5kb:26701	uc003opn.3	221443	OARD1	hg19_genes_1to5kb	790	OARD1	O-Acyl-ADP-Ribose Deacylase 1
CD4 naive	chr6	41041752	41041752	1	2	45	Open Sea	NA	NA	NA	NA	1415196	0.14274	0.0831403	0.0605707	2.76655	9.54e-07	0.333333	0.0277778	0.0899459	0.30303	0	0.102188	0	0.00485624	1451346	1	0	18.8889	18	0	5	36	33	7	6	chr6	41041269	41045268	4000	-	1to5kb:26702	uc010jxg.3	221443	OARD1	hg19_genes_1to5kb	790	OARD1	O-Acyl-ADP-Ribose Deacylase 1
CD4 naive	chr6	41041752	41041752	1	2	45	Open Sea	NA	NA	NA	NA	1415196	0.14274	0.0831403	0.0605707	2.76655	9.54e-07	0.333333	0.0277778	0.0899459	0.30303	0	0.102188	0	0.00485624	1451346	1	0	18.8889	18	0	5	36	33	7	6	chr6	41041269	41045268	4000	-	1to5kb:26703	uc010jxh.1	221443	OARD1	hg19_genes_1to5kb	790	OARD1	O-Acyl-ADP-Ribose Deacylase 1
CD4 naive	chr6	41041752	41041752	1	2	45	Open Sea	NA	NA	NA	NA	1415196	0.14274	0.0831403	0.0605707	2.76655	9.54e-07	0.333333	0.0277778	0.0899459	0.30303	0	0.102188	0	0.00485624	1451346	1	0	18.8889	18	0	5	36	33	7	6	chr6	41040824	41046767	5944	+	intron:206963	uc003opo.3	4800	NFYA	hg19_genes_introns	790	NFYA	Nuclear Transcription Factor Y Subunit Alpha
CD4 naive	chr6	41041752	41041752	1	2	45	Open Sea	NA	NA	NA	NA	1415196	0.14274	0.0831403	0.0605707	2.76655	9.54e-07	0.333333	0.0277778	0.0899459	0.30303	0	0.102188	0	0.00485624	1451346	1	0	18.8889	18	0	5	36	33	7	6	chr6	41040824	41046767	5944	+	intron:206972	uc003opp.3	4800	NFYA	hg19_genes_introns	790	NFYA	Nuclear Transcription Factor Y Subunit Alpha
CD4 naive	chr6	41041752	41041752	1	2	45	Open Sea	NA	NA	NA	NA	1415196	0.14274	0.0831403	0.0605707	2.76655	9.54e-07	0.333333	0.0277778	0.0899459	0.30303	0	0.102188	0	0.00485624	1451346	1	0	18.8889	18	0	5	36	33	7	6	chr6	41041331	41046767	5437	+	intron:206980	uc003opq.3	4800	NFYA	hg19_genes_introns	790	NFYA	Nuclear Transcription Factor Y Subunit Alpha
CD4 naive	chr6	41041752	41041752	1	2	45	Open Sea	NA	NA	NA	NA	1415196	0.14274	0.0831403	0.0605707	2.76655	9.54e-07	0.333333	0.0277778	0.0899459	0.30303	0	0.102188	0	0.00485624	1451346	1	0	18.8889	18	0	5	36	33	7	6	chr6	41041680	41043679	2000	*	shore:14843	NA	NA	NA	hg19_cpg_shores	790	NA	NA
CD4 naive	chr5	95549758	95549758	1	1	28	Open Sea	NA	NA	NA	NA	1221581	0.964368	0.973782	-0.0123866	-0.0171156	9.7e-07	0.99	0.934579	0.0216327	1	0.898734	0.0342849	0	0.00489854	3550013	1	0	82.3333	72.1111	0	35	107	109	8	9	chr5	95414917	95726039	311123	*	intergenic:4699	NA	NA	NA	hg19_genes_intergenic	134915	NA	NA
CD4 naive	chr5	95549758	95549758	1	1	28	Open Sea	NA	NA	NA	NA	1221581	0.964368	0.973782	-0.0123866	-0.0171156	9.7e-07	0.99	0.934579	0.0216327	1	0.898734	0.0342849	0	0.00489854	3550013	1	0	82.3333	72.1111	0	35	107	109	8	9	chr5	95301439	95764874	463436	*	inter:5288	NA	NA	NA	hg19_cpg_inter	134915	NA	NA
CD4 naive	chr2	131922783	131922783	1	2	45	Open Sea	NA	NA	NA	NA	575404	0.897368	0.9625	-0.0779606	-0.0963086	9.83e-07	1	0.5	0.158702	1	0.7	0.106066	0	0.00493881	2411559	0	1	19	14.1111	2	0	34	27	8	6	chr2	131890565	132110592	220028	+	intron:76841	uc002tsh.2	55041	PLEKHB2	hg19_genes_introns	44974	PLEKHB2	Pleckstrin Homology Domain Containing B2
CD4 naive	chr2	131922783	131922783	1	2	45	Open Sea	NA	NA	NA	NA	575404	0.897368	0.9625	-0.0779606	-0.0963086	9.83e-07	1	0.5	0.158702	1	0.7	0.106066	0	0.00493881	2411559	0	1	19	14.1111	2	0	34	27	8	6	chr2	131867445	132052862	185418	*	inter:2648	NA	NA	NA	hg19_cpg_inter	44974	NA	NA
CD4 naive	chr11	75526076	75526076	1	4	54	Open Sea	NA	NA	19900	32344	2589472	0.136253	0.0800571	0.0695505	3.36041	9.88e-07	0.384615	0	0.137655	0.416667	0	0.147483	0	0.00495898	1267005	0	1	21.6667	17	10	0	34	31	9	7	chr11	75525212	75526211	1000	+	promoter:42474	uc001oxc.3	7405	UVRAG	hg19_genes_promoters	134	UVRAG	UV Radiation Resistance Associated
CD4 naive	chr11	75526076	75526076	1	4	54	Open Sea	NA	NA	19900	32344	2589472	0.136253	0.0800571	0.0695505	3.36041	9.88e-07	0.384615	0	0.137655	0.416667	0	0.147483	0	0.00495898	1267005	0	1	21.6667	17	10	0	34	31	9	7	chr11	75525917	75526396	480	*	shore:27038	NA	NA	NA	hg19_cpg_shores	134	NA	NA
CD4 naive	chr20	62670239	62670239	1	11	72	Island	NA	NA	NA	NA	4296372	0.133784	0.239007	-0.105223	-0.579684	1.05e-06	0.666667	0	0.235948	1	0	0.295378	0	0.00522681	1331280	0	0	18.6667	23	6	8	37	58	8	8	chr20	62669975	62671315	1341	+	exon:647209	uc002yhq.3	284739	C20orf204	hg19_genes_exons	2748	C20orf204	Chromosome 20 Open Reading Frame 204
CD4 naive	chr20	62670239	62670239	1	11	72	Island	NA	NA	NA	NA	4296372	0.133784	0.239007	-0.105223	-0.579684	1.05e-06	0.666667	0	0.235948	1	0	0.295378	0	0.00522681	1331280	0	0	18.6667	23	6	8	37	58	8	8	chr20	62669852	62671315	1464	+	exon:647212	uc011abq.2	284739	C20orf204	hg19_genes_exons	2748	C20orf204	Chromosome 20 Open Reading Frame 204
CD4 naive	chr20	62670239	62670239	1	11	72	Island	NA	NA	NA	NA	4296372	0.133784	0.239007	-0.105223	-0.579684	1.05e-06	0.666667	0	0.235948	1	0	0.295378	0	0.00522681	1331280	0	0	18.6667	23	6	8	37	58	8	8	chr20	62669975	62671315	1341	+	exon:647214	uc010gko.3	284739	C20orf204	hg19_genes_exons	2748	C20orf204	Chromosome 20 Open Reading Frame 204
CD4 naive	chr20	62670239	62670239	1	11	72	Island	NA	NA	NA	NA	4296372	0.133784	0.239007	-0.105223	-0.579684	1.05e-06	0.666667	0	0.235948	1	0	0.295378	0	0.00522681	1331280	0	0	18.6667	23	6	8	37	58	8	8	chr20	62669305	62670730	1426	*	island:25537	NA	NA	NA	hg19_cpg_islands	2748	NA	NA
CD4 naive	chr19	47364787	47364787	1	6	64	Open Sea	NA	NA	NA	NA	4099612	0.116465	0.12079	0.0146675	2.4726	1.27e-06	0.434783	0	0.144622	0.391304	0	0.155057	0	0.0059791	3123536	1	0	21.2222	16.1111	0	2	35	26	8	7	chr19	47359204	47416932	57729	*	intergenic:14308	NA	NA	NA	hg19_genes_intergenic	57144	NA	NA
CD4 naive	chr19	47364787	47364787	1	6	64	Open Sea	NA	NA	NA	NA	4099612	0.116465	0.12079	0.0146675	2.4726	1.27e-06	0.434783	0	0.144622	0.391304	0	0.155057	0	0.0059791	3123536	1	0	21.2222	16.1111	0	2	35	26	8	7	chr19	47364478	47366477	2000	*	shore:43784	NA	NA	NA	hg19_cpg_shores	57144	NA	NA
CD4 naive	chr5	106787949	106787949	1	3	56	Open Sea	NA	NA	NA	NA	1227177	0.955955	0.882822	0.0765664	0.138133	1.33e-06	1	0.846154	0.0609642	1	0.65	0.122172	0	0.00618793	2154215	0	2	13.4444	10.4444	2	0	23	20	7	6	chr5	106763211	107006189	242979	-	intron:194523	uc003kol.3	1946	EFNA5	hg19_genes_introns	358379	EFNA5	Ephrin A5
CD4 naive	chr5	106787949	106787949	1	3	56	Open Sea	NA	NA	NA	NA	1227177	0.955955	0.882822	0.0765664	0.138133	1.33e-06	1	0.846154	0.0609642	1	0.65	0.122172	0	0.00618793	2154215	0	2	13.4444	10.4444	2	0	23	20	7	6	chr5	106763211	107006189	242979	-	intron:194524	uc010jbr.1	1946	EFNA5	hg19_genes_introns	358379	EFNA5	Ephrin A5
CD4 naive	chr5	106787949	106787949	1	3	56	Open Sea	NA	NA	NA	NA	1227177	0.955955	0.882822	0.0765664	0.138133	1.33e-06	1	0.846154	0.0609642	1	0.65	0.122172	0	0.00618793	2154215	0	2	13.4444	10.4444	2	0	23	20	7	6	chr5	102599551	107001130	4401580	*	inter:5304	NA	NA	NA	hg19_cpg_inter	358379	NA	NA
CD4 naive	chr20	61638339	61638339	1	13	73	Island	NA	NA	NA	NA	4283627	0.101063	0.00735294	0.106343	3.46019	1.39e-06	0.5	0	0.166295	0.0588235	0	0.0207973	0	0.00635725	768323	0	1	19.6667	15.1111	2	0	40	26	8	8	chr20	61635735	61639734	4000	+	1to5kb:71442	uc002yec.1	63930	LINC01749	hg19_genes_1to5kb	2394	LINC01749	Long Intergenic Non-Protein Coding RNA 1749
CD4 naive	chr20	61638339	61638339	1	13	73	Island	NA	NA	NA	NA	4283627	0.101063	0.00735294	0.106343	3.46019	1.39e-06	0.5	0	0.166295	0.0588235	0	0.0207973	0	0.00635725	768323	0	1	19.6667	15.1111	2	0	40	26	8	8	chr20	61638079	61638387	309	-	5UTR:99765	uc002yeb.2	128408	BHLHE23	hg19_genes_5UTRs	2394	BHLHE23	Basic Helix-Loop-Helix Family Member E23
CD4 naive	chr20	61638339	61638339	1	13	73	Island	NA	NA	NA	NA	4283627	0.101063	0.00735294	0.106343	3.46019	1.39e-06	0.5	0	0.166295	0.0588235	0	0.0207973	0	0.00635725	768323	0	1	19.6667	15.1111	2	0	40	26	8	8	chr20	61637331	61638387	1057	-	exon:655061	uc002yeb.2	128408	BHLHE23	hg19_genes_exons	2394	BHLHE23	Basic Helix-Loop-Helix Family Member E23
CD4 naive	chr20	61638339	61638339	1	13	73	Island	NA	NA	NA	NA	4283627	0.101063	0.00735294	0.106343	3.46019	1.39e-06	0.5	0	0.166295	0.0588235	0	0.0207973	0	0.00635725	768323	0	1	19.6667	15.1111	2	0	40	26	8	8	chr20	61637331	61638387	1057	-	firstexon:72445	uc002yeb.2	128408	BHLHE23	hg19_genes_firstexons	2394	BHLHE23	Basic Helix-Loop-Helix Family Member E23
CD4 naive	chr20	61638339	61638339	1	13	73	Island	NA	NA	NA	NA	4283627	0.101063	0.00735294	0.106343	3.46019	1.39e-06	0.5	0	0.166295	0.0588235	0	0.0207973	0	0.00635725	768323	0	1	19.6667	15.1111	2	0	40	26	8	8	chr20	61638188	61638587	400	-	intronexonboundary:610106	uc002yeb.2	128408	BHLHE23	hg19_genes_intronexonboundaries	2394	BHLHE23	Basic Helix-Loop-Helix Family Member E23
CD4 naive	chr20	61638339	61638339	1	13	73	Island	NA	NA	NA	NA	4283627	0.101063	0.00735294	0.106343	3.46019	1.39e-06	0.5	0	0.166295	0.0588235	0	0.0207973	0	0.00635725	768323	0	1	19.6667	15.1111	2	0	40	26	8	8	chr20	61636172	61639055	2884	*	island:25422	NA	NA	NA	hg19_cpg_islands	2394	NA	NA
CD4 naive	chr5	60716871	60716871	1	3	51	Open Sea	NA	NA	NA	NA	1189259	0.950925	0.958333	-0.00846678	0.0141633	1.42e-06	1	0.875	0.0545172	1	0.666667	0.117851	0	0.00644276	3627323	1	1	11.6667	11.6667	0	0	23	28	5	5	chr5	60628776	60768507	139732	+	intron:177516	uc003jsr.3	57688	ZSWIM6	hg19_genes_introns	88770	ZSWIM6	Zinc Finger SWIM-Type Containing 6
CD4 naive	chr5	60716871	60716871	1	3	51	Open Sea	NA	NA	NA	NA	1189259	0.950925	0.958333	-0.00846678	0.0141633	1.42e-06	1	0.875	0.0545172	1	0.666667	0.117851	0	0.00644276	3627323	1	1	11.6667	11.6667	0	0	23	28	5	5	chr5	60633810	60917534	283725	*	inter:5150	NA	NA	NA	hg19_cpg_inter	88770	NA	NA
CD4 naive	chr6	2945791	2945791	1	3	47	Open Sea	NA	NA	NA	NA	1341099	0.943851	0.953583	-0.0215732	-0.0266004	1.47e-06	1	0.875	0.0428303	1	0.8125	0.0713	0	0.00662518	3323586	0	2	25.5556	17	8	0	43	43	8	7	chr6	2908547	2948392	39846	*	intergenic:5150	NA	NA	NA	hg19_genes_intergenic	42408	NA	NA
CD4 naive	chr6	2945791	2945791	1	3	47	Open Sea	NA	NA	NA	NA	1341099	0.943851	0.953583	-0.0215732	-0.0266004	1.47e-06	1	0.875	0.0428303	1	0.8125	0.0713	0	0.00662518	3323586	0	2	25.5556	17	8	0	43	43	8	7	chr6	2907907	2967086	59180	*	inter:5809	NA	NA	NA	hg19_cpg_inter	42408	NA	NA
CD4 naive	chr5	2155801	2155801	1	8	62	Open Sea	NA	NA	NA	NA	1139991	0.914909	0.98561	-0.0642377	-0.0964253	1.55e-06	1	0.785714	0.080533	1	0.923077	0.0289669	0	0.00669811	2410858	0	2	25.5556	23.7778	14	0	43	63	9	6	chr5	1892294	2746278	853985	*	intergenic:4404	NA	NA	NA	hg19_genes_intergenic	354304	NA	NA
CD4 naive	chr5	2155801	2155801	1	8	62	Open Sea	NA	NA	NA	NA	1139991	0.914909	0.98561	-0.0642377	-0.0964253	1.55e-06	1	0.785714	0.080533	1	0.923077	0.0289669	0	0.00669811	2410858	0	2	25.5556	23.7778	14	0	43	63	9	6	chr5	2141306	2176251	34946	*	inter:4982	NA	NA	NA	hg19_cpg_inter	354304	NA	NA
CD4 naive	chr5	31919748	31919748	1	4	50	Open Sea	NA	NA	NA	NA	1166181	0.951326	0.924113	0.0270835	0.0568599	1.52e-06	1	0.860465	0.0510953	1	0.727273	0.102763	0	0.00669811	2808414	1	0	40.6667	28.2222	0	11	75	60	8	9	chr5	31799832	31983260	183429	+	intron:175710	uc003jhl.3	23037	PDZD2	hg19_genes_introns	64704	PDZD2	PDZ Domain Containing 2
CD4 naive	chr5	31919748	31919748	1	4	50	Open Sea	NA	NA	NA	NA	1166181	0.951326	0.924113	0.0270835	0.0568599	1.52e-06	1	0.860465	0.0510953	1	0.727273	0.102763	0	0.00669811	2808414	1	0	40.6667	28.2222	0	11	75	60	8	9	chr5	31799832	31983260	183429	+	intron:175733	uc003jhm.3	23037	PDZD2	hg19_genes_introns	64704	PDZD2	PDZ Domain Containing 2
CD4 naive	chr5	31919748	31919748	1	4	50	Open Sea	NA	NA	NA	NA	1166181	0.951326	0.924113	0.0270835	0.0568599	1.52e-06	1	0.860465	0.0510953	1	0.727273	0.102763	0	0.00669811	2808414	1	0	40.6667	28.2222	0	11	75	60	8	9	chr5	31855275	31983260	127986	+	intron:175756	uc011cnx.1	23037	PDZD2	hg19_genes_introns	64704	PDZD2	PDZ Domain Containing 2
CD4 naive	chr5	31919748	31919748	1	4	50	Open Sea	NA	NA	NA	NA	1166181	0.951326	0.924113	0.0270835	0.0568599	1.52e-06	1	0.860465	0.0510953	1	0.727273	0.102763	0	0.00669811	2808414	1	0	40.6667	28.2222	0	11	75	60	8	9	chr5	31859427	32169598	310172	*	inter:5057	NA	NA	NA	hg19_cpg_inter	64704	NA	NA
CD4 naive	chr15	23162315	23162315	1	7	65	Open Sea	NA	NA	NA	NA	3122274	0.972417	0.947618	0.0399599	0.0672903	1.5e-06	1	0.83871	0.0578021	1	0.789474	0.0757619	0	0.00669811	2679829	0	2	24	17.3333	13	0	36	29	9	7	chr15	23120255	23187728	67474	*	intergenic:11515	NA	NA	NA	hg19_genes_intergenic	92925	NA	NA
CD4 naive	chr15	23162315	23162315	1	7	65	Open Sea	NA	NA	NA	NA	3122274	0.972417	0.947618	0.0399599	0.0672903	1.5e-06	1	0.83871	0.0578021	1	0.789474	0.0757619	0	0.00669811	2679829	0	2	24	17.3333	13	0	36	29	9	7	chr15	23160625	23162624	2000	*	shelf:28111	NA	NA	NA	hg19_cpg_shelves	92925	NA	NA
CD4 naive	chr19	51208863	51208863	1	1	56	Open Sea	NA	NA	NA	NA	4127230	0.197489	0.132326	0.0569552	3.54263	1.62e-06	0.388889	0.0909091	0.118008	0.555556	0	0.190504	0	0.00669811	1525924	1	0	10.6667	12	0	2	18	19	7	6	chr19	51207772	51214627	6856	-	intron:564978	uc002psx.1	50944	SHANK1	hg19_genes_introns	17740	SHANK1	SH3 And Multiple Ankyrin Repeat Domains 1
CD4 naive	chr19	51208863	51208863	1	1	56	Open Sea	NA	NA	NA	NA	4127230	0.197489	0.132326	0.0569552	3.54263	1.62e-06	0.388889	0.0909091	0.118008	0.555556	0	0.190504	0	0.00669811	1525924	1	0	10.6667	12	0	2	18	19	7	6	chr19	51203348	51216054	12707	*	inter:17518	NA	NA	NA	hg19_cpg_inter	17740	NA	NA
CD4 naive	chr20	1247355	1247355	1	10	75	Island	NA	NA	NA	NA	4166745	0.198864	0.163848	0.0716737	3.74361	1.64e-06	0.4	0.0909091	0.100204	0.4375	0	0.170808	0	0.00669811	1221426	1	1	10.5556	11.3333	0	0	18	17	6	6	chr20	1247298	1247404	107	+	5UTR:96974	uc002wes.3	9751	SNPH	hg19_genes_5UTRs	394	SNPH	Syntaphilin
CD4 naive	chr20	1247355	1247355	1	10	75	Island	NA	NA	NA	NA	4166745	0.198864	0.163848	0.0716737	3.74361	1.64e-06	0.4	0.0909091	0.100204	0.4375	0	0.170808	0	0.00669811	1221426	1	1	10.5556	11.3333	0	0	18	17	6	6	chr20	1247298	1247404	107	+	5UTR:96977	uc002wet.3	9751	SNPH	hg19_genes_5UTRs	394	SNPH	Syntaphilin
CD4 naive	chr20	1247355	1247355	1	10	75	Island	NA	NA	NA	NA	4166745	0.198864	0.163848	0.0716737	3.74361	1.64e-06	0.4	0.0909091	0.100204	0.4375	0	0.170808	0	0.00669811	1221426	1	1	10.5556	11.3333	0	0	18	17	6	6	chr20	1247298	1247404	107	+	exon:638347	uc002wes.3	9751	SNPH	hg19_genes_exons	394	SNPH	Syntaphilin
CD4 naive	chr20	1247355	1247355	1	10	75	Island	NA	NA	NA	NA	4166745	0.198864	0.163848	0.0716737	3.74361	1.64e-06	0.4	0.0909091	0.100204	0.4375	0	0.170808	0	0.00669811	1221426	1	1	10.5556	11.3333	0	0	18	17	6	6	chr20	1247298	1247404	107	+	exon:638353	uc002wet.3	9751	SNPH	hg19_genes_exons	394	SNPH	Syntaphilin
CD4 naive	chr20	1247355	1247355	1	10	75	Island	NA	NA	NA	NA	4166745	0.198864	0.163848	0.0716737	3.74361	1.64e-06	0.4	0.0909091	0.100204	0.4375	0	0.170808	0	0.00669811	1221426	1	1	10.5556	11.3333	0	0	18	17	6	6	chr20	1247098	1247497	400	+	intronexonboundary:594627	uc002wes.3	9751	SNPH	hg19_genes_intronexonboundaries	394	SNPH	Syntaphilin
CD4 naive	chr20	1247355	1247355	1	10	75	Island	NA	NA	NA	NA	4166745	0.198864	0.163848	0.0716737	3.74361	1.64e-06	0.4	0.0909091	0.100204	0.4375	0	0.170808	0	0.00669811	1221426	1	1	10.5556	11.3333	0	0	18	17	6	6	chr20	1247098	1247497	400	+	intronexonboundary:594628	uc002wet.3	9751	SNPH	hg19_genes_intronexonboundaries	394	SNPH	Syntaphilin
CD4 naive	chr20	1247355	1247355	1	10	75	Island	NA	NA	NA	NA	4166745	0.198864	0.163848	0.0716737	3.74361	1.64e-06	0.4	0.0909091	0.100204	0.4375	0	0.170808	0	0.00669811	1221426	1	1	10.5556	11.3333	0	0	18	17	6	6	chr20	1247204	1247603	400	+	exonintronboundary:598026	uc002wes.3	9751	SNPH	hg19_genes_exonintronboundaries	394	SNPH	Syntaphilin
CD4 naive	chr20	1247355	1247355	1	10	75	Island	NA	NA	NA	NA	4166745	0.198864	0.163848	0.0716737	3.74361	1.64e-06	0.4	0.0909091	0.100204	0.4375	0	0.170808	0	0.00669811	1221426	1	1	10.5556	11.3333	0	0	18	17	6	6	chr20	1247204	1247603	400	+	exonintronboundary:598027	uc002wet.3	9751	SNPH	hg19_genes_exonintronboundaries	394	SNPH	Syntaphilin
CD4 naive	chr20	1247355	1247355	1	10	75	Island	NA	NA	NA	NA	4166745	0.198864	0.163848	0.0716737	3.74361	1.64e-06	0.4	0.0909091	0.100204	0.4375	0	0.170808	0	0.00669811	1221426	1	1	10.5556	11.3333	0	0	18	17	6	6	chr20	1246694	1247485	792	*	island:24786	NA	NA	NA	hg19_cpg_islands	394	NA	NA
CD4 naive	chr13	58299397	58299397	1	2	42	Open Sea	NA	NA	NA	NA	2917190	0.31964	0.575158	-0.275537	-0.80379	1.73e-06	0.8	0	0.255114	1	0.294118	0.24591	0	0.00690624	1246408	0	2	11.5556	12.2222	1	0	17	35	6	6	chr13	58298746	58299428	683	+	CDS:369404	uc001vhq.1	27253	PCDH17	hg19_genes_cds	58609	PCDH17	Protocadherin 17
CD4 naive	chr13	58299397	58299397	1	2	42	Open Sea	NA	NA	NA	NA	2917190	0.31964	0.575158	-0.275537	-0.80379	1.73e-06	0.8	0	0.255114	1	0.294118	0.24591	0	0.00690624	1246408	0	2	11.5556	12.2222	1	0	17	35	6	6	chr13	58298746	58299428	683	+	CDS:369404	uc001vhq.1	27253	PCDH17	hg19_genes_cds	58609	PCDH17	Protocadherin 17
CD4 naive	chr13	58299397	58299397	1	2	42	Open Sea	NA	NA	NA	NA	2917190	0.31964	0.575158	-0.275537	-0.80379	1.73e-06	0.8	0	0.255114	1	0.294118	0.24591	0	0.00690624	1246408	0	2	11.5556	12.2222	1	0	17	35	6	6	chr13	58298746	58299428	683	+	CDS:369408	uc010aec.1	27253	PCDH17	hg19_genes_cds	58609	PCDH17	Protocadherin 17
CD4 naive	chr13	58299397	58299397	1	2	42	Open Sea	NA	NA	NA	NA	2917190	0.31964	0.575158	-0.275537	-0.80379	1.73e-06	0.8	0	0.255114	1	0.294118	0.24591	0	0.00690624	1246408	0	2	11.5556	12.2222	1	0	17	35	6	6	chr13	58298746	58299428	683	+	CDS:369408	uc010aec.1	27253	PCDH17	hg19_genes_cds	58609	PCDH17	Protocadherin 17
CD4 naive	chr13	58299397	58299397	1	2	42	Open Sea	NA	NA	NA	NA	2917190	0.31964	0.575158	-0.275537	-0.80379	1.73e-06	0.8	0	0.255114	1	0.294118	0.24591	0	0.00690624	1246408	0	2	11.5556	12.2222	1	0	17	35	6	6	chr13	58298746	58299428	683	+	CDS:369410	uc001vhr.1	27253	PCDH17	hg19_genes_cds	58609	PCDH17	Protocadherin 17
CD4 naive	chr13	58299397	58299397	1	2	42	Open Sea	NA	NA	NA	NA	2917190	0.31964	0.575158	-0.275537	-0.80379	1.73e-06	0.8	0	0.255114	1	0.294118	0.24591	0	0.00690624	1246408	0	2	11.5556	12.2222	1	0	17	35	6	6	chr13	58298746	58299428	683	+	CDS:369410	uc001vhr.1	27253	PCDH17	hg19_genes_cds	58609	PCDH17	Protocadherin 17
CD4 naive	chr13	58299397	58299397	1	2	42	Open Sea	NA	NA	NA	NA	2917190	0.31964	0.575158	-0.275537	-0.80379	1.73e-06	0.8	0	0.255114	1	0.294118	0.24591	0	0.00690624	1246408	0	2	11.5556	12.2222	1	0	17	35	6	6	chr13	58298746	58303065	4320	+	exon:458130	uc001vhq.1	27253	PCDH17	hg19_genes_exons	58609	PCDH17	Protocadherin 17
CD4 naive	chr13	58299397	58299397	1	2	42	Open Sea	NA	NA	NA	NA	2917190	0.31964	0.575158	-0.275537	-0.80379	1.73e-06	0.8	0	0.255114	1	0.294118	0.24591	0	0.00690624	1246408	0	2	11.5556	12.2222	1	0	17	35	6	6	chr13	58298746	58303065	4320	+	exon:458130	uc001vhq.1	27253	PCDH17	hg19_genes_exons	58609	PCDH17	Protocadherin 17
CD4 naive	chr13	58299397	58299397	1	2	42	Open Sea	NA	NA	NA	NA	2917190	0.31964	0.575158	-0.275537	-0.80379	1.73e-06	0.8	0	0.255114	1	0.294118	0.24591	0	0.00690624	1246408	0	2	11.5556	12.2222	1	0	17	35	6	6	chr13	58298746	58303065	4320	+	exon:458134	uc010aec.1	27253	PCDH17	hg19_genes_exons	58609	PCDH17	Protocadherin 17
CD4 naive	chr13	58299397	58299397	1	2	42	Open Sea	NA	NA	NA	NA	2917190	0.31964	0.575158	-0.275537	-0.80379	1.73e-06	0.8	0	0.255114	1	0.294118	0.24591	0	0.00690624	1246408	0	2	11.5556	12.2222	1	0	17	35	6	6	chr13	58298746	58303065	4320	+	exon:458134	uc010aec.1	27253	PCDH17	hg19_genes_exons	58609	PCDH17	Protocadherin 17
CD4 naive	chr13	58299397	58299397	1	2	42	Open Sea	NA	NA	NA	NA	2917190	0.31964	0.575158	-0.275537	-0.80379	1.73e-06	0.8	0	0.255114	1	0.294118	0.24591	0	0.00690624	1246408	0	2	11.5556	12.2222	1	0	17	35	6	6	chr13	58298746	58303065	4320	+	exon:458136	uc001vhr.1	27253	PCDH17	hg19_genes_exons	58609	PCDH17	Protocadherin 17
CD4 naive	chr13	58299397	58299397	1	2	42	Open Sea	NA	NA	NA	NA	2917190	0.31964	0.575158	-0.275537	-0.80379	1.73e-06	0.8	0	0.255114	1	0.294118	0.24591	0	0.00690624	1246408	0	2	11.5556	12.2222	1	0	17	35	6	6	chr13	58298746	58303065	4320	+	exon:458136	uc001vhr.1	27253	PCDH17	hg19_genes_exons	58609	PCDH17	Protocadherin 17
CD4 naive	chr13	58299397	58299397	1	2	42	Open Sea	NA	NA	NA	NA	2917190	0.31964	0.575158	-0.275537	-0.80379	1.73e-06	0.8	0	0.255114	1	0.294118	0.24591	0	0.00690624	1246408	0	2	11.5556	12.2222	1	0	17	35	6	6	chr13	58212931	60733660	2520730	*	inter:12523	NA	NA	NA	hg19_cpg_inter	58609	NA	NA
CD4 naive	chr12	112564066	112564066	1	8	70	Open Sea	NA	NA	NA	NA	2799847	0.096356	0.297867	-0.189466	-0.729239	1.87e-06	0.307692	0	0.127719	1	0	0.33467	0	0.00734573	1270842	0	1	16.7778	14.4444	4	0	31	32	8	6	chr12	112563423	112568314	4892	+	intron:385559	uc009zwb.2	10906	TRAFD1	hg19_genes_introns	716	TRAFD1	TRAF-Type Zinc Finger Domain Containing 1
CD4 naive	chr12	112564066	112564066	1	8	70	Open Sea	NA	NA	NA	NA	2799847	0.096356	0.297867	-0.189466	-0.729239	1.87e-06	0.307692	0	0.127719	1	0	0.33467	0	0.00734573	1270842	0	1	16.7778	14.4444	4	0	31	32	8	6	chr12	112563423	112568314	4892	+	intron:385563	uc010syj.1	10906	TRAFD1	hg19_genes_introns	716	TRAFD1	TRAF-Type Zinc Finger Domain Containing 1
CD4 naive	chr12	112564066	112564066	1	8	70	Open Sea	NA	NA	NA	NA	2799847	0.096356	0.297867	-0.189466	-0.729239	1.87e-06	0.307692	0	0.127719	1	0	0.33467	0	0.00734573	1270842	0	1	16.7778	14.4444	4	0	31	32	8	6	chr12	112563954	112568314	4361	+	intron:385571	uc001tto.3	10906	TRAFD1	hg19_genes_introns	716	TRAFD1	TRAF-Type Zinc Finger Domain Containing 1
CD4 naive	chr12	112564066	112564066	1	8	70	Open Sea	NA	NA	NA	NA	2799847	0.096356	0.297867	-0.189466	-0.729239	1.87e-06	0.307692	0	0.127719	1	0	0.33467	0	0.00734573	1270842	0	1	16.7778	14.4444	4	0	31	32	8	6	chr12	112563423	112568314	4892	+	intron:385582	uc001ttp.3	10906	TRAFD1	hg19_genes_introns	716	TRAFD1	TRAF-Type Zinc Finger Domain Containing 1
CD4 naive	chr12	112564066	112564066	1	8	70	Open Sea	NA	NA	NA	NA	2799847	0.096356	0.297867	-0.189466	-0.729239	1.87e-06	0.307692	0	0.127719	1	0	0.33467	0	0.00734573	1270842	0	1	16.7778	14.4444	4	0	31	32	8	6	chr12	112563753	112564152	400	+	exonintronboundary:406513	uc001tto.3	10906	TRAFD1	hg19_genes_exonintronboundaries	716	TRAFD1	TRAF-Type Zinc Finger Domain Containing 1
CD4 naive	chr12	112564066	112564066	1	8	70	Open Sea	NA	NA	NA	NA	2799847	0.096356	0.297867	-0.189466	-0.729239	1.87e-06	0.307692	0	0.127719	1	0	0.33467	0	0.00734573	1270842	0	1	16.7778	14.4444	4	0	31	32	8	6	chr12	112563789	112565788	2000	*	shore:29269	NA	NA	NA	hg19_cpg_shores	716	NA	NA
CD4 naive	chr15	30204635	30204635	1	3	48	Open Sea	NA	NA	NA	NA	3135000	1	0.953968	0.0537037	0.0912998	1.89e-06	1	1	0	1	0.777778	0.0861687	0	0.00736676	2453129	1	2	12	10.4444	0	0	23	25	7	5	chr15	30119707	30370893	251187	*	intergenic:11558	NA	NA	NA	hg19_genes_intergenic	171257	NA	NA
CD4 naive	chr15	30204635	30204635	1	3	48	Open Sea	NA	NA	NA	NA	3135000	1	0.953968	0.0537037	0.0912998	1.89e-06	1	1	0	1	0.777778	0.0861687	0	0.00736676	2453129	1	2	12	10.4444	0	0	23	25	7	5	chr15	30119216	30256495	137280	*	inter:13400	NA	NA	NA	hg19_cpg_inter	171257	NA	NA
CD4 naive	chr1	197115458	197115458	1	10	72	Open Sea	NA	NA	NA	NA	310627	0.088945	0.253161	-0.178485	-1.29486	1.9e-06	0.277778	0	0.117144	0.5	0	0.167671	0	0.00739711	1110693	0	2	14.2222	10.3333	9	0	28	23	7	7	chr1	197115271	197115567	297	-	CDS:54527	uc001gtu.3	259266	ASPM	hg19_genes_cds	55132	ASPM	Abnormal Spindle Microtubule Assembly
CD4 naive	chr1	197115458	197115458	1	10	72	Open Sea	NA	NA	NA	NA	310627	0.088945	0.253161	-0.178485	-1.29486	1.9e-06	0.277778	0	0.117144	0.5	0	0.167671	0	0.00739711	1110693	0	2	14.2222	10.3333	9	0	28	23	7	7	chr1	197115271	197115567	297	-	CDS:54555	uc001gtv.3	259266	ASPM	hg19_genes_cds	55132	ASPM	Abnormal Spindle Microtubule Assembly
CD4 naive	chr1	197115458	197115458	1	10	72	Open Sea	NA	NA	NA	NA	310627	0.088945	0.253161	-0.178485	-1.29486	1.9e-06	0.277778	0	0.117144	0.5	0	0.167671	0	0.00739711	1110693	0	2	14.2222	10.3333	9	0	28	23	7	7	chr1	197115271	197115824	554	-	5UTR:10481	uc001gtw.4	259266	ASPM	hg19_genes_5UTRs	55132	ASPM	Abnormal Spindle Microtubule Assembly
CD4 naive	chr1	197115458	197115458	1	10	72	Open Sea	NA	NA	NA	NA	310627	0.088945	0.253161	-0.178485	-1.29486	1.9e-06	0.277778	0	0.117144	0.5	0	0.167671	0	0.00739711	1110693	0	2	14.2222	10.3333	9	0	28	23	7	7	chr1	197115271	197115824	554	-	exon:67370	uc001gtu.3	259266	ASPM	hg19_genes_exons	55132	ASPM	Abnormal Spindle Microtubule Assembly
CD4 naive	chr1	197115458	197115458	1	10	72	Open Sea	NA	NA	NA	NA	310627	0.088945	0.253161	-0.178485	-1.29486	1.9e-06	0.277778	0	0.117144	0.5	0	0.167671	0	0.00739711	1110693	0	2	14.2222	10.3333	9	0	28	23	7	7	chr1	197115271	197115824	554	-	exon:67398	uc001gtv.3	259266	ASPM	hg19_genes_exons	55132	ASPM	Abnormal Spindle Microtubule Assembly
CD4 naive	chr1	197115458	197115458	1	10	72	Open Sea	NA	NA	NA	NA	310627	0.088945	0.253161	-0.178485	-1.29486	1.9e-06	0.277778	0	0.117144	0.5	0	0.167671	0	0.00739711	1110693	0	2	14.2222	10.3333	9	0	28	23	7	7	chr1	197115271	197115824	554	-	exon:67425	uc001gtw.4	259266	ASPM	hg19_genes_exons	55132	ASPM	Abnormal Spindle Microtubule Assembly
CD4 naive	chr1	197115458	197115458	1	10	72	Open Sea	NA	NA	NA	NA	310627	0.088945	0.253161	-0.178485	-1.29486	1.9e-06	0.277778	0	0.117144	0.5	0	0.167671	0	0.00739711	1110693	0	2	14.2222	10.3333	9	0	28	23	7	7	chr1	197115271	197115824	554	-	firstexon:7325	uc001gtu.3	259266	ASPM	hg19_genes_firstexons	55132	ASPM	Abnormal Spindle Microtubule Assembly
CD4 naive	chr1	197115458	197115458	1	10	72	Open Sea	NA	NA	NA	NA	310627	0.088945	0.253161	-0.178485	-1.29486	1.9e-06	0.277778	0	0.117144	0.5	0	0.167671	0	0.00739711	1110693	0	2	14.2222	10.3333	9	0	28	23	7	7	chr1	197115271	197115824	554	-	firstexon:7326	uc001gtv.3	259266	ASPM	hg19_genes_firstexons	55132	ASPM	Abnormal Spindle Microtubule Assembly
CD4 naive	chr1	197115458	197115458	1	10	72	Open Sea	NA	NA	NA	NA	310627	0.088945	0.253161	-0.178485	-1.29486	1.9e-06	0.277778	0	0.117144	0.5	0	0.167671	0	0.00739711	1110693	0	2	14.2222	10.3333	9	0	28	23	7	7	chr1	197115271	197115824	554	-	firstexon:7327	uc001gtw.4	259266	ASPM	hg19_genes_firstexons	55132	ASPM	Abnormal Spindle Microtubule Assembly
CD4 naive	chr1	197115458	197115458	1	10	72	Open Sea	NA	NA	NA	NA	310627	0.088945	0.253161	-0.178485	-1.29486	1.9e-06	0.277778	0	0.117144	0.5	0	0.167671	0	0.00739711	1110693	0	2	14.2222	10.3333	9	0	28	23	7	7	chr1	197115072	197115471	400	-	exonintronboundary:63493	uc001gtu.3	259266	ASPM	hg19_genes_exonintronboundaries	55132	ASPM	Abnormal Spindle Microtubule Assembly
CD4 naive	chr1	197115458	197115458	1	10	72	Open Sea	NA	NA	NA	NA	310627	0.088945	0.253161	-0.178485	-1.29486	1.9e-06	0.277778	0	0.117144	0.5	0	0.167671	0	0.00739711	1110693	0	2	14.2222	10.3333	9	0	28	23	7	7	chr1	197115072	197115471	400	-	exonintronboundary:63494	uc001gtv.3	259266	ASPM	hg19_genes_exonintronboundaries	55132	ASPM	Abnormal Spindle Microtubule Assembly
CD4 naive	chr1	197115458	197115458	1	10	72	Open Sea	NA	NA	NA	NA	310627	0.088945	0.253161	-0.178485	-1.29486	1.9e-06	0.277778	0	0.117144	0.5	0	0.167671	0	0.00739711	1110693	0	2	14.2222	10.3333	9	0	28	23	7	7	chr1	197115072	197115471	400	-	exonintronboundary:63495	uc001gtw.4	259266	ASPM	hg19_genes_exonintronboundaries	55132	ASPM	Abnormal Spindle Microtubule Assembly
CD4 naive	chr1	197115458	197115458	1	10	72	Open Sea	NA	NA	NA	NA	310627	0.088945	0.253161	-0.178485	-1.29486	1.9e-06	0.277778	0	0.117144	0.5	0	0.167671	0	0.00739711	1110693	0	2	14.2222	10.3333	9	0	28	23	7	7	chr1	196851419	197166005	314587	*	inter:1501	NA	NA	NA	hg19_cpg_inter	55132	NA	NA
CD4 naive	chr8	110987947	110987947	1	5	55	Island	NA	NA	14682	27011	1941530	0.112513	0.387847	-0.267848	-1.91514	1.93e-06	0.4	0	0.148992	1	0.047619	0.299904	0	0.00747014	933704	0	1	12.7778	15.3333	2	0	19	27	7	6	chr8	110987422	110988421	1000	-	promoter:33932	uc003ynr.4	27012	KCNV1	hg19_genes_promoters	331602	KCNV1	Potassium Voltage-Gated Channel Modifier Subfamily V Member 1
CD4 naive	chr8	110987947	110987947	1	5	55	Island	NA	NA	14682	27011	1941530	0.112513	0.387847	-0.267848	-1.91514	1.93e-06	0.4	0	0.148992	1	0.047619	0.299904	0	0.00747014	933704	0	1	12.7778	15.3333	2	0	19	27	7	6	chr8	110987848	110988076	229	-	5UTR:47420	uc010mcw.3	27012	KCNV1	hg19_genes_5UTRs	331602	KCNV1	Potassium Voltage-Gated Channel Modifier Subfamily V Member 1
CD4 naive	chr8	110987947	110987947	1	5	55	Island	NA	NA	14682	27011	1941530	0.112513	0.387847	-0.267848	-1.91514	1.93e-06	0.4	0	0.148992	1	0.047619	0.299904	0	0.00747014	933704	0	1	12.7778	15.3333	2	0	19	27	7	6	chr8	110987848	110988076	229	-	exon:311943	uc010mcw.3	27012	KCNV1	hg19_genes_exons	331602	KCNV1	Potassium Voltage-Gated Channel Modifier Subfamily V Member 1
CD4 naive	chr8	110987947	110987947	1	5	55	Island	NA	NA	14682	27011	1941530	0.112513	0.387847	-0.267848	-1.91514	1.93e-06	0.4	0	0.148992	1	0.047619	0.299904	0	0.00747014	933704	0	1	12.7778	15.3333	2	0	19	27	7	6	chr8	110987848	110988076	229	-	firstexon:33933	uc010mcw.3	27012	KCNV1	hg19_genes_firstexons	331602	KCNV1	Potassium Voltage-Gated Channel Modifier Subfamily V Member 1
CD4 naive	chr8	110987947	110987947	1	5	55	Island	NA	NA	14682	27011	1941530	0.112513	0.387847	-0.267848	-1.91514	1.93e-06	0.4	0	0.148992	1	0.047619	0.299904	0	0.00747014	933704	0	1	12.7778	15.3333	2	0	19	27	7	6	chr8	110987877	110988276	400	-	intronexonboundary:290398	uc010mcw.3	27012	KCNV1	hg19_genes_intronexonboundaries	331602	KCNV1	Potassium Voltage-Gated Channel Modifier Subfamily V Member 1
CD4 naive	chr8	110987947	110987947	1	5	55	Island	NA	NA	14682	27011	1941530	0.112513	0.387847	-0.267848	-1.91514	1.93e-06	0.4	0	0.148992	1	0.047619	0.299904	0	0.00747014	933704	0	1	12.7778	15.3333	2	0	19	27	7	6	chr8	110987649	110988048	400	-	exonintronboundary:292740	uc010mcw.3	27012	KCNV1	hg19_genes_exonintronboundaries	331602	KCNV1	Potassium Voltage-Gated Channel Modifier Subfamily V Member 1
CD4 naive	chr8	110987947	110987947	1	5	55	Island	NA	NA	14682	27011	1941530	0.112513	0.387847	-0.267848	-1.91514	1.93e-06	0.4	0	0.148992	1	0.047619	0.299904	0	0.00747014	933704	0	1	12.7778	15.3333	2	0	19	27	7	6	chr8	110987858	110988072	215	*	island:11109	NA	NA	NA	hg19_cpg_islands	331602	NA	NA
CD4 naive	chr15	28043410	28043410	1	3	52	Open Sea	NA	NA	NA	NA	3129178	0.851762	0.825695	0.0230813	0.178347	1.94e-06	0.954545	0.727273	0.0736616	1	0.333333	0.218878	0	0.00748432	2684466	1	1	17.7778	21.2222	0	0	27	44	8	6	chr15	28000619	28090104	89486	-	intron:452483	uc001zbh.4	4948	OCA2	hg19_genes_introns	551800	OCA2	OCA2 Melanosomal Transmembrane Protein
CD4 naive	chr15	28043410	28043410	1	3	52	Open Sea	NA	NA	NA	NA	3129178	0.851762	0.825695	0.0230813	0.178347	1.94e-06	0.954545	0.727273	0.0736616	1	0.333333	0.218878	0	0.00748432	2684466	1	1	17.7778	21.2222	0	0	27	44	8	6	chr15	28000619	28090104	89486	-	intron:452506	uc010ayv.3	4948	OCA2	hg19_genes_introns	551800	OCA2	OCA2 Melanosomal Transmembrane Protein
CD4 naive	chr15	28043410	28043410	1	3	52	Open Sea	NA	NA	NA	NA	3129178	0.851762	0.825695	0.0230813	0.178347	1.94e-06	0.954545	0.727273	0.0736616	1	0.333333	0.218878	0	0.00748432	2684466	1	1	17.7778	21.2222	0	0	27	44	8	6	chr15	28020656	28046250	25595	*	inter:13379	NA	NA	NA	hg19_cpg_inter	551800	NA	NA
CD4 naive	chr22	39268418	39268418	1	14	78	Island	NA	NA	NA	NA	4439964	0.116656	0.0986312	0.0161123	3.31488	2.21e-06	0.529412	0	0.17203	0.5	0	0.180976	0	0.0083053	3039204	1	0	16.1111	15.6667	0	6	41	34	7	7	chr22	39268259	39269258	1000	-	promoter:75068	uc003awl.3	23466	CBX6	hg19_genes_promoters	85107	CBX6	Chromobox 6
CD4 naive	chr22	39268418	39268418	1	14	78	Island	NA	NA	NA	NA	4439964	0.116656	0.0986312	0.0161123	3.31488	2.21e-06	0.529412	0	0.17203	0.5	0	0.180976	0	0.0083053	3039204	1	0	16.1111	15.6667	0	6	41	34	7	7	chr22	39268259	39269258	1000	-	promoter:75069	uc003awm.1	23466	CBX6	hg19_genes_promoters	85107	CBX6	Chromobox 6
CD4 naive	chr22	39268418	39268418	1	14	78	Island	NA	NA	NA	NA	4439964	0.116656	0.0986312	0.0161123	3.31488	2.21e-06	0.529412	0	0.17203	0.5	0	0.180976	0	0.0083053	3039204	1	0	16.1111	15.6667	0	6	41	34	7	7	chr22	39268059	39268458	400	-	intronexonboundary:631171	uc003awl.3	23466	CBX6	hg19_genes_intronexonboundaries	85107	CBX6	Chromobox 6
CD4 naive	chr22	39268418	39268418	1	14	78	Island	NA	NA	NA	NA	4439964	0.116656	0.0986312	0.0161123	3.31488	2.21e-06	0.529412	0	0.17203	0.5	0	0.180976	0	0.0083053	3039204	1	0	16.1111	15.6667	0	6	41	34	7	7	chr22	39268059	39268458	400	-	intronexonboundary:631172	uc003awm.1	23466	CBX6	hg19_genes_intronexonboundaries	85107	CBX6	Chromobox 6
CD4 naive	chr22	39268418	39268418	1	14	78	Island	NA	NA	NA	NA	4439964	0.116656	0.0986312	0.0161123	3.31488	2.21e-06	0.529412	0	0.17203	0.5	0	0.180976	0	0.0083053	3039204	1	0	16.1111	15.6667	0	6	41	34	7	7	chr22	39267540	39269160	1621	*	island:26315	NA	NA	NA	hg19_cpg_islands	85107	NA	NA
CD4 naive	chr8	3773745	3773745	1	2	40	Open Sea	NA	NA	NA	NA	1823645	0.975206	0.944218	0.0504913	0.0794761	2.24e-06	1	0.888889	0.0415476	1	0.833333	0.065232	0	0.00841106	2553366	0	2	17.7778	17.8889	1	0	40	34	8	7	chr8	3611565	3855424	243860	-	intron:271693	uc022aqr.1	64478	CSMD1	hg19_genes_introns	1625300	CSMD1	CUB And Sushi Multiple Domains 1
CD4 naive	chr8	3773745	3773745	1	2	40	Open Sea	NA	NA	NA	NA	1823645	0.975206	0.944218	0.0504913	0.0794761	2.24e-06	1	0.888889	0.0415476	1	0.833333	0.065232	0	0.00841106	2553366	0	2	17.7778	17.8889	1	0	40	34	8	7	chr8	2883949	4844968	1961020	*	inter:7905	NA	NA	NA	hg19_cpg_inter	1625300	NA	NA
CD4 naive	chr2	31149616	31149616	1	2	62	Open Sea	NA	NA	NA	NA	442807	0.798169	0.823765	-0.0255958	0.344549	2.5e-06	0.947368	0.513514	0.145301	1	0.230769	0.286097	0	0.00922415	2559414	0	0	20.4444	15.5556	8	10	37	30	8	9	chr2	31147690	31152260	4571	-	intron:90896	uc002rnq.3	79623	GALNT14	hg19_genes_introns	301560	GALNT14	Polypeptide N-Acetylgalactosaminyltransferase 14
CD4 naive	chr2	31149616	31149616	1	2	62	Open Sea	NA	NA	NA	NA	442807	0.798169	0.823765	-0.0255958	0.344549	2.5e-06	0.947368	0.513514	0.145301	1	0.230769	0.286097	0	0.00922415	2559414	0	0	20.4444	15.5556	8	10	37	30	8	9	chr2	31147690	31152260	4571	-	intron:90912	uc002rnr.3	79623	GALNT14	hg19_genes_introns	301560	GALNT14	Polypeptide N-Acetylgalactosaminyltransferase 14
CD4 naive	chr2	31149616	31149616	1	2	62	Open Sea	NA	NA	NA	NA	442807	0.798169	0.823765	-0.0255958	0.344549	2.5e-06	0.947368	0.513514	0.145301	1	0.230769	0.286097	0	0.00922415	2559414	0	0	20.4444	15.5556	8	10	37	30	8	9	chr2	31147690	31152260	4571	-	intron:90926	uc002rns.3	79623	GALNT14	hg19_genes_introns	301560	GALNT14	Polypeptide N-Acetylgalactosaminyltransferase 14
CD4 naive	chr2	31149616	31149616	1	2	62	Open Sea	NA	NA	NA	NA	442807	0.798169	0.823765	-0.0255958	0.344549	2.5e-06	0.947368	0.513514	0.145301	1	0.230769	0.286097	0	0.00922415	2559414	0	0	20.4444	15.5556	8	10	37	30	8	9	chr2	31147690	31152260	4571	-	intron:90941	uc010ymr.2	79623	GALNT14	hg19_genes_introns	301560	GALNT14	Polypeptide N-Acetylgalactosaminyltransferase 14
CD4 naive	chr2	31149616	31149616	1	2	62	Open Sea	NA	NA	NA	NA	442807	0.798169	0.823765	-0.0255958	0.344549	2.5e-06	0.947368	0.513514	0.145301	1	0.230769	0.286097	0	0.00922415	2559414	0	0	20.4444	15.5556	8	10	37	30	8	9	chr2	31147690	31152260	4571	-	intron:90954	uc010ezo.2	79623	GALNT14	hg19_genes_introns	301560	GALNT14	Polypeptide N-Acetylgalactosaminyltransferase 14
CD4 naive	chr2	31149616	31149616	1	2	62	Open Sea	NA	NA	NA	NA	442807	0.798169	0.823765	-0.0255958	0.344549	2.5e-06	0.947368	0.513514	0.145301	1	0.230769	0.286097	0	0.00922415	2559414	0	0	20.4444	15.5556	8	10	37	30	8	9	chr2	30674721	31356321	681601	*	inter:2083	NA	NA	NA	hg19_cpg_inter	301560	NA	NA
CD4 naive	chr6	139583951	139583951	1	3	43	Open Sea	NA	NA	NA	NA	1495664	0.205555	0.12408	0.0863356	3.53045	3.51e-06	0.428571	0.0222222	0.155912	0.444444	0	0.160939	0	0.0120718	992315	0	1	34.5556	23.3333	15	0	88	42	9	7	chr6	139583911	139591592	7682	-	intron:229711	uc021zfy.1	167838	TXLNB	hg19_genes_introns	127701	TXLNB	Taxilin Beta
CD4 naive	chr6	139583951	139583951	1	3	43	Open Sea	NA	NA	NA	NA	1495664	0.205555	0.12408	0.0863356	3.53045	3.51e-06	0.428571	0.0222222	0.155912	0.444444	0	0.160939	0	0.0120718	992315	0	1	34.5556	23.3333	15	0	88	42	9	7	chr6	139583711	139584110	400	-	intronexonboundary:239804	uc021zfy.1	167838	TXLNB	hg19_genes_intronexonboundaries	127701	TXLNB	Taxilin Beta
CD4 naive	chr6	139583951	139583951	1	3	43	Open Sea	NA	NA	NA	NA	1495664	0.205555	0.12408	0.0863356	3.53045	3.51e-06	0.428571	0.0222222	0.155912	0.444444	0	0.160939	0	0.0120718	992315	0	1	34.5556	23.3333	15	0	88	42	9	7	chr6	139492375	139690219	197845	*	inter:6525	NA	NA	NA	hg19_cpg_inter	127701	NA	NA
CD4 naive	chr9	128986151	128986151	1	2	66	Open Sea	NA	NA	NA	NA	2140778	0.814826	0.873016	-0.05249	-0.0286923	4.45e-06	1	0	0.314678	1	0.428571	0.214139	0	0.0147174	3282096	0	1	14.4444	11.6667	1	0	37	27	6	5	chr9	128729656	129032402	302747	*	intergenic:8074	NA	NA	NA	hg19_genes_intergenic	102970	NA	NA
CD4 naive	chr9	128986151	128986151	1	2	66	Open Sea	NA	NA	NA	NA	2140778	0.814826	0.873016	-0.05249	-0.0286923	4.45e-06	1	0	0.314678	1	0.428571	0.214139	0	0.0147174	3282096	0	1	14.4444	11.6667	1	0	37	27	6	5	chr9	128985606	128987605	2000	*	shore:22319	NA	NA	NA	hg19_cpg_shores	102970	NA	NA
CD4 naive	chr3	157261189	157261189	1	8	65	Island	NA	NA	NA	NA	876639	0.204291	0.121111	0.108716	3.70141	4.47e-06	0.473684	0	0.188175	0.333333	0	0.151498	0	0.0147539	745284	0	1	15.3333	13.1111	5	0	28	25	7	5	chr3	157261133	157261298	166	+	5UTR:21623	uc011bos.3	152078	PQLC2L	hg19_genes_5UTRs	55	PQLC2L	PQ Loop Repeat Containing 2 Like
CD4 naive	chr3	157261189	157261189	1	8	65	Island	NA	NA	NA	NA	876639	0.204291	0.121111	0.108716	3.70141	4.47e-06	0.473684	0	0.188175	0.333333	0	0.151498	0	0.0147539	745284	0	1	15.3333	13.1111	5	0	28	25	7	5	chr3	157261133	157261298	166	+	5UTR:21626	uc003fbo.3	152078	PQLC2L	hg19_genes_5UTRs	55	PQLC2L	PQ Loop Repeat Containing 2 Like
CD4 naive	chr3	157261189	157261189	1	8	65	Island	NA	NA	NA	NA	876639	0.204291	0.121111	0.108716	3.70141	4.47e-06	0.473684	0	0.188175	0.333333	0	0.151498	0	0.0147539	745284	0	1	15.3333	13.1111	5	0	28	25	7	5	chr3	157261133	157261298	166	+	5UTR:21628	uc011bot.2	152078	PQLC2L	hg19_genes_5UTRs	55	PQLC2L	PQ Loop Repeat Containing 2 Like
CD4 naive	chr3	157261189	157261189	1	8	65	Island	NA	NA	NA	NA	876639	0.204291	0.121111	0.108716	3.70141	4.47e-06	0.473684	0	0.188175	0.333333	0	0.151498	0	0.0147539	745284	0	1	15.3333	13.1111	5	0	28	25	7	5	chr3	157261133	157261298	166	+	5UTR:21630	uc003fbp.4	152078	PQLC2L	hg19_genes_5UTRs	55	PQLC2L	PQ Loop Repeat Containing 2 Like
CD4 naive	chr3	157261189	157261189	1	8	65	Island	NA	NA	NA	NA	876639	0.204291	0.121111	0.108716	3.70141	4.47e-06	0.473684	0	0.188175	0.333333	0	0.151498	0	0.0147539	745284	0	1	15.3333	13.1111	5	0	28	25	7	5	chr3	157261133	157261298	166	+	5UTR:21632	uc010hvv.3	152078	PQLC2L	hg19_genes_5UTRs	55	PQLC2L	PQ Loop Repeat Containing 2 Like
CD4 naive	chr3	157261189	157261189	1	8	65	Island	NA	NA	NA	NA	876639	0.204291	0.121111	0.108716	3.70141	4.47e-06	0.473684	0	0.188175	0.333333	0	0.151498	0	0.0147539	745284	0	1	15.3333	13.1111	5	0	28	25	7	5	chr3	157261133	157261298	166	+	exon:143375	uc011bos.3	152078	PQLC2L	hg19_genes_exons	55	PQLC2L	PQ Loop Repeat Containing 2 Like
CD4 naive	chr3	157261189	157261189	1	8	65	Island	NA	NA	NA	NA	876639	0.204291	0.121111	0.108716	3.70141	4.47e-06	0.473684	0	0.188175	0.333333	0	0.151498	0	0.0147539	745284	0	1	15.3333	13.1111	5	0	28	25	7	5	chr3	157261133	157261298	166	+	exon:143378	uc003fbo.3	152078	PQLC2L	hg19_genes_exons	55	PQLC2L	PQ Loop Repeat Containing 2 Like
CD4 naive	chr3	157261189	157261189	1	8	65	Island	NA	NA	NA	NA	876639	0.204291	0.121111	0.108716	3.70141	4.47e-06	0.473684	0	0.188175	0.333333	0	0.151498	0	0.0147539	745284	0	1	15.3333	13.1111	5	0	28	25	7	5	chr3	157261133	157261298	166	+	exon:143383	uc011bot.2	152078	PQLC2L	hg19_genes_exons	55	PQLC2L	PQ Loop Repeat Containing 2 Like
CD4 naive	chr3	157261189	157261189	1	8	65	Island	NA	NA	NA	NA	876639	0.204291	0.121111	0.108716	3.70141	4.47e-06	0.473684	0	0.188175	0.333333	0	0.151498	0	0.0147539	745284	0	1	15.3333	13.1111	5	0	28	25	7	5	chr3	157261133	157261298	166	+	exon:143387	uc003fbp.4	152078	PQLC2L	hg19_genes_exons	55	PQLC2L	PQ Loop Repeat Containing 2 Like
CD4 naive	chr3	157261189	157261189	1	8	65	Island	NA	NA	NA	NA	876639	0.204291	0.121111	0.108716	3.70141	4.47e-06	0.473684	0	0.188175	0.333333	0	0.151498	0	0.0147539	745284	0	1	15.3333	13.1111	5	0	28	25	7	5	chr3	157261133	157261298	166	+	exon:143392	uc010hvv.3	152078	PQLC2L	hg19_genes_exons	55	PQLC2L	PQ Loop Repeat Containing 2 Like
CD4 naive	chr3	157261189	157261189	1	8	65	Island	NA	NA	NA	NA	876639	0.204291	0.121111	0.108716	3.70141	4.47e-06	0.473684	0	0.188175	0.333333	0	0.151498	0	0.0147539	745284	0	1	15.3333	13.1111	5	0	28	25	7	5	chr3	157261133	157261298	166	+	firstexon:14807	uc011bos.3	152078	PQLC2L	hg19_genes_firstexons	55	PQLC2L	PQ Loop Repeat Containing 2 Like
CD4 naive	chr3	157261189	157261189	1	8	65	Island	NA	NA	NA	NA	876639	0.204291	0.121111	0.108716	3.70141	4.47e-06	0.473684	0	0.188175	0.333333	0	0.151498	0	0.0147539	745284	0	1	15.3333	13.1111	5	0	28	25	7	5	chr3	157261133	157261298	166	+	firstexon:14808	uc003fbo.3	152078	PQLC2L	hg19_genes_firstexons	55	PQLC2L	PQ Loop Repeat Containing 2 Like
CD4 naive	chr3	157261189	157261189	1	8	65	Island	NA	NA	NA	NA	876639	0.204291	0.121111	0.108716	3.70141	4.47e-06	0.473684	0	0.188175	0.333333	0	0.151498	0	0.0147539	745284	0	1	15.3333	13.1111	5	0	28	25	7	5	chr3	157261133	157261298	166	+	firstexon:14809	uc011bot.2	152078	PQLC2L	hg19_genes_firstexons	55	PQLC2L	PQ Loop Repeat Containing 2 Like
CD4 naive	chr3	157261189	157261189	1	8	65	Island	NA	NA	NA	NA	876639	0.204291	0.121111	0.108716	3.70141	4.47e-06	0.473684	0	0.188175	0.333333	0	0.151498	0	0.0147539	745284	0	1	15.3333	13.1111	5	0	28	25	7	5	chr3	157261133	157261298	166	+	firstexon:14810	uc003fbp.4	152078	PQLC2L	hg19_genes_firstexons	55	PQLC2L	PQ Loop Repeat Containing 2 Like
CD4 naive	chr3	157261189	157261189	1	8	65	Island	NA	NA	NA	NA	876639	0.204291	0.121111	0.108716	3.70141	4.47e-06	0.473684	0	0.188175	0.333333	0	0.151498	0	0.0147539	745284	0	1	15.3333	13.1111	5	0	28	25	7	5	chr3	157261133	157261298	166	+	firstexon:14811	uc010hvv.3	152078	PQLC2L	hg19_genes_firstexons	55	PQLC2L	PQ Loop Repeat Containing 2 Like
CD4 naive	chr3	157261189	157261189	1	8	65	Island	NA	NA	NA	NA	876639	0.204291	0.121111	0.108716	3.70141	4.47e-06	0.473684	0	0.188175	0.333333	0	0.151498	0	0.0147539	745284	0	1	15.3333	13.1111	5	0	28	25	7	5	chr3	157261098	157261497	400	+	exonintronboundary:135796	uc011bos.3	152078	PQLC2L	hg19_genes_exonintronboundaries	55	PQLC2L	PQ Loop Repeat Containing 2 Like
CD4 naive	chr3	157261189	157261189	1	8	65	Island	NA	NA	NA	NA	876639	0.204291	0.121111	0.108716	3.70141	4.47e-06	0.473684	0	0.188175	0.333333	0	0.151498	0	0.0147539	745284	0	1	15.3333	13.1111	5	0	28	25	7	5	chr3	157261098	157261497	400	+	exonintronboundary:135797	uc003fbo.3	152078	PQLC2L	hg19_genes_exonintronboundaries	55	PQLC2L	PQ Loop Repeat Containing 2 Like
CD4 naive	chr3	157261189	157261189	1	8	65	Island	NA	NA	NA	NA	876639	0.204291	0.121111	0.108716	3.70141	4.47e-06	0.473684	0	0.188175	0.333333	0	0.151498	0	0.0147539	745284	0	1	15.3333	13.1111	5	0	28	25	7	5	chr3	157261098	157261497	400	+	exonintronboundary:135798	uc011bot.2	152078	PQLC2L	hg19_genes_exonintronboundaries	55	PQLC2L	PQ Loop Repeat Containing 2 Like
CD4 naive	chr3	157261189	157261189	1	8	65	Island	NA	NA	NA	NA	876639	0.204291	0.121111	0.108716	3.70141	4.47e-06	0.473684	0	0.188175	0.333333	0	0.151498	0	0.0147539	745284	0	1	15.3333	13.1111	5	0	28	25	7	5	chr3	157261098	157261497	400	+	exonintronboundary:135799	uc003fbp.4	152078	PQLC2L	hg19_genes_exonintronboundaries	55	PQLC2L	PQ Loop Repeat Containing 2 Like
CD4 naive	chr3	157261189	157261189	1	8	65	Island	NA	NA	NA	NA	876639	0.204291	0.121111	0.108716	3.70141	4.47e-06	0.473684	0	0.188175	0.333333	0	0.151498	0	0.0147539	745284	0	1	15.3333	13.1111	5	0	28	25	7	5	chr3	157261098	157261497	400	+	exonintronboundary:135800	uc010hvv.3	152078	PQLC2L	hg19_genes_exonintronboundaries	55	PQLC2L	PQ Loop Repeat Containing 2 Like
CD4 naive	chr3	157261189	157261189	1	8	65	Island	NA	NA	NA	NA	876639	0.204291	0.121111	0.108716	3.70141	4.47e-06	0.473684	0	0.188175	0.333333	0	0.151498	0	0.0147539	745284	0	1	15.3333	13.1111	5	0	28	25	7	5	chr3	157260667	157261224	558	*	island:5067	NA	NA	NA	hg19_cpg_islands	55	NA	NA
CD4 naive	chr11	45907804	45907804	1	6	67	Island	NA	NA	NA	NA	2508239	0.195193	0.180567	0.0294095	3.56665	4.69e-06	0.461538	0.0555556	0.153694	0.666667	0	0.247123	0	0.0153118	2392564	0	1	13.1111	10.7778	8	0	19	23	8	5	chr11	45907473	45919635	12163	+	intron:341837	uc001nbr.3	9479	MAPK8IP1	hg19_genes_introns	756	MAPK8IP1	Mitogen-Activated Protein Kinase 8 Interacting Protein 1
CD4 naive	chr11	45907804	45907804	1	6	67	Island	NA	NA	NA	NA	2508239	0.195193	0.180567	0.0294095	3.56665	4.69e-06	0.461538	0.0555556	0.153694	0.666667	0	0.247123	0	0.0153118	2392564	0	1	13.1111	10.7778	8	0	19	23	8	5	chr11	45907007	45907809	803	*	island:14274	NA	NA	NA	hg19_cpg_islands	756	NA	NA
CD4 naive	chr9	126812230	126812230	1	2	43	Open Sea	NA	NA	NA	NA	2134389	0.965722	0.95873	0.0412698	0.0686463	5.72e-06	1	0.823529	0.0605619	1	0.809524	0.0765863	0	0.0179819	2666208	0	3	17.3333	16.5556	2	0	33	40	7	6	chr9	126795443	127014884	219442	*	intergenic:8063	NA	NA	NA	hg19_genes_intergenic	38340	NA	NA
CD4 naive	chr9	126812230	126812230	1	2	43	Open Sea	NA	NA	NA	NA	2134389	0.965722	0.95873	0.0412698	0.0686463	5.72e-06	1	0.823529	0.0605619	1	0.809524	0.0765863	0	0.0179819	2666208	0	3	17.3333	16.5556	2	0	33	40	7	6	chr9	126812182	127016249	204068	*	inter:9196	NA	NA	NA	hg19_cpg_inter	38340	NA	NA
CD4 naive	chr10	133514113	133514113	1	2	59	Open Sea	NA	NA	NA	NA	2416535	0.889457	0.788452	0.108382	0.192395	6.63e-06	1	0.588235	0.147522	0.9	0.666667	0.0702998	0	0.0203203	1902783	0	2	12.6667	13.4444	2	0	17	31	8	7	chr10	133114985	133604733	489749	*	intergenic:8848	NA	NA	NA	hg19_genes_intergenic	233845	NA	NA
CD4 naive	chr10	133514113	133514113	1	2	59	Open Sea	NA	NA	NA	NA	2416535	0.889457	0.788452	0.108382	0.192395	6.63e-06	1	0.588235	0.147522	0.9	0.666667	0.0702998	0	0.0203203	1902783	0	2	12.6667	13.4444	2	0	17	31	8	7	chr10	133512592	133640552	127961	*	inter:10319	NA	NA	NA	hg19_cpg_inter	233845	NA	NA
CD4 naive	chr1	55840725	55840725	1	2	43	Open Sea	NA	NA	NA	NA	186641	0.846567	0.952918	-0.142973	-0.226273	7.4e-06	1	0.541667	0.169374	1	0.85	0.0565788	0	0.0221952	1788609	1	1	15.6667	14.2222	0	0	24	22	8	7	chr1	55840428	55840729	302	*	enhancer:1690	NA	NA	NA	hg19_enhancers_fantom	149410	NA	NA
CD4 naive	chr1	55840725	55840725	1	2	43	Open Sea	NA	NA	NA	NA	186641	0.846567	0.952918	-0.142973	-0.226273	7.4e-06	1	0.541667	0.169374	1	0.85	0.0565788	0	0.0221952	1788609	1	1	15.6667	14.2222	0	0	24	22	8	7	chr1	55691397	55842198	150802	*	intergenic:537	NA	NA	NA	hg19_genes_intergenic	149410	NA	NA
CD4 naive	chr1	55840725	55840725	1	2	43	Open Sea	NA	NA	NA	NA	186641	0.846567	0.952918	-0.142973	-0.226273	7.4e-06	1	0.541667	0.169374	1	0.85	0.0565788	0	0.0221952	1788609	1	1	15.6667	14.2222	0	0	24	22	8	7	chr1	55685709	56939401	1253693	*	inter:818	NA	NA	NA	hg19_cpg_inter	149410	NA	NA
CD4 naive	chr9	21967532	21967532	1	5	45	Open Sea	NA	NA	NA	NA	2021488	0.198933	0.315257	-0.0652002	0.0317891	7.47e-06	0.8	0	0.260995	1	0.162162	0.303369	0	0.0223255	3214648	0	2	16.5556	18.1111	1	0	32	37	6	7	chr9	21967138	21967753	616	+	exon:317642	uc011lnm.3	51198	CDKN2A-DT	hg19_genes_exons	393	CDKN2A-DT	CDKN2A Divergent Transcript
CD4 naive	chr9	21967532	21967532	1	5	45	Open Sea	NA	NA	NA	NA	2021488	0.198933	0.315257	-0.0652002	0.0317891	7.47e-06	0.8	0	0.260995	1	0.162162	0.303369	0	0.0223255	3214648	0	2	16.5556	18.1111	1	0	32	37	6	7	chr9	21967138	21967753	616	+	firstexon:34486	uc011lnm.3	51198	CDKN2A-DT	hg19_genes_firstexons	393	CDKN2A-DT	CDKN2A Divergent Transcript
CD4 naive	chr9	21967532	21967532	1	5	45	Open Sea	NA	NA	NA	NA	2021488	0.198933	0.315257	-0.0652002	0.0317891	7.47e-06	0.8	0	0.260995	1	0.162162	0.303369	0	0.0223255	3214648	0	2	16.5556	18.1111	1	0	32	37	6	7	chr9	21818202	22029431	211230	+	intron:283131	uc003zpi.1	4507	MTAP	hg19_genes_introns	393	MTAP	Methylthioadenosine Phosphorylase
CD4 naive	chr9	21967532	21967532	1	5	45	Open Sea	NA	NA	NA	NA	2021488	0.198933	0.315257	-0.0652002	0.0317891	7.47e-06	0.8	0	0.260995	1	0.162162	0.303369	0	0.0223255	3214648	0	2	16.5556	18.1111	1	0	32	37	6	7	chr9	21967439	21967753	315	+	3UTR:26974	uc011lnm.3	51198	CDKN2A-DT	hg19_genes_3UTRs	393	CDKN2A-DT	CDKN2A Divergent Transcript
CD4 naive	chr9	21967532	21967532	1	5	45	Open Sea	NA	NA	NA	NA	2021488	0.198933	0.315257	-0.0652002	0.0317891	7.47e-06	0.8	0	0.260995	1	0.162162	0.303369	0	0.0223255	3214648	0	2	16.5556	18.1111	1	0	32	37	6	7	chr9	21965748	21968358	2611	*	shore:21123	NA	NA	NA	hg19_cpg_shores	393	NA	NA
CD4 naive	chr4	4408651	4408651	1	4	66	Open Sea	NA	NA	NA	NA	958495	0.830563	0.936041	-0.136746	-0.194994	8.39e-06	1	0.625	0.113647	1	0.666667	0.121808	0	0.0247161	1895476	0	2	17.4444	14.6667	8	0	25	46	8	6	chr4	4393319	4411299	17981	+	intron:153020	uc031sde.1	27065	NSG1	hg19_genes_introns	21066	NSG1	Neuronal Vesicle Trafficking Associated 1
CD4 naive	chr4	4408651	4408651	1	4	66	Open Sea	NA	NA	NA	NA	958495	0.830563	0.936041	-0.136746	-0.194994	8.39e-06	1	0.625	0.113647	1	0.666667	0.121808	0	0.0247161	1895476	0	2	17.4444	14.6667	8	0	25	46	8	6	chr4	4393319	4411299	17981	+	intron:153027	uc011bvz.2	27065	NSG1	hg19_genes_introns	21066	NSG1	Neuronal Vesicle Trafficking Associated 1
CD4 naive	chr4	4408651	4408651	1	4	66	Open Sea	NA	NA	NA	NA	958495	0.830563	0.936041	-0.136746	-0.194994	8.39e-06	1	0.625	0.113647	1	0.666667	0.121808	0	0.0247161	1895476	0	2	17.4444	14.6667	8	0	25	46	8	6	chr4	4389486	4411299	21814	+	intron:153030	uc011bwa.1	27065	NSG1	hg19_genes_introns	21066	NSG1	Neuronal Vesicle Trafficking Associated 1
CD4 naive	chr4	4408651	4408651	1	4	66	Open Sea	NA	NA	NA	NA	958495	0.830563	0.936041	-0.136746	-0.194994	8.39e-06	1	0.625	0.113647	1	0.666667	0.121808	0	0.0247161	1895476	0	2	17.4444	14.6667	8	0	25	46	8	6	chr4	4393319	4411299	17981	+	intron:153034	uc003ghz.3	27065	NSG1	hg19_genes_introns	21066	NSG1	Neuronal Vesicle Trafficking Associated 1
CD4 naive	chr4	4408651	4408651	1	4	66	Open Sea	NA	NA	NA	NA	958495	0.830563	0.936041	-0.136746	-0.194994	8.39e-06	1	0.625	0.113647	1	0.666667	0.121808	0	0.0247161	1895476	0	2	17.4444	14.6667	8	0	25	46	8	6	chr4	4393319	4411299	17981	+	intron:153038	uc003gia.3	27065	NSG1	hg19_genes_introns	21066	NSG1	Neuronal Vesicle Trafficking Associated 1
CD4 naive	chr4	4408651	4408651	1	4	66	Open Sea	NA	NA	NA	NA	958495	0.830563	0.936041	-0.136746	-0.194994	8.39e-06	1	0.625	0.113647	1	0.666667	0.121808	0	0.0247161	1895476	0	2	17.4444	14.6667	8	0	25	46	8	6	chr4	4393920	4539437	145518	*	inter:4276	NA	NA	NA	hg19_cpg_inter	21066	NA	NA
CD4 naive	chr6	148594162	148594162	1	2	59	Open Sea	NA	NA	NA	NA	1502132	0.928033	0.900594	0.0366834	0.060289	8.63e-06	1	0.84	0.0663185	1	0.782609	0.065607	0	0.0250191	2762596	1	2	20.8889	15.8889	0	0	31	28	8	6	chr6	148056504	148658728	602225	*	intergenic:5956	NA	NA	NA	hg19_genes_intergenic	69565	NA	NA
CD4 naive	chr6	148594162	148594162	1	2	59	Open Sea	NA	NA	NA	NA	1502132	0.928033	0.900594	0.0366834	0.060289	8.63e-06	1	0.84	0.0663185	1	0.782609	0.065607	0	0.0250191	2762596	1	2	20.8889	15.8889	0	0	31	28	8	6	chr6	147834299	148659425	825127	*	inter:6554	NA	NA	NA	hg19_cpg_inter	69565	NA	NA
CD4 naive	chr20	4066339	4066339	1	4	56	Open Sea	NA	NA	NA	NA	4175334	0.0839726	0.0432556	0.0404396	2.11351	9.13e-06	0.206897	0.0212766	0.0658358	0.175	0	0.063264	0	0.0261467	1994307	0	2	36.2222	23.1111	18	0	47	40	9	7	chr20	4001217	4095588	94372	*	intergenic:14620	NA	NA	NA	hg19_genes_intergenic	34248	NA	NA
CD4 naive	chr20	4066339	4066339	1	4	56	Open Sea	NA	NA	NA	NA	4175334	0.0839726	0.0432556	0.0404396	2.11351	9.13e-06	0.206897	0.0212766	0.0658358	0.175	0	0.063264	0	0.0261467	1994307	0	2	36.2222	23.1111	18	0	47	40	9	7	chr20	4000406	4125482	125077	*	inter:17798	NA	NA	NA	hg19_cpg_inter	34248	NA	NA
CD4 naive	chr14	56339908	56339908	1	3	49	Open Sea	NA	NA	NA	NA	3016124	0.901294	0.986065	-0.0847707	-0.131294	1.06e-05	1	0.428571	0.183928	1	0.913043	0.0301931	0	0.0295569	2188562	0	0	32.1111	25.7778	7	9	53	45	8	8	chr14	56268393	56542198	273806	*	intergenic:11186	NA	NA	NA	hg19_genes_intergenic	106944	NA	NA
CD4 naive	chr14	56339908	56339908	1	3	49	Open Sea	NA	NA	NA	NA	3016124	0.901294	0.986065	-0.0847707	-0.131294	1.06e-05	1	0.428571	0.183928	1	0.913043	0.0301931	0	0.0295569	2188562	0	0	32.1111	25.7778	7	9	53	45	8	8	chr14	56237282	56581042	343761	*	inter:12906	NA	NA	NA	hg19_cpg_inter	106944	NA	NA
CD4 naive	chr12	118407066	118407066	1	15	70	Island	NA	NA	NA	NA	2811107	0.0252404	0.031746	-0.00338319	1.52447	1.26e-05	0.0833333	0	0.0368416	0.222222	0	0.0839921	0	0.0335673	3794313	1	2	11.6667	11.3333	0	0	24	21	7	6	chr12	118407029	118411028	4000	-	1to5kb:49092	uc001two.2	283455	KSR2	hg19_genes_1to5kb	47438	KSR2	Kinase Suppressor Of Ras 2
CD4 naive	chr12	118407066	118407066	1	15	70	Island	NA	NA	NA	NA	2811107	0.0252404	0.031746	-0.00338319	1.52447	1.26e-05	0.0833333	0	0.0368416	0.222222	0	0.0839921	0	0.0335673	3794313	1	2	11.6667	11.3333	0	0	24	21	7	6	chr12	118406591	118407364	774	*	island:16052	NA	NA	NA	hg19_cpg_islands	47438	NA	NA
CD4 naive	chr3	73985706	73985706	1	1	36	Open Sea	NA	NA	NA	NA	803768	0.906548	1	-0.0674603	-0.09973	1.36e-05	1	0.666667	0.123494	1	1	0	0	0.0354173	2381896	1	2	11.4444	16.3333	0	0	28	40	5	5	chr3	73679073	74311721	632649	*	intergenic:3099	NA	NA	NA	hg19_genes_intergenic	874895	NA	NA
CD4 naive	chr3	73985706	73985706	1	1	36	Open Sea	NA	NA	NA	NA	803768	0.906548	1	-0.0674603	-0.09973	1.36e-05	1	0.666667	0.123494	1	1	0	0	0.0354173	2381896	1	2	11.4444	16.3333	0	0	28	40	5	5	chr3	73678376	74659506	981131	*	inter:3613	NA	NA	NA	hg19_cpg_inter	874895	NA	NA
CD4 naive	chr12	3477172	3477172	1	3	68	Open Sea	NA	NA	NA	NA	2666992	0.937515	0.945133	-0.0254716	-0.0289715	1.39e-05	1	0.8	0.070269	1	0.8	0.0778079	0	0.0360507	3275266	0	2	26.4444	10.7778	8	0	55	28	8	6	chr12	3450981	3485514	34534	*	intergenic:9843	NA	NA	NA	hg19_genes_intergenic	13341	NA	NA
CD4 naive	chr12	3477172	3477172	1	3	68	Open Sea	NA	NA	NA	NA	2666992	0.937515	0.945133	-0.0254716	-0.0289715	1.39e-05	1	0.8	0.070269	1	0.8	0.0778079	0	0.0360507	3275266	0	2	26.4444	10.7778	8	0	55	28	8	6	chr12	3475655	3477654	2000	*	shore:27834	NA	NA	NA	hg19_cpg_shores	13341	NA	NA
CD4 naive	chr4	139812547	139812547	1	5	49	Open Sea	NA	NA	NA	NA	1071712	0.487027	0.617376	-0.175286	-0.556243	1.49e-05	0.869565	0	0.318056	1	0.0714286	0.340555	0	0.0378906	1359800	1	1	17.8889	16.8889	0	0	38	28	7	7	chr4	139345499	139931942	586444	*	intergenic:4183	NA	NA	NA	hg19_genes_intergenic	124394	NA	NA
CD4 naive	chr4	139812547	139812547	1	5	49	Open Sea	NA	NA	NA	NA	1071712	0.487027	0.617376	-0.175286	-0.556243	1.49e-05	0.869565	0	0.318056	1	0.0714286	0.340555	0	0.0378906	1359800	1	1	17.8889	16.8889	0	0	38	28	7	7	chr4	139487256	139932443	445188	*	inter:4711	NA	NA	NA	hg19_cpg_inter	124394	NA	NA
CD4 naive	chr17	39823471	39823471	1	3	58	Open Sea	NA	NA	NA	NA	3620461	0.177098	0.152604	0.0190649	3.82259	1.67e-05	0.470588	0	0.176728	0.533333	0	0.234001	0	0.0411672	2880318	1	1	12.2222	10.6667	0	0	26	16	5	6	chr17	39823355	39823685	331	*	enhancer:24795	NA	NA	NA	hg19_enhancers_fantom	21654	NA	NA
CD4 naive	chr17	39823471	39823471	1	3	58	Open Sea	NA	NA	NA	NA	3620461	0.177098	0.152604	0.0190649	3.82259	1.67e-05	0.470588	0	0.176728	0.533333	0	0.234001	0	0.0411672	2880318	1	1	12.2222	10.6667	0	0	26	16	5	6	chr17	39681526	39923630	242105	-	intron:516624	uc010wfs.2	3728	JUP	hg19_genes_introns	21654	JUP	Junction Plakoglobin
CD4 naive	chr17	39823471	39823471	1	3	58	Open Sea	NA	NA	NA	NA	3620461	0.177098	0.152604	0.0190649	3.82259	1.67e-05	0.470588	0	0.176728	0.533333	0	0.234001	0	0.0411672	2880318	1	1	12.2222	10.6667	0	0	26	16	5	6	chr17	39822436	39824435	2000	*	shore:37924	NA	NA	NA	hg19_cpg_shores	21654	NA	NA
CD4 naive	chr6	26763081	26763081	1	2	57	Open Sea	NA	NA	NA	NA	1377314	0.849783	0.9747	-0.124917	-0.195918	1.72e-05	0.944444	0.4375	0.159785	1	0.925926	0.0267951	0	0.0421294	1893050	0	0	18.1111	20.1111	12	3	28	29	9	8	chr6	26761444	26765443	4000	+	1to5kb:23966	uc021yoo.1	NA	NA	hg19_genes_1to5kb	3361	NA	NA
CD4 naive	chr6	26763081	26763081	1	2	57	Open Sea	NA	NA	NA	NA	1377314	0.849783	0.9747	-0.124917	-0.195918	1.72e-05	0.944444	0.4375	0.159785	1	0.925926	0.0267951	0	0.0421294	1893050	0	0	18.1111	20.1111	12	3	28	29	9	8	chr6	26759623	26763622	4000	-	1to5kb:26028	uc021yon.1	NA	NA	hg19_genes_1to5kb	3361	NA	NA
CD4 naive	chr6	26763081	26763081	1	2	57	Open Sea	NA	NA	NA	NA	1377314	0.849783	0.9747	-0.124917	-0.195918	1.72e-05	0.944444	0.4375	0.159785	1	0.925926	0.0267951	0	0.0421294	1893050	0	0	18.1111	20.1111	12	3	28	29	9	8	chr6	26694093	26859458	165366	*	inter:5940	NA	NA	NA	hg19_cpg_inter	3361	NA	NA
CD4 naive	chr9	129292451	129292451	1	4	51	Open Sea	NA	NA	NA	NA	2141615	1	0.916667	0.0659722	0.12842	1.84e-05	1	1	0	1	0.666667	0.130104	0	0.0441917	2202477	1	2	10.3333	10.1111	0	0	21	22	5	5	chr9	129269321	129293196	23876	*	intergenic:8076	NA	NA	NA	hg19_genes_intergenic	84269	NA	NA
CD4 naive	chr9	129292451	129292451	1	4	51	Open Sea	NA	NA	NA	NA	2141615	1	0.916667	0.0659722	0.12842	1.84e-05	1	1	0	1	0.666667	0.130104	0	0.0441917	2202477	1	2	10.3333	10.1111	0	0	21	22	5	5	chr9	129280978	129368737	87760	*	inter:9222	NA	NA	NA	hg19_cpg_inter	84269	NA	NA
CD4 memory	chr16	89641816	89641817	1	6	64	Island	NA	NA	NA	NA	2943648	0	0.0330441	-0.0330441	-0.930417	3.26e-14	0	0	0	0.0645161	0	0.0315235	0	1.24e-07	2001703	0	0	17.2222	22.3333	3	2	39	35	6	8	chr16	89641176	89642175	1000	+	promoter:58614	uc002fnp.3	27132	CPNE7	hg19_genes_promoters	357	CPNE7	Copine 7
CD4 memory	chr16	89641816	89641817	1	6	64	Island	NA	NA	NA	NA	2943648	0	0.0330441	-0.0330441	-0.930417	3.26e-14	0	0	0	0.0645161	0	0.0315235	0	1.24e-07	2001703	0	0	17.2222	22.3333	3	2	39	35	6	8	chr16	89641176	89642175	1000	+	promoter:58615	uc002fnq.3	27132	CPNE7	hg19_genes_promoters	357	CPNE7	Copine 7
CD4 memory	chr16	89641816	89641817	1	6	64	Island	NA	NA	NA	NA	2943648	0	0.0330441	-0.0330441	-0.930417	3.26e-14	0	0	0	0.0645161	0	0.0315235	0	1.24e-07	2001703	0	0	17.2222	22.3333	3	2	39	35	6	8	chr16	89641054	89643415	2362	*	island:20031	NA	NA	NA	hg19_cpg_islands	357	NA	NA
CD4 memory	chr1	15944160	15944161	1	13	77	Island	NA	NA	NA	NA	67643	0	0.0378493	-0.0378493	-0.93983	1.64e-11	0	0	0	0.105263	0	0.0398014	0	1.49e-05	1874291	0	0	14.3333	14.2222	3	2	41	26	6	7	chr1	15943953	15944165	213	+	5UTR:621	uc001aww.3	84301	DDI2	hg19_genes_5UTRs	207	DDI2	DNA Damage Inducible 1 Homolog 2
CD4 memory	chr1	15944160	15944161	1	13	77	Island	NA	NA	NA	NA	67643	0	0.0378493	-0.0378493	-0.93983	1.64e-11	0	0	0	0.105263	0	0.0398014	0	1.49e-05	1874291	0	0	14.3333	14.2222	3	2	41	26	6	7	chr1	15943953	15944165	213	+	5UTR:622	uc001awx.2	84301	DDI2	hg19_genes_5UTRs	207	DDI2	DNA Damage Inducible 1 Homolog 2
CD4 memory	chr1	15944160	15944161	1	13	77	Island	NA	NA	NA	NA	67643	0	0.0378493	-0.0378493	-0.93983	1.64e-11	0	0	0	0.105263	0	0.0398014	0	1.49e-05	1874291	0	0	14.3333	14.2222	3	2	41	26	6	7	chr1	15943953	15944303	351	+	exon:4115	uc001aww.3	84301	DDI2	hg19_genes_exons	207	DDI2	DNA Damage Inducible 1 Homolog 2
CD4 memory	chr1	15944160	15944161	1	13	77	Island	NA	NA	NA	NA	67643	0	0.0378493	-0.0378493	-0.93983	1.64e-11	0	0	0	0.105263	0	0.0398014	0	1.49e-05	1874291	0	0	14.3333	14.2222	3	2	41	26	6	7	chr1	15943953	15944303	351	+	exon:4119	uc001awx.2	84301	DDI2	hg19_genes_exons	207	DDI2	DNA Damage Inducible 1 Homolog 2
CD4 memory	chr1	15944160	15944161	1	13	77	Island	NA	NA	NA	NA	67643	0	0.0378493	-0.0378493	-0.93983	1.64e-11	0	0	0	0.105263	0	0.0398014	0	1.49e-05	1874291	0	0	14.3333	14.2222	3	2	41	26	6	7	chr1	15943953	15944303	351	+	firstexon:425	uc001aww.3	84301	DDI2	hg19_genes_firstexons	207	DDI2	DNA Damage Inducible 1 Homolog 2
CD4 memory	chr1	15944160	15944161	1	13	77	Island	NA	NA	NA	NA	67643	0	0.0378493	-0.0378493	-0.93983	1.64e-11	0	0	0	0.105263	0	0.0398014	0	1.49e-05	1874291	0	0	14.3333	14.2222	3	2	41	26	6	7	chr1	15943953	15944303	351	+	firstexon:426	uc001awx.2	84301	DDI2	hg19_genes_firstexons	207	DDI2	DNA Damage Inducible 1 Homolog 2
CD4 memory	chr1	15944160	15944161	1	13	77	Island	NA	NA	NA	NA	67643	0	0.0378493	-0.0378493	-0.93983	1.64e-11	0	0	0	0.105263	0	0.0398014	0	1.49e-05	1874291	0	0	14.3333	14.2222	3	2	41	26	6	7	chr1	15944103	15944502	400	+	exonintronboundary:4114	uc001aww.3	84301	DDI2	hg19_genes_exonintronboundaries	207	DDI2	DNA Damage Inducible 1 Homolog 2
CD4 memory	chr1	15944160	15944161	1	13	77	Island	NA	NA	NA	NA	67643	0	0.0378493	-0.0378493	-0.93983	1.64e-11	0	0	0	0.105263	0	0.0398014	0	1.49e-05	1874291	0	0	14.3333	14.2222	3	2	41	26	6	7	chr1	15944103	15944502	400	+	exonintronboundary:4115	uc001awx.2	84301	DDI2	hg19_genes_exonintronboundaries	207	DDI2	DNA Damage Inducible 1 Homolog 2
CD4 memory	chr1	15944160	15944161	1	13	77	Island	NA	NA	NA	NA	67643	0	0.0378493	-0.0378493	-0.93983	1.64e-11	0	0	0	0.105263	0	0.0398014	0	1.49e-05	1874291	0	0	14.3333	14.2222	3	2	41	26	6	7	chr1	15943822	15944356	535	*	island:478	NA	NA	NA	hg19_cpg_islands	207	NA	NA
CD4 memory	chr12	53184008	53184009	1	12	72	Open Sea	NA	NA	NA	NA	2301566	0	0.0521471	-0.0521471	-0.990065	2.49e-11	0	0	0	0.133333	0	0.0556692	0	1.49e-05	1565747	0	0	16.8889	14.4444	2	3	36	23	6	7	chr12	53183826	53184142	317	-	CDS:357382	uc001say.3	3850	KRT3	hg19_genes_cds	158644	KRT3	Keratin 3
CD4 memory	chr12	53184008	53184009	1	12	72	Open Sea	NA	NA	NA	NA	2301566	0	0.0521471	-0.0521471	-0.990065	2.49e-11	0	0	0	0.133333	0	0.0556692	0	1.49e-05	1565747	0	0	16.8889	14.4444	2	3	36	23	6	7	chr12	53183469	53184142	674	-	exon:443098	uc001say.3	3850	KRT3	hg19_genes_exons	158644	KRT3	Keratin 3
CD4 memory	chr12	53184008	53184009	1	12	72	Open Sea	NA	NA	NA	NA	2301566	0	0.0521471	-0.0521471	-0.990065	2.49e-11	0	0	0	0.133333	0	0.0556692	0	1.49e-05	1565747	0	0	16.8889	14.4444	2	3	36	23	6	7	chr12	53183943	53184342	400	-	intronexonboundary:412516	uc001say.3	3850	KRT3	hg19_genes_intronexonboundaries	158644	KRT3	Keratin 3
CD4 memory	chr12	53184008	53184009	1	12	72	Open Sea	NA	NA	NA	NA	2301566	0	0.0521471	-0.0521471	-0.990065	2.49e-11	0	0	0	0.133333	0	0.0556692	0	1.49e-05	1565747	0	0	16.8889	14.4444	2	3	36	23	6	7	chr12	53183932	53185931	2000	*	shore:28510	NA	NA	NA	hg19_cpg_shores	158644	NA	NA
CD4 memory	chr17	77783551	77783552	1	8	74	Shore	NA	NA	23897	39407	3151836	0	0.0475018	-0.0534395	-0.878383	2.59e-11	0	0	0	0.142857	0	0.0582601	0	1.49e-05	1546008	1	0	12.2222	20.4444	0	1	29	42	5	7	chr17	77775916	77806954	31039	*	intergenic:13338	NA	NA	NA	hg19_genes_intergenic	31574	NA	NA
CD4 memory	chr17	77783551	77783552	1	8	74	Shore	NA	NA	23897	39407	3151836	0	0.0475018	-0.0534395	-0.878383	2.59e-11	0	0	0	0.142857	0	0.0582601	0	1.49e-05	1546008	1	0	12.2222	20.4444	0	1	29	42	5	7	chr17	77781810	77783809	2000	*	shore:39118	NA	NA	NA	hg19_cpg_shores	31574	NA	NA
CD4 memory	chr17	1627706	1627707	1	5	57	Shore	NA	NA	NA	NA	2959464	0	0.0179699	-0.0179699	-0.774216	3.41e-11	0	0	0	0.0526316	0	0.0194101	0	1.62e-05	2438642	0	0	25.7778	33.2222	1	13	47	58	7	9	chr17	1626834	1627833	1000	+	promoter:60118	uc002fti.2	124997	WDR81	hg19_genes_promoters	125	WDR81	WD Repeat Domain 81
CD4 memory	chr17	1627706	1627707	1	5	57	Shore	NA	NA	NA	NA	2959464	0	0.0179699	-0.0179699	-0.774216	3.41e-11	0	0	0	0.0526316	0	0.0194101	0	1.62e-05	2438642	0	0	25.7778	33.2222	1	13	47	58	7	9	chr17	1627125	1628124	1000	+	promoter:60119	uc002ftj.2	124997	WDR81	hg19_genes_promoters	125	WDR81	WD Repeat Domain 81
CD4 memory	chr17	1627706	1627707	1	5	57	Shore	NA	NA	NA	NA	2959464	0	0.0179699	-0.0179699	-0.774216	3.41e-11	0	0	0	0.0526316	0	0.0194101	0	1.62e-05	2438642	0	0	25.7778	33.2222	1	13	47	58	7	9	chr17	1619928	1631283	11356	+	intron:489584	uc002fth.2	124997	WDR81	hg19_genes_introns	125	WDR81	WD Repeat Domain 81
CD4 memory	chr17	1627706	1627707	1	5	57	Shore	NA	NA	NA	NA	2959464	0	0.0179699	-0.0179699	-0.774216	3.41e-11	0	0	0	0.0526316	0	0.0194101	0	1.62e-05	2438642	0	0	25.7778	33.2222	1	13	47	58	7	9	chr17	1619928	1633673	13746	+	intron:489594	uc010vqp.1	124997	WDR81	hg19_genes_introns	125	WDR81	WD Repeat Domain 81
CD4 memory	chr17	1627706	1627707	1	5	57	Shore	NA	NA	NA	NA	2959464	0	0.0179699	-0.0179699	-0.774216	3.41e-11	0	0	0	0.0526316	0	0.0194101	0	1.62e-05	2438642	0	0	25.7778	33.2222	1	13	47	58	7	9	chr17	1625746	1627745	2000	*	shore:36763	NA	NA	NA	hg19_cpg_shores	125	NA	NA
CD4 memory	chr12	104687924	104687925	1	4	60	Open Sea	NA	NA	NA	NA	2345894	0.993464	0.950986	0.0424777	0.0652704	4.22e-11	1	0.941176	0.0196078	1	0.875	0.0445298	0	1.79e-05	2361768	0	0	14.7778	16.1111	7	2	22	28	7	7	chr12	104682819	104705067	22249	+	intron:383898	uc021rcx.2	7296	TXNRD1	hg19_genes_introns	3142	TXNRD1	Thioredoxin Reductase 1
CD4 memory	chr12	104687924	104687925	1	4	60	Open Sea	NA	NA	NA	NA	2345894	0.993464	0.950986	0.0424777	0.0652704	4.22e-11	1	0.941176	0.0196078	1	0.875	0.0445298	0	1.79e-05	2361768	0	0	14.7778	16.1111	7	2	22	28	7	7	chr12	104682819	104707022	24204	+	intron:383912	uc010swp.3	7296	TXNRD1	hg19_genes_introns	3142	TXNRD1	Thioredoxin Reductase 1
CD4 memory	chr12	104687924	104687925	1	4	60	Open Sea	NA	NA	NA	NA	2345894	0.993464	0.950986	0.0424777	0.0652704	4.22e-11	1	0.941176	0.0196078	1	0.875	0.0445298	0	1.79e-05	2361768	0	0	14.7778	16.1111	7	2	22	28	7	7	chr12	104682819	104705067	22249	+	intron:383925	uc010swq.3	7296	TXNRD1	hg19_genes_introns	3142	TXNRD1	Thioredoxin Reductase 1
CD4 memory	chr12	104687924	104687925	1	4	60	Open Sea	NA	NA	NA	NA	2345894	0.993464	0.950986	0.0424777	0.0652704	4.22e-11	1	0.941176	0.0196078	1	0.875	0.0445298	0	1.79e-05	2361768	0	0	14.7778	16.1111	7	2	22	28	7	7	chr12	104682819	104705067	22249	+	intron:383939	uc021rcy.2	7296	TXNRD1	hg19_genes_introns	3142	TXNRD1	Thioredoxin Reductase 1
CD4 memory	chr12	104687924	104687925	1	4	60	Open Sea	NA	NA	NA	NA	2345894	0.993464	0.950986	0.0424777	0.0652704	4.22e-11	1	0.941176	0.0196078	1	0.875	0.0445298	0	1.79e-05	2361768	0	0	14.7778	16.1111	7	2	22	28	7	7	chr12	104682819	104705067	22249	+	intron:383953	uc021rcz.2	7296	TXNRD1	hg19_genes_introns	3142	TXNRD1	Thioredoxin Reductase 1
CD4 memory	chr12	104687924	104687925	1	4	60	Open Sea	NA	NA	NA	NA	2345894	0.993464	0.950986	0.0424777	0.0652704	4.22e-11	1	0.941176	0.0196078	1	0.875	0.0445298	0	1.79e-05	2361768	0	0	14.7778	16.1111	7	2	22	28	7	7	chr12	104681125	104705067	23943	+	intron:383966	uc021rda.2	7296	TXNRD1	hg19_genes_introns	3142	TXNRD1	Thioredoxin Reductase 1
CD4 memory	chr12	104687924	104687925	1	4	60	Open Sea	NA	NA	NA	NA	2345894	0.993464	0.950986	0.0424777	0.0652704	4.22e-11	1	0.941176	0.0196078	1	0.875	0.0445298	0	1.79e-05	2361768	0	0	14.7778	16.1111	7	2	22	28	7	7	chr12	104680888	104705067	24180	+	intron:383979	uc021rdb.2	7296	TXNRD1	hg19_genes_introns	3142	TXNRD1	Thioredoxin Reductase 1
CD4 memory	chr12	104687924	104687925	1	4	60	Open Sea	NA	NA	NA	NA	2345894	0.993464	0.950986	0.0424777	0.0652704	4.22e-11	1	0.941176	0.0196078	1	0.875	0.0445298	0	1.79e-05	2361768	0	0	14.7778	16.1111	7	2	22	28	7	7	chr12	104682819	104705067	22249	+	intron:383992	uc001tku.4	7296	TXNRD1	hg19_genes_introns	3142	TXNRD1	Thioredoxin Reductase 1
CD4 memory	chr12	104687924	104687925	1	4	60	Open Sea	NA	NA	NA	NA	2345894	0.993464	0.950986	0.0424777	0.0652704	4.22e-11	1	0.941176	0.0196078	1	0.875	0.0445298	0	1.79e-05	2361768	0	0	14.7778	16.1111	7	2	22	28	7	7	chr12	104684883	104705067	20185	+	intron:384006	uc001tkv.2	7296	TXNRD1	hg19_genes_introns	3142	TXNRD1	Thioredoxin Reductase 1
CD4 memory	chr12	104687924	104687925	1	4	60	Open Sea	NA	NA	NA	NA	2345894	0.993464	0.950986	0.0424777	0.0652704	4.22e-11	1	0.941176	0.0196078	1	0.875	0.0445298	0	1.79e-05	2361768	0	0	14.7778	16.1111	7	2	22	28	7	7	chr12	104686994	104693348	6355	*	inter:11963	NA	NA	NA	hg19_cpg_inter	3142	NA	NA
CD4 memory	chr5	125783212	125783213	1	6	53	Open Sea	NA	NA	NA	NA	1044859	0.99	0.939463	0.0505369	0.0768284	1.38e-10	1	0.95	0.02	1	0.875	0.0426118	0	2.87e-05	2265650	0	0	18.2222	13.2222	7	4	32	20	8	6	chr5	125696152	125801117	104966	+	intron:183140	uc011cwt.2	65983	GRAMD2B	hg19_genes_introns	14822	GRAMD2B	GRAM Domain Containing 2B
CD4 memory	chr5	125783212	125783213	1	6	53	Open Sea	NA	NA	NA	NA	1044859	0.99	0.939463	0.0505369	0.0768284	1.38e-10	1	0.95	0.02	1	0.875	0.0426118	0	2.87e-05	2265650	0	0	18.2222	13.2222	7	4	32	20	8	6	chr5	125707260	125801068	93809	+	intron:183153	uc011cwu.1	65983	GRAMD2B	hg19_genes_introns	14822	GRAMD2B	GRAM Domain Containing 2B
CD4 memory	chr5	125783212	125783213	1	6	53	Open Sea	NA	NA	NA	NA	1044859	0.99	0.939463	0.0505369	0.0768284	1.38e-10	1	0.95	0.02	1	0.875	0.0426118	0	2.87e-05	2265650	0	0	18.2222	13.2222	7	4	32	20	8	6	chr5	125759382	125801117	41736	+	intron:183162	uc003ktu.3	65983	GRAMD2B	hg19_genes_introns	14822	GRAMD2B	GRAM Domain Containing 2B
CD4 memory	chr5	125783212	125783213	1	6	53	Open Sea	NA	NA	NA	NA	1044859	0.99	0.939463	0.0505369	0.0768284	1.38e-10	1	0.95	0.02	1	0.875	0.0426118	0	2.87e-05	2265650	0	0	18.2222	13.2222	7	4	32	20	8	6	chr5	125759382	125801117	41736	+	intron:183175	uc011cwv.2	65983	GRAMD2B	hg19_genes_introns	14822	GRAMD2B	GRAM Domain Containing 2B
CD4 memory	chr5	125783212	125783213	1	6	53	Open Sea	NA	NA	NA	NA	1044859	0.99	0.939463	0.0505369	0.0768284	1.38e-10	1	0.95	0.02	1	0.875	0.0426118	0	2.87e-05	2265650	0	0	18.2222	13.2222	7	4	32	20	8	6	chr5	125759382	125801117	41736	+	intron:183189	uc011cww.2	65983	GRAMD2B	hg19_genes_introns	14822	GRAMD2B	GRAM Domain Containing 2B
CD4 memory	chr5	125783212	125783213	1	6	53	Open Sea	NA	NA	NA	NA	1044859	0.99	0.939463	0.0505369	0.0768284	1.38e-10	1	0.95	0.02	1	0.875	0.0426118	0	2.87e-05	2265650	0	0	18.2222	13.2222	7	4	32	20	8	6	chr5	125759382	125801117	41736	+	intron:183201	uc011cwx.2	65983	GRAMD2B	hg19_genes_introns	14822	GRAMD2B	GRAM Domain Containing 2B
CD4 memory	chr5	125783212	125783213	1	6	53	Open Sea	NA	NA	NA	NA	1044859	0.99	0.939463	0.0505369	0.0768284	1.38e-10	1	0.95	0.02	1	0.875	0.0426118	0	2.87e-05	2265650	0	0	18.2222	13.2222	7	4	32	20	8	6	chr5	125763299	125926601	163303	*	inter:5363	NA	NA	NA	hg19_cpg_inter	14822	NA	NA
CD4 memory	chr9	139778827	139778828	1	5	51	Shore	NA	NA	NA	NA	1859847	0.956923	0.960582	-0.00365893	-0.00040472	1.7e-10	1	0.846154	0.0561275	1	0.892857	0.0419567	0	2.87e-05	3116182	0	0	19.1111	21.3333	12	2	34	35	9	7	chr9	139775965	139779964	4000	+	1to5kb:35759	uc010nbv.1	7186	TRAF2	hg19_genes_1to5kb	2135	TRAF2	TNF Receptor Associated Factor 2
CD4 memory	chr9	139778827	139778828	1	5	51	Shore	NA	NA	NA	NA	1859847	0.956923	0.960582	-0.00365893	-0.00040472	1.7e-10	1	0.846154	0.0561275	1	0.892857	0.0419567	0	2.87e-05	3116182	0	0	19.1111	21.3333	12	2	34	35	9	7	chr9	139775965	139779964	4000	+	1to5kb:35760	uc004cjv.3	7186	TRAF2	hg19_genes_1to5kb	2135	TRAF2	TNF Receptor Associated Factor 2
CD4 memory	chr9	139778827	139778828	1	5	51	Shore	NA	NA	NA	NA	1859847	0.956923	0.960582	-0.00365893	-0.00040472	1.7e-10	1	0.846154	0.0561275	1	0.892857	0.0419567	0	2.87e-05	3116182	0	0	19.1111	21.3333	12	2	34	35	9	7	chr9	139775965	139779964	4000	+	1to5kb:35761	uc010nbw.3	7186	TRAF2	hg19_genes_1to5kb	2135	TRAF2	TNF Receptor Associated Factor 2
CD4 memory	chr9	139778827	139778828	1	5	51	Shore	NA	NA	NA	NA	1859847	0.956923	0.960582	-0.00365893	-0.00040472	1.7e-10	1	0.846154	0.0561275	1	0.892857	0.0419567	0	2.87e-05	3116182	0	0	19.1111	21.3333	12	2	34	35	9	7	chr9	139775965	139779964	4000	+	1to5kb:35762	uc011mek.2	7186	TRAF2	hg19_genes_1to5kb	2135	TRAF2	TNF Receptor Associated Factor 2
CD4 memory	chr9	139778827	139778828	1	5	51	Shore	NA	NA	NA	NA	1859847	0.956923	0.960582	-0.00365893	-0.00040472	1.7e-10	1	0.846154	0.0561275	1	0.892857	0.0419567	0	2.87e-05	3116182	0	0	19.1111	21.3333	12	2	34	35	9	7	chr9	139776185	139780184	4000	+	1to5kb:35763	uc022bpw.1	100616480	MIR4479	hg19_genes_1to5kb	2135	MIR4479	MicroRNA 4479
CD4 memory	chr9	139778827	139778828	1	5	51	Shore	NA	NA	NA	NA	1859847	0.956923	0.960582	-0.00365893	-0.00040472	1.7e-10	1	0.846154	0.0561275	1	0.892857	0.0419567	0	2.87e-05	3116182	0	0	19.1111	21.3333	12	2	34	35	9	7	chr9	139777163	139793164	16002	+	intron:294010	uc010nbu.3	7186	TRAF2	hg19_genes_introns	2135	TRAF2	TNF Receptor Associated Factor 2
CD4 memory	chr9	139778827	139778828	1	5	51	Shore	NA	NA	NA	NA	1859847	0.956923	0.960582	-0.00365893	-0.00040472	1.7e-10	1	0.846154	0.0561275	1	0.892857	0.0419567	0	2.87e-05	3116182	0	0	19.1111	21.3333	12	2	34	35	9	7	chr9	139778407	139780406	2000	*	shore:22983	NA	NA	NA	hg19_cpg_shores	2135	NA	NA
CD4 memory	chr13	36941185	36941186	1	6	57	Open Sea	NA	NA	NA	NA	2439215	0.995885	0.936915	0.0589695	0.0919709	3.06e-10	1	0.962963	0.0123457	1	0.833333	0.057665	0	4.49e-05	2155831	0	0	18.7778	19	3	4	30	26	7	7	chr13	36939981	36942334	2354	+	intron:406948	uc021rig.1	100507135	SPART-AS1	hg19_genes_introns	20617	SPART-AS1	SPART Antisense RNA 1
CD4 memory	chr13	36941185	36941186	1	6	57	Open Sea	NA	NA	NA	NA	2439215	0.995885	0.936915	0.0589695	0.0919709	3.06e-10	1	0.962963	0.0123457	1	0.833333	0.057665	0	4.49e-05	2155831	0	0	18.7778	19	3	4	30	26	7	7	chr13	36939981	36942334	2354	+	intron:406952	uc021rih.1	100507135	SPART-AS1	hg19_genes_introns	20617	SPART-AS1	SPART Antisense RNA 1
CD4 memory	chr13	36941185	36941186	1	6	57	Open Sea	NA	NA	NA	NA	2439215	0.995885	0.936915	0.0589695	0.0919709	3.06e-10	1	0.962963	0.0123457	1	0.833333	0.057665	0	4.49e-05	2155831	0	0	18.7778	19	3	4	30	26	7	7	chr13	36909970	36944225	34256	-	intron:412004	uc001uvq.3	23111	SPART	hg19_genes_introns	20617	SPART	Spartin
CD4 memory	chr13	36941185	36941186	1	6	57	Open Sea	NA	NA	NA	NA	2439215	0.995885	0.936915	0.0589695	0.0919709	3.06e-10	1	0.962963	0.0123457	1	0.833333	0.057665	0	4.49e-05	2155831	0	0	18.7778	19	3	4	30	26	7	7	chr13	36925005	37001581	76577	*	inter:12431	NA	NA	NA	hg19_cpg_inter	20617	NA	NA
CD4 memory	chr2	240067145	240067146	1	5	59	Open Sea	NA	NA	NA	NA	585677	0.988304	0.976752	0.0115519	0.0170356	3.45e-10	1	0.894737	0.0350877	1	0.955556	0.0182116	0	4.72e-05	2896300	0	0	22.2222	33.7778	5	7	38	70	8	8	chr2	240066411	240078347	11937	-	intron:112550	uc010fyy.3	9759	HDAC4	hg19_genes_introns	160009	HDAC4	Histone Deacetylase 4
CD4 memory	chr2	240067145	240067146	1	5	59	Open Sea	NA	NA	NA	NA	585677	0.988304	0.976752	0.0115519	0.0170356	3.45e-10	1	0.894737	0.0350877	1	0.955556	0.0182116	0	4.72e-05	2896300	0	0	22.2222	33.7778	5	7	38	70	8	8	chr2	240066411	240078347	11937	-	intron:112573	uc002vyk.4	9759	HDAC4	hg19_genes_introns	160009	HDAC4	Histone Deacetylase 4
CD4 memory	chr2	240067145	240067146	1	5	59	Open Sea	NA	NA	NA	NA	585677	0.988304	0.976752	0.0115519	0.0170356	3.45e-10	1	0.894737	0.0350877	1	0.955556	0.0182116	0	4.72e-05	2896300	0	0	22.2222	33.7778	5	7	38	70	8	8	chr2	240066411	240078347	11937	-	intron:112590	uc010fyz.1	9759	HDAC4	hg19_genes_introns	160009	HDAC4	Histone Deacetylase 4
CD4 memory	chr2	240067145	240067146	1	5	59	Open Sea	NA	NA	NA	NA	585677	0.988304	0.976752	0.0115519	0.0170356	3.45e-10	1	0.894737	0.0350877	1	0.955556	0.0182116	0	4.72e-05	2896300	0	0	22.2222	33.7778	5	7	38	70	8	8	chr2	240066411	240078347	11937	-	intron:112605	uc010znz.1	9759	HDAC4	hg19_genes_introns	160009	HDAC4	Histone Deacetylase 4
CD4 memory	chr2	240067145	240067146	1	5	59	Open Sea	NA	NA	NA	NA	585677	0.988304	0.976752	0.0115519	0.0170356	3.45e-10	1	0.894737	0.0350877	1	0.955556	0.0182116	0	4.72e-05	2896300	0	0	22.2222	33.7778	5	7	38	70	8	8	chr2	240066411	240078347	11937	-	intron:112617	uc010zoa.1	9759	HDAC4	hg19_genes_introns	160009	HDAC4	Histone Deacetylase 4
CD4 memory	chr2	240067145	240067146	1	5	59	Open Sea	NA	NA	NA	NA	585677	0.988304	0.976752	0.0115519	0.0170356	3.45e-10	1	0.894737	0.0350877	1	0.955556	0.0182116	0	4.72e-05	2896300	0	0	22.2222	33.7778	5	7	38	70	8	8	chr2	240066411	240078347	11937	-	intron:112632	uc010fza.2	9759	HDAC4	hg19_genes_introns	160009	HDAC4	Histone Deacetylase 4
CD4 memory	chr2	240067145	240067146	1	5	59	Open Sea	NA	NA	NA	NA	585677	0.988304	0.976752	0.0115519	0.0170356	3.45e-10	1	0.894737	0.0350877	1	0.955556	0.0182116	0	4.72e-05	2896300	0	0	22.2222	33.7778	5	7	38	70	8	8	chr2	240066411	240076313	9903	-	intron:112643	uc010fzb.1	9759	HDAC4	hg19_genes_introns	160009	HDAC4	Histone Deacetylase 4
CD4 memory	chr2	240067145	240067146	1	5	59	Open Sea	NA	NA	NA	NA	585677	0.988304	0.976752	0.0115519	0.0170356	3.45e-10	1	0.894737	0.0350877	1	0.955556	0.0182116	0	4.72e-05	2896300	0	0	22.2222	33.7778	5	7	38	70	8	8	chr2	240065603	240096625	31023	*	inter:3112	NA	NA	NA	hg19_cpg_inter	160009	NA	NA
CD4 memory	chr8	48012297	48012298	1	8	54	Open Sea	NA	NA	NA	NA	1586548	0.970238	0.894039	0.0761993	0.124112	3.64e-10	1	0.857143	0.0592254	1	0.8	0.0767422	0	4.72e-05	1967703	0	0	15	12.4444	2	1	37	25	6	5	chr8	47767408	48095929	328522	*	intergenic:7114	NA	NA	NA	hg19_genes_intergenic	88630	NA	NA
CD4 memory	chr8	48012297	48012298	1	8	54	Open Sea	NA	NA	NA	NA	1586548	0.970238	0.894039	0.0761993	0.124112	3.64e-10	1	0.857143	0.0592254	1	0.8	0.0767422	0	4.72e-05	1967703	0	0	15	12.4444	2	1	37	25	6	5	chr8	47870768	48096163	225396	*	inter:8146	NA	NA	NA	hg19_cpg_inter	88630	NA	NA
CD4 memory	chr6	108488844	108488845	1	9	70	Island	NA	NA	NA	NA	1238010	0.0285726	0.0899705	-0.0613979	-1.12024	3.97e-10	0.111111	0	0.0466475	0.16	0	0.0531734	0	4.88e-05	1409671	0	0	22.2222	33.6667	5	1	44	65	6	8	chr6	108487995	108492661	4667	+	intron:211345	uc003psg.3	7101	NR2E1	hg19_genes_introns	1629	NR2E1	Nuclear Receptor Subfamily 2 Group E Member 1
CD4 memory	chr6	108488844	108488845	1	9	70	Island	NA	NA	NA	NA	1238010	0.0285726	0.0899705	-0.0613979	-1.12024	3.97e-10	0.111111	0	0.0466475	0.16	0	0.0531734	0	4.88e-05	1409671	0	0	22.2222	33.6667	5	1	44	65	6	8	chr6	108485672	108490539	4868	*	island:8410	NA	NA	NA	hg19_cpg_islands	1629	NA	NA
CD4 memory	chr19	56164985	56164986	1	8	58	Island	NA	NA	NA	NA	3513066	0	0.0358077	-0.0358077	-0.892826	8.53e-10	0	0	0	0.142857	0	0.0471554	0	7.39e-05	1917317	0	0	22.8889	23.2222	2	3	45	34	7	8	chr19	56164416	56165415	1000	+	promoter:67981	uc002qlt.3	11338	U2AF2	hg19_genes_promoters	428	U2AF2	U2 Small Nuclear RNA Auxiliary Factor 2
CD4 memory	chr19	56164985	56164986	1	8	58	Island	NA	NA	NA	NA	3513066	0	0.0358077	-0.0358077	-0.892826	8.53e-10	0	0	0	0.142857	0	0.0471554	0	7.39e-05	1917317	0	0	22.8889	23.2222	2	3	45	34	7	8	chr19	56164416	56165415	1000	+	promoter:67982	uc002qlu.3	11338	U2AF2	hg19_genes_promoters	428	U2AF2	U2 Small Nuclear RNA Auxiliary Factor 2
CD4 memory	chr19	56164985	56164986	1	8	58	Island	NA	NA	NA	NA	3513066	0	0.0358077	-0.0358077	-0.892826	8.53e-10	0	0	0	0.142857	0	0.0471554	0	7.39e-05	1917317	0	0	22.8889	23.2222	2	3	45	34	7	8	chr19	56163663	56167257	3595	*	island:24629	NA	NA	NA	hg19_cpg_islands	428	NA	NA
CD4 memory	chr1	110075128	110075129	1	1	62	Open Sea	NA	NA	NA	NA	194996	0.00716846	0.0373693	-0.0373693	-1.07873	1.03e-09	0.0645161	0	0.0215054	0.0833333	0	0.0349585	0	8.26e-05	1884439	0	1	20.3333	17.4444	8	0	31	34	8	7	chr1	110057337	110077493	20157	*	intergenic:762	NA	NA	NA	hg19_genes_intergenic	7363	NA	NA
CD4 memory	chr1	110075128	110075129	1	1	62	Open Sea	NA	NA	NA	NA	194996	0.00716846	0.0373693	-0.0373693	-1.07873	1.03e-09	0.0645161	0	0.0215054	0.0833333	0	0.0349585	0	8.26e-05	1884439	0	1	20.3333	17.4444	8	0	31	34	8	7	chr1	110056506	110087039	30534	*	inter:1020	NA	NA	NA	hg19_cpg_inter	7363	NA	NA
CD4 memory	chr4	147559690	147559691	1	7	68	Island	NA	NA	NA	NA	911777	0	0.0462076	-0.0462076	-2.31003	9.77e-10	0	0	0	0.0769231	0.0172414	0.0190815	-0.0172414	8.26e-05	1689635	0	0	32.3333	43.1111	16	24	58	60	9	9	chr4	147559045	147560044	1000	+	promoter:18560	uc003ikv.3	5458	POU4F2	hg19_genes_promoters	352	POU4F2	POU Class 4 Homeobox 2
CD4 memory	chr4	147559690	147559691	1	7	68	Island	NA	NA	NA	NA	911777	0	0.0462076	-0.0462076	-2.31003	9.77e-10	0	0	0	0.0769231	0.0172414	0.0190815	-0.0172414	8.26e-05	1689635	0	0	32.3333	43.1111	16	24	58	60	9	9	chr4	147559206	147561901	2696	*	island:6153	NA	NA	NA	hg19_cpg_islands	352	NA	NA
CD4 memory	chr22	47722835	47722836	1	4	50	Open Sea	NA	NA	NA	NA	3796274	0.970261	0.897397	0.0728645	0.119475	1.04e-09	1	0.85	0.0595624	1	0.769231	0.085881	0	8.26e-05	1989583	0	0	15.3333	15.1111	3	2	30	40	6	7	chr22	47571343	47857047	285705	*	intergenic:15529	NA	NA	NA	hg19_genes_intergenic	304614	NA	NA
CD4 memory	chr22	47722835	47722836	1	4	50	Open Sea	NA	NA	NA	NA	3796274	0.970261	0.897397	0.0728645	0.119475	1.04e-09	1	0.85	0.0595624	1	0.769231	0.085881	0	8.26e-05	1989583	0	0	15.3333	15.1111	3	2	30	40	6	7	chr22	47613323	48023586	410264	*	inter:19008	NA	NA	NA	hg19_cpg_inter	304614	NA	NA
CD4 memory	chr7	127669024	127669025	1	7	53	Open Sea	NA	NA	NA	NA	1469840	1	0.973264	0.0305556	0.0454412	1.07e-09	1	1	0	1	0.933333	0.0293949	0	8.34e-05	2553120	1	1	14.6667	15.7778	0	0	28	28	7	7	chr7	127668732	127670693	1962	-	CDS:233516	uc003vmk.3	64101	LRRC4	hg19_genes_cds	31462	LRRC4	Leucine Rich Repeat Containing 4
CD4 memory	chr7	127669024	127669025	1	7	53	Open Sea	NA	NA	NA	NA	1469840	1	0.973264	0.0305556	0.0454412	1.07e-09	1	1	0	1	0.933333	0.0293949	0	8.34e-05	2553120	1	1	14.6667	15.7778	0	0	28	28	7	7	chr7	127668732	127670693	1962	-	CDS:233517	uc022akv.1	NA	NA	hg19_genes_cds	31462	NA	NA
CD4 memory	chr7	127669024	127669025	1	7	53	Open Sea	NA	NA	NA	NA	1469840	1	0.973264	0.0305556	0.0454412	1.07e-09	1	1	0	1	0.933333	0.0293949	0	8.34e-05	2553120	1	1	14.6667	15.7778	0	0	28	28	7	7	chr7	127667124	127670793	3670	-	exon:290149	uc003vmk.3	64101	LRRC4	hg19_genes_exons	31462	LRRC4	Leucine Rich Repeat Containing 4
CD4 memory	chr7	127669024	127669025	1	7	53	Open Sea	NA	NA	NA	NA	1469840	1	0.973264	0.0305556	0.0454412	1.07e-09	1	1	0	1	0.933333	0.0293949	0	8.34e-05	2553120	1	1	14.6667	15.7778	0	0	28	28	7	7	chr7	127668732	127670693	1962	-	exon:290150	uc022akv.1	NA	NA	hg19_genes_exons	31462	NA	NA
CD4 memory	chr7	127669024	127669025	1	7	53	Open Sea	NA	NA	NA	NA	1469840	1	0.973264	0.0305556	0.0454412	1.07e-09	1	1	0	1	0.933333	0.0293949	0	8.34e-05	2553120	1	1	14.6667	15.7778	0	0	28	28	7	7	chr7	127668732	127670693	1962	-	firstexon:31344	uc022akv.1	NA	NA	hg19_genes_firstexons	31462	NA	NA
CD4 memory	chr7	127669024	127669025	1	7	53	Open Sea	NA	NA	NA	NA	1469840	1	0.973264	0.0305556	0.0454412	1.07e-09	1	1	0	1	0.933333	0.0293949	0	8.34e-05	2553120	1	1	14.6667	15.7778	0	0	28	28	7	7	chr7	127631110	127714553	83444	+	intron:244143	uc003vmi.3	27044	SND1	hg19_genes_introns	31462	SND1	Staphylococcal Nuclease And Tudor Domain Containing 1
CD4 memory	chr7	127669024	127669025	1	7	53	Open Sea	NA	NA	NA	NA	1469840	1	0.973264	0.0305556	0.0454412	1.07e-09	1	1	0	1	0.933333	0.0293949	0	8.34e-05	2553120	1	1	14.6667	15.7778	0	0	28	28	7	7	chr7	127631110	127714553	83444	+	intron:244158	uc010lle.3	27044	SND1	hg19_genes_introns	31462	SND1	Staphylococcal Nuclease And Tudor Domain Containing 1
CD4 memory	chr7	127669024	127669025	1	7	53	Open Sea	NA	NA	NA	NA	1469840	1	0.973264	0.0305556	0.0454412	1.07e-09	1	1	0	1	0.933333	0.0293949	0	8.34e-05	2553120	1	1	14.6667	15.7778	0	0	28	28	7	7	chr7	127667159	127669158	2000	*	shelf:15876	NA	NA	NA	hg19_cpg_shelves	31462	NA	NA
CD4 memory	chr19	41002352	41002353	1	3	55	Open Sea	NA	NA	NA	NA	3443967	0.980392	0.937214	0.0431778	0.0697697	1.14e-09	1	0.823529	0.0588235	1	0.826087	0.0613488	0	8.56e-05	2320676	0	0	10.8889	15.1111	6	1	17	26	5	7	chr19	41000885	41003395	2511	+	intron:545427	uc002onx.3	57731	SPTBN4	hg19_genes_introns	16158	SPTBN4	Spectrin Beta, Non-Erythrocytic 4
CD4 memory	chr19	41002352	41002353	1	3	55	Open Sea	NA	NA	NA	NA	3443967	0.980392	0.937214	0.0431778	0.0697697	1.14e-09	1	0.823529	0.0588235	1	0.826087	0.0613488	0	8.56e-05	2320676	0	0	10.8889	15.1111	6	1	17	26	5	7	chr19	41000885	41003395	2511	+	intron:545453	uc002ony.3	57731	SPTBN4	hg19_genes_introns	16158	SPTBN4	Spectrin Beta, Non-Erythrocytic 4
CD4 memory	chr19	41002352	41002353	1	3	55	Open Sea	NA	NA	NA	NA	3443967	0.980392	0.937214	0.0431778	0.0697697	1.14e-09	1	0.823529	0.0588235	1	0.826087	0.0613488	0	8.56e-05	2320676	0	0	10.8889	15.1111	6	1	17	26	5	7	chr19	41000885	41003395	2511	+	intron:545488	uc002onz.3	57731	SPTBN4	hg19_genes_introns	16158	SPTBN4	Spectrin Beta, Non-Erythrocytic 4
CD4 memory	chr19	41002352	41002353	1	3	55	Open Sea	NA	NA	NA	NA	3443967	0.980392	0.937214	0.0431778	0.0697697	1.14e-09	1	0.823529	0.0588235	1	0.826087	0.0613488	0	8.56e-05	2320676	0	0	10.8889	15.1111	6	1	17	26	5	7	chr19	41000120	41014525	14406	*	inter:17237	NA	NA	NA	hg19_cpg_inter	16158	NA	NA
CD4 memory	chr2	111158486	111158487	1	3	53	Open Sea	NA	NA	NA	NA	461451	1	0.938696	0.0613043	0.0954157	1.19e-09	1	1	0	1	0.842105	0.0595372	0	8.71e-05	2132264	0	1	18.3333	13.6667	4	0	27	27	7	5	chr2	111144975	111181237	36263	-	intron:98246	uc002tft.1	100271835	LIMS3-LOC440895	hg19_genes_introns	4392	LIMS3-LOC440895	LIMS3-LOC440895 Readthrough
CD4 memory	chr2	111158486	111158487	1	3	53	Open Sea	NA	NA	NA	NA	461451	1	0.938696	0.0613043	0.0954157	1.19e-09	1	1	0	1	0.842105	0.0595372	0	8.71e-05	2132264	0	1	18.3333	13.6667	4	0	27	27	7	5	chr2	111146284	111176699	30416	*	inter:2506	NA	NA	NA	hg19_cpg_inter	4392	NA	NA
CD4 memory	chr11	33890313	33890314	1	5	60	Open Sea	NA	NA	NA	NA	2103389	0	0.0562134	-0.0642439	-1.06795	1.66e-09	0	0	0	0.15	0	0.0627818	0	0.000113416	1359888	1	1	10.3333	13.6667	0	0	29	27	5	6	chr11	33887698	33891697	4000	-	1to5kb:43840	uc001mvc.3	4005	LMO2	hg19_genes_1to5kb	182914	LMO2	LIM Domain Only 2
CD4 memory	chr11	33890313	33890314	1	5	60	Open Sea	NA	NA	NA	NA	2103389	0	0.0562134	-0.0642439	-1.06795	1.66e-09	0	0	0	0.15	0	0.0627818	0	0.000113416	1359888	1	1	10.3333	13.6667	0	0	29	27	5	6	chr11	33886476	33890891	4416	-	intron:359125	uc001mvd.3	4005	LMO2	hg19_genes_introns	182914	LMO2	LIM Domain Only 2
CD4 memory	chr11	33890313	33890314	1	5	60	Open Sea	NA	NA	NA	NA	2103389	0	0.0562134	-0.0642439	-1.06795	1.66e-09	0	0	0	0.15	0	0.0627818	0	0.000113416	1359888	1	1	10.3333	13.6667	0	0	29	27	5	6	chr11	33886364	33890891	4528	-	intron:359127	uc001mve.3	4005	LMO2	hg19_genes_introns	182914	LMO2	LIM Domain Only 2
CD4 memory	chr11	33890313	33890314	1	5	60	Open Sea	NA	NA	NA	NA	2103389	0	0.0562134	-0.0642439	-1.06795	1.66e-09	0	0	0	0.15	0	0.0627818	0	0.000113416	1359888	1	1	10.3333	13.6667	0	0	29	27	5	6	chr11	33886364	33890891	4528	-	intron:359129	uc010rel.2	4005	LMO2	hg19_genes_introns	182914	LMO2	LIM Domain Only 2
CD4 memory	chr11	33890313	33890314	1	5	60	Open Sea	NA	NA	NA	NA	2103389	0	0.0562134	-0.0642439	-1.06795	1.66e-09	0	0	0	0.15	0	0.0627818	0	0.000113416	1359888	1	1	10.3333	13.6667	0	0	29	27	5	6	chr11	33886364	33890891	4528	-	intron:359132	uc010rem.2	4005	LMO2	hg19_genes_introns	182914	LMO2	LIM Domain Only 2
CD4 memory	chr11	33890313	33890314	1	5	60	Open Sea	NA	NA	NA	NA	2103389	0	0.0562134	-0.0642439	-1.06795	1.66e-09	0	0	0	0.15	0	0.0627818	0	0.000113416	1359888	1	1	10.3333	13.6667	0	0	29	27	5	6	chr11	33888358	33890357	2000	*	shore:25984	NA	NA	NA	hg19_cpg_shores	182914	NA	NA
CD4 memory	chr19	58694613	58694614	1	8	68	Island	NA	NA	NA	NA	3520635	0	0.0245119	-0.0245119	-0.803034	2.36e-09	0	0	0	0.0666667	0	0.0289812	0	0.000142641	2232913	0	0	23.5556	37.2222	3	12	64	76	7	9	chr19	58694396	58694809	414	+	5UTR:93405	uc002qrq.1	10782	ZNF274	hg19_genes_5UTRs	217	ZNF274	Zinc Finger Protein 274
CD4 memory	chr19	58694613	58694614	1	8	68	Island	NA	NA	NA	NA	3520635	0	0.0245119	-0.0245119	-0.803034	2.36e-09	0	0	0	0.0666667	0	0.0289812	0	0.000142641	2232913	0	0	23.5556	37.2222	3	12	64	76	7	9	chr19	58694396	58694809	414	+	5UTR:93407	uc002qrr.1	10782	ZNF274	hg19_genes_5UTRs	217	ZNF274	Zinc Finger Protein 274
CD4 memory	chr19	58694613	58694614	1	8	68	Island	NA	NA	NA	NA	3520635	0	0.0245119	-0.0245119	-0.803034	2.36e-09	0	0	0	0.0666667	0	0.0289812	0	0.000142641	2232913	0	0	23.5556	37.2222	3	12	64	76	7	9	chr19	58694396	58694809	414	+	5UTR:93409	uc002qrs.1	10782	ZNF274	hg19_genes_5UTRs	217	ZNF274	Zinc Finger Protein 274
CD4 memory	chr19	58694613	58694614	1	8	68	Island	NA	NA	NA	NA	3520635	0	0.0245119	-0.0245119	-0.803034	2.36e-09	0	0	0	0.0666667	0	0.0289812	0	0.000142641	2232913	0	0	23.5556	37.2222	3	12	64	76	7	9	chr19	58694396	58694809	414	+	5UTR:93411	uc010eum.1	10782	ZNF274	hg19_genes_5UTRs	217	ZNF274	Zinc Finger Protein 274
CD4 memory	chr19	58694613	58694614	1	8	68	Island	NA	NA	NA	NA	3520635	0	0.0245119	-0.0245119	-0.803034	2.36e-09	0	0	0	0.0666667	0	0.0289812	0	0.000142641	2232913	0	0	23.5556	37.2222	3	12	64	76	7	9	chr19	58694396	58694809	414	+	exon:619945	uc010yhu.1	10782	ZNF274	hg19_genes_exons	217	ZNF274	Zinc Finger Protein 274
CD4 memory	chr19	58694613	58694614	1	8	68	Island	NA	NA	NA	NA	3520635	0	0.0245119	-0.0245119	-0.803034	2.36e-09	0	0	0	0.0666667	0	0.0289812	0	0.000142641	2232913	0	0	23.5556	37.2222	3	12	64	76	7	9	chr19	58694396	58694809	414	+	exon:619951	uc010yhv.1	10782	ZNF274	hg19_genes_exons	217	ZNF274	Zinc Finger Protein 274
CD4 memory	chr19	58694613	58694614	1	8	68	Island	NA	NA	NA	NA	3520635	0	0.0245119	-0.0245119	-0.803034	2.36e-09	0	0	0	0.0666667	0	0.0289812	0	0.000142641	2232913	0	0	23.5556	37.2222	3	12	64	76	7	9	chr19	58694396	58694809	414	+	exon:619954	uc002qrq.1	10782	ZNF274	hg19_genes_exons	217	ZNF274	Zinc Finger Protein 274
CD4 memory	chr19	58694613	58694614	1	8	68	Island	NA	NA	NA	NA	3520635	0	0.0245119	-0.0245119	-0.803034	2.36e-09	0	0	0	0.0666667	0	0.0289812	0	0.000142641	2232913	0	0	23.5556	37.2222	3	12	64	76	7	9	chr19	58694396	58694809	414	+	exon:619963	uc002qrr.1	10782	ZNF274	hg19_genes_exons	217	ZNF274	Zinc Finger Protein 274
CD4 memory	chr19	58694613	58694614	1	8	68	Island	NA	NA	NA	NA	3520635	0	0.0245119	-0.0245119	-0.803034	2.36e-09	0	0	0	0.0666667	0	0.0289812	0	0.000142641	2232913	0	0	23.5556	37.2222	3	12	64	76	7	9	chr19	58694396	58694809	414	+	exon:619971	uc002qrs.1	10782	ZNF274	hg19_genes_exons	217	ZNF274	Zinc Finger Protein 274
CD4 memory	chr19	58694613	58694614	1	8	68	Island	NA	NA	NA	NA	3520635	0	0.0245119	-0.0245119	-0.803034	2.36e-09	0	0	0	0.0666667	0	0.0289812	0	0.000142641	2232913	0	0	23.5556	37.2222	3	12	64	76	7	9	chr19	58694396	58694809	414	+	exon:619977	uc010eum.1	10782	ZNF274	hg19_genes_exons	217	ZNF274	Zinc Finger Protein 274
CD4 memory	chr19	58694613	58694614	1	8	68	Island	NA	NA	NA	NA	3520635	0	0.0245119	-0.0245119	-0.803034	2.36e-09	0	0	0	0.0666667	0	0.0289812	0	0.000142641	2232913	0	0	23.5556	37.2222	3	12	64	76	7	9	chr19	58694396	58694809	414	+	firstexon:68117	uc010yhu.1	10782	ZNF274	hg19_genes_firstexons	217	ZNF274	Zinc Finger Protein 274
CD4 memory	chr19	58694613	58694614	1	8	68	Island	NA	NA	NA	NA	3520635	0	0.0245119	-0.0245119	-0.803034	2.36e-09	0	0	0	0.0666667	0	0.0289812	0	0.000142641	2232913	0	0	23.5556	37.2222	3	12	64	76	7	9	chr19	58694396	58694809	414	+	firstexon:68118	uc010yhv.1	10782	ZNF274	hg19_genes_firstexons	217	ZNF274	Zinc Finger Protein 274
CD4 memory	chr19	58694613	58694614	1	8	68	Island	NA	NA	NA	NA	3520635	0	0.0245119	-0.0245119	-0.803034	2.36e-09	0	0	0	0.0666667	0	0.0289812	0	0.000142641	2232913	0	0	23.5556	37.2222	3	12	64	76	7	9	chr19	58694396	58694809	414	+	firstexon:68119	uc002qrq.1	10782	ZNF274	hg19_genes_firstexons	217	ZNF274	Zinc Finger Protein 274
CD4 memory	chr19	58694613	58694614	1	8	68	Island	NA	NA	NA	NA	3520635	0	0.0245119	-0.0245119	-0.803034	2.36e-09	0	0	0	0.0666667	0	0.0289812	0	0.000142641	2232913	0	0	23.5556	37.2222	3	12	64	76	7	9	chr19	58694396	58694809	414	+	firstexon:68120	uc002qrr.1	10782	ZNF274	hg19_genes_firstexons	217	ZNF274	Zinc Finger Protein 274
CD4 memory	chr19	58694613	58694614	1	8	68	Island	NA	NA	NA	NA	3520635	0	0.0245119	-0.0245119	-0.803034	2.36e-09	0	0	0	0.0666667	0	0.0289812	0	0.000142641	2232913	0	0	23.5556	37.2222	3	12	64	76	7	9	chr19	58694396	58694809	414	+	firstexon:68121	uc002qrs.1	10782	ZNF274	hg19_genes_firstexons	217	ZNF274	Zinc Finger Protein 274
CD4 memory	chr19	58694613	58694614	1	8	68	Island	NA	NA	NA	NA	3520635	0	0.0245119	-0.0245119	-0.803034	2.36e-09	0	0	0	0.0666667	0	0.0289812	0	0.000142641	2232913	0	0	23.5556	37.2222	3	12	64	76	7	9	chr19	58694396	58694809	414	+	firstexon:68122	uc010eum.1	10782	ZNF274	hg19_genes_firstexons	217	ZNF274	Zinc Finger Protein 274
CD4 memory	chr19	58694613	58694614	1	8	68	Island	NA	NA	NA	NA	3520635	0	0.0245119	-0.0245119	-0.803034	2.36e-09	0	0	0	0.0666667	0	0.0289812	0	0.000142641	2232913	0	0	23.5556	37.2222	3	12	64	76	7	9	chr19	58694609	58695008	400	+	exonintronboundary:582253	uc010yhu.1	10782	ZNF274	hg19_genes_exonintronboundaries	217	ZNF274	Zinc Finger Protein 274
CD4 memory	chr19	58694613	58694614	1	8	68	Island	NA	NA	NA	NA	3520635	0	0.0245119	-0.0245119	-0.803034	2.36e-09	0	0	0	0.0666667	0	0.0289812	0	0.000142641	2232913	0	0	23.5556	37.2222	3	12	64	76	7	9	chr19	58694609	58695008	400	+	exonintronboundary:582254	uc010yhv.1	10782	ZNF274	hg19_genes_exonintronboundaries	217	ZNF274	Zinc Finger Protein 274
CD4 memory	chr19	58694613	58694614	1	8	68	Island	NA	NA	NA	NA	3520635	0	0.0245119	-0.0245119	-0.803034	2.36e-09	0	0	0	0.0666667	0	0.0289812	0	0.000142641	2232913	0	0	23.5556	37.2222	3	12	64	76	7	9	chr19	58694609	58695008	400	+	exonintronboundary:582255	uc002qrq.1	10782	ZNF274	hg19_genes_exonintronboundaries	217	ZNF274	Zinc Finger Protein 274
CD4 memory	chr19	58694613	58694614	1	8	68	Island	NA	NA	NA	NA	3520635	0	0.0245119	-0.0245119	-0.803034	2.36e-09	0	0	0	0.0666667	0	0.0289812	0	0.000142641	2232913	0	0	23.5556	37.2222	3	12	64	76	7	9	chr19	58694609	58695008	400	+	exonintronboundary:582256	uc002qrr.1	10782	ZNF274	hg19_genes_exonintronboundaries	217	ZNF274	Zinc Finger Protein 274
CD4 memory	chr19	58694613	58694614	1	8	68	Island	NA	NA	NA	NA	3520635	0	0.0245119	-0.0245119	-0.803034	2.36e-09	0	0	0	0.0666667	0	0.0289812	0	0.000142641	2232913	0	0	23.5556	37.2222	3	12	64	76	7	9	chr19	58694609	58695008	400	+	exonintronboundary:582257	uc002qrs.1	10782	ZNF274	hg19_genes_exonintronboundaries	217	ZNF274	Zinc Finger Protein 274
CD4 memory	chr19	58694613	58694614	1	8	68	Island	NA	NA	NA	NA	3520635	0	0.0245119	-0.0245119	-0.803034	2.36e-09	0	0	0	0.0666667	0	0.0289812	0	0.000142641	2232913	0	0	23.5556	37.2222	3	12	64	76	7	9	chr19	58694609	58695008	400	+	exonintronboundary:582258	uc010eum.1	10782	ZNF274	hg19_genes_exonintronboundaries	217	ZNF274	Zinc Finger Protein 274
CD4 memory	chr19	58694613	58694614	1	8	68	Island	NA	NA	NA	NA	3520635	0	0.0245119	-0.0245119	-0.803034	2.36e-09	0	0	0	0.0666667	0	0.0289812	0	0.000142641	2232913	0	0	23.5556	37.2222	3	12	64	76	7	9	chr19	58694502	58695107	606	*	island:24720	NA	NA	NA	hg19_cpg_islands	217	NA	NA
CD4 memory	chr12	112194236	112194237	1	8	68	Open Sea	NA	NA	NA	NA	2358495	1	0.889576	0.110424	0.172966	2.7e-09	1	1	0	0.952381	0.789474	0.0596611	0.047619	0.000154483	1723884	0	0	17.2222	18.3333	1	9	32	42	8	7	chr12	112194137	112194277	141	+	CDS:348738	uc001tsq.3	80724	ACAD10	hg19_genes_cds	10452	ACAD10	Acyl-CoA Dehydrogenase Family Member 10
CD4 memory	chr12	112194236	112194237	1	8	68	Open Sea	NA	NA	NA	NA	2358495	1	0.889576	0.110424	0.172966	2.7e-09	1	1	0	0.952381	0.789474	0.0596611	0.047619	0.000154483	1723884	0	0	17.2222	18.3333	1	9	32	42	8	7	chr12	112194137	112194277	141	+	CDS:348759	uc009zvx.3	80724	ACAD10	hg19_genes_cds	10452	ACAD10	Acyl-CoA Dehydrogenase Family Member 10
CD4 memory	chr12	112194236	112194237	1	8	68	Open Sea	NA	NA	NA	NA	2358495	1	0.889576	0.110424	0.172966	2.7e-09	1	1	0	0.952381	0.789474	0.0596611	0.047619	0.000154483	1723884	0	0	17.2222	18.3333	1	9	32	42	8	7	chr12	112194137	112194911	775	+	exon:432613	uc001tsq.3	80724	ACAD10	hg19_genes_exons	10452	ACAD10	Acyl-CoA Dehydrogenase Family Member 10
CD4 memory	chr12	112194236	112194237	1	8	68	Open Sea	NA	NA	NA	NA	2358495	1	0.889576	0.110424	0.172966	2.7e-09	1	1	0	0.952381	0.789474	0.0596611	0.047619	0.000154483	1723884	0	0	17.2222	18.3333	1	9	32	42	8	7	chr12	112194137	112194911	775	+	exon:432635	uc009zvx.3	80724	ACAD10	hg19_genes_exons	10452	ACAD10	Acyl-CoA Dehydrogenase Family Member 10
CD4 memory	chr12	112194236	112194237	1	8	68	Open Sea	NA	NA	NA	NA	2358495	1	0.889576	0.110424	0.172966	2.7e-09	1	1	0	0.952381	0.789474	0.0596611	0.047619	0.000154483	1723884	0	0	17.2222	18.3333	1	9	32	42	8	7	chr12	112194153	112194679	527	+	intron:385506	uc001tss.1	80724	ACAD10	hg19_genes_introns	10452	ACAD10	Acyl-CoA Dehydrogenase Family Member 10
CD4 memory	chr12	112194236	112194237	1	8	68	Open Sea	NA	NA	NA	NA	2358495	1	0.889576	0.110424	0.172966	2.7e-09	1	1	0	0.952381	0.789474	0.0596611	0.047619	0.000154483	1723884	0	0	17.2222	18.3333	1	9	32	42	8	7	chr12	112193937	112194336	400	+	intronexonboundary:402453	uc001tsq.3	80724	ACAD10	hg19_genes_intronexonboundaries	10452	ACAD10	Acyl-CoA Dehydrogenase Family Member 10
CD4 memory	chr12	112194236	112194237	1	8	68	Open Sea	NA	NA	NA	NA	2358495	1	0.889576	0.110424	0.172966	2.7e-09	1	1	0	0.952381	0.789474	0.0596611	0.047619	0.000154483	1723884	0	0	17.2222	18.3333	1	9	32	42	8	7	chr12	112193937	112194336	400	+	intronexonboundary:402454	uc009zvx.3	80724	ACAD10	hg19_genes_intronexonboundaries	10452	ACAD10	Acyl-CoA Dehydrogenase Family Member 10
CD4 memory	chr12	112194236	112194237	1	8	68	Open Sea	NA	NA	NA	NA	2358495	1	0.889576	0.110424	0.172966	2.7e-09	1	1	0	0.952381	0.789474	0.0596611	0.047619	0.000154483	1723884	0	0	17.2222	18.3333	1	9	32	42	8	7	chr12	112193952	112194351	400	+	exonintronboundary:406446	uc001tss.1	80724	ACAD10	hg19_genes_exonintronboundaries	10452	ACAD10	Acyl-CoA Dehydrogenase Family Member 10
CD4 memory	chr12	112194236	112194237	1	8	68	Open Sea	NA	NA	NA	NA	2358495	1	0.889576	0.110424	0.172966	2.7e-09	1	1	0	0.952381	0.789474	0.0596611	0.047619	0.000154483	1723884	0	0	17.2222	18.3333	1	9	32	42	8	7	chr12	112128060	112200498	72439	*	inter:12028	NA	NA	NA	hg19_cpg_inter	10452	NA	NA
CD4 memory	chr1	174968838	174968839	1	11	60	Island	NA	NA	NA	NA	253020	0	0.0354656	-0.0313761	-0.788694	2.85e-09	0	0	0	0.1	0	0.0382751	0	0.000159719	2037193	1	0	29.5556	27.3333	0	1	54	58	8	6	chr1	174967892	174968891	1000	+	promoter:3129	uc010pmw.2	27101	CACYBP	hg19_genes_promoters	51	CACYBP	Calcyclin Binding Protein
CD4 memory	chr1	174968838	174968839	1	11	60	Island	NA	NA	NA	NA	253020	0	0.0354656	-0.0313761	-0.788694	2.85e-09	0	0	0	0.1	0	0.0382751	0	0.000159719	2037193	1	0	29.5556	27.3333	0	1	54	58	8	6	chr1	174967892	174968891	1000	+	promoter:3130	uc001gkj.1	27101	CACYBP	hg19_genes_promoters	51	CACYBP	Calcyclin Binding Protein
CD4 memory	chr1	174968838	174968839	1	11	60	Island	NA	NA	NA	NA	253020	0	0.0354656	-0.0313761	-0.788694	2.85e-09	0	0	0	0.1	0	0.0382751	0	0.000159719	2037193	1	0	29.5556	27.3333	0	1	54	58	8	6	chr1	174968826	174973749	4924	+	intron:25225	uc001gki.1	27101	CACYBP	hg19_genes_introns	51	CACYBP	Calcyclin Binding Protein
CD4 memory	chr1	174968838	174968839	1	11	60	Island	NA	NA	NA	NA	253020	0	0.0354656	-0.0313761	-0.788694	2.85e-09	0	0	0	0.1	0	0.0382751	0	0.000159719	2037193	1	0	29.5556	27.3333	0	1	54	58	8	6	chr1	174968625	174969024	400	+	exonintronboundary:28351	uc001gki.1	27101	CACYBP	hg19_genes_exonintronboundaries	51	CACYBP	Calcyclin Binding Protein
CD4 memory	chr1	174968838	174968839	1	11	60	Island	NA	NA	NA	NA	253020	0	0.0354656	-0.0313761	-0.788694	2.85e-09	0	0	0	0.1	0	0.0382751	0	0.000159719	2037193	1	0	29.5556	27.3333	0	1	54	58	8	6	chr1	174968491	174969624	1134	*	island:1938	NA	NA	NA	hg19_cpg_islands	51	NA	NA
CD4 memory	chr10	81202444	81202445	1	4	65	Open Sea	NA	NA	NA	NA	1962868	0.982143	0.928439	0.0463384	0.0715175	3.03e-09	1	0.857143	0.0505076	1	0.891892	0.0452748	0	0.000165162	2308611	1	1	14.7778	14.1111	0	0	22	37	8	6	chr10	81192515	81203857	11343	-	intron:329921	uc010qlr.2	219654	ZCCHC24	hg19_genes_introns	69910	ZCCHC24	Zinc Finger CCHC-Type Containing 24
CD4 memory	chr10	81202444	81202445	1	4	65	Open Sea	NA	NA	NA	NA	1962868	0.982143	0.928439	0.0463384	0.0715175	3.03e-09	1	0.857143	0.0505076	1	0.891892	0.0452748	0	0.000165162	2308611	1	1	14.7778	14.1111	0	0	22	37	8	6	chr10	81192515	81204950	12436	-	intron:329924	uc001kak.3	219654	ZCCHC24	hg19_genes_introns	69910	ZCCHC24	Zinc Finger CCHC-Type Containing 24
CD4 memory	chr10	81202444	81202445	1	4	65	Open Sea	NA	NA	NA	NA	1962868	0.982143	0.928439	0.0463384	0.0715175	3.03e-09	1	0.857143	0.0505076	1	0.891892	0.0452748	0	0.000165162	2308611	1	1	14.7778	14.1111	0	0	22	37	8	6	chr10	81192515	81204950	12436	-	intron:329928	uc009xrw.3	219654	ZCCHC24	hg19_genes_introns	69910	ZCCHC24	Zinc Finger CCHC-Type Containing 24
CD4 memory	chr10	81202444	81202445	1	4	65	Open Sea	NA	NA	NA	NA	1962868	0.982143	0.928439	0.0463384	0.0715175	3.03e-09	1	0.857143	0.0505076	1	0.891892	0.0452748	0	0.000165162	2308611	1	1	14.7778	14.1111	0	0	22	37	8	6	chr10	81200453	81202452	2000	*	shelf:20931	NA	NA	NA	hg19_cpg_shelves	69910	NA	NA
CD4 memory	chr11	134093834	134093835	1	14	72	Island	NA	NA	NA	NA	2236890	0	0.0610002	-0.0610002	-0.967416	3.13e-09	0	0	0	0.259259	0	0.0854444	0	0.000165162	1415852	0	0	22.2222	21	9	4	44	41	8	8	chr11	134093561	134094560	1000	+	promoter:43170	uc001qhe.3	112936	VPS26B	hg19_genes_promoters	724	VPS26B	VPS26, Retromer Complex Component B
CD4 memory	chr11	134093834	134093835	1	14	72	Island	NA	NA	NA	NA	2236890	0	0.0610002	-0.0610002	-0.967416	3.13e-09	0	0	0	0.259259	0	0.0854444	0	0.000165162	1415852	0	0	22.2222	21	9	4	44	41	8	8	chr11	134093821	134094426	606	-	5UTR:63154	uc001qhd.1	23310	NCAPD3	hg19_genes_5UTRs	724	NCAPD3	Non-SMC Condensin II Complex Subunit D3
CD4 memory	chr11	134093834	134093835	1	14	72	Island	NA	NA	NA	NA	2236890	0	0.0610002	-0.0610002	-0.967416	3.13e-09	0	0	0	0.259259	0	0.0854444	0	0.000165162	1415852	0	0	22.2222	21	9	4	44	41	8	8	chr11	134093757	134094426	670	-	exon:415607	uc001qhd.1	23310	NCAPD3	hg19_genes_exons	724	NCAPD3	Non-SMC Condensin II Complex Subunit D3
CD4 memory	chr11	134093834	134093835	1	14	72	Island	NA	NA	NA	NA	2236890	0	0.0610002	-0.0610002	-0.967416	3.13e-09	0	0	0	0.259259	0	0.0854444	0	0.000165162	1415852	0	0	22.2222	21	9	4	44	41	8	8	chr11	134093757	134094426	670	-	exon:415642	uc009zda.1	23310	NCAPD3	hg19_genes_exons	724	NCAPD3	Non-SMC Condensin II Complex Subunit D3
CD4 memory	chr11	134093834	134093835	1	14	72	Island	NA	NA	NA	NA	2236890	0	0.0610002	-0.0610002	-0.967416	3.13e-09	0	0	0	0.259259	0	0.0854444	0	0.000165162	1415852	0	0	22.2222	21	9	4	44	41	8	8	chr11	134093757	134094426	670	-	exon:415677	uc010scm.1	23310	NCAPD3	hg19_genes_exons	724	NCAPD3	Non-SMC Condensin II Complex Subunit D3
CD4 memory	chr11	134093834	134093835	1	14	72	Island	NA	NA	NA	NA	2236890	0	0.0610002	-0.0610002	-0.967416	3.13e-09	0	0	0	0.259259	0	0.0854444	0	0.000165162	1415852	0	0	22.2222	21	9	4	44	41	8	8	chr11	134093757	134094426	670	-	firstexon:45437	uc001qhd.1	23310	NCAPD3	hg19_genes_firstexons	724	NCAPD3	Non-SMC Condensin II Complex Subunit D3
CD4 memory	chr11	134093834	134093835	1	14	72	Island	NA	NA	NA	NA	2236890	0	0.0610002	-0.0610002	-0.967416	3.13e-09	0	0	0	0.259259	0	0.0854444	0	0.000165162	1415852	0	0	22.2222	21	9	4	44	41	8	8	chr11	134093757	134094426	670	-	firstexon:45438	uc009zda.1	23310	NCAPD3	hg19_genes_firstexons	724	NCAPD3	Non-SMC Condensin II Complex Subunit D3
CD4 memory	chr11	134093834	134093835	1	14	72	Island	NA	NA	NA	NA	2236890	0	0.0610002	-0.0610002	-0.967416	3.13e-09	0	0	0	0.259259	0	0.0854444	0	0.000165162	1415852	0	0	22.2222	21	9	4	44	41	8	8	chr11	134093757	134094426	670	-	firstexon:45439	uc010scm.1	23310	NCAPD3	hg19_genes_firstexons	724	NCAPD3	Non-SMC Condensin II Complex Subunit D3
CD4 memory	chr11	134093834	134093835	1	14	72	Island	NA	NA	NA	NA	2236890	0	0.0610002	-0.0610002	-0.967416	3.13e-09	0	0	0	0.259259	0	0.0854444	0	0.000165162	1415852	0	0	22.2222	21	9	4	44	41	8	8	chr11	134093558	134093957	400	-	exonintronboundary:389516	uc001qhd.1	23310	NCAPD3	hg19_genes_exonintronboundaries	724	NCAPD3	Non-SMC Condensin II Complex Subunit D3
CD4 memory	chr11	134093834	134093835	1	14	72	Island	NA	NA	NA	NA	2236890	0	0.0610002	-0.0610002	-0.967416	3.13e-09	0	0	0	0.259259	0	0.0854444	0	0.000165162	1415852	0	0	22.2222	21	9	4	44	41	8	8	chr11	134093558	134093957	400	-	exonintronboundary:389517	uc009zda.1	23310	NCAPD3	hg19_genes_exonintronboundaries	724	NCAPD3	Non-SMC Condensin II Complex Subunit D3
CD4 memory	chr11	134093834	134093835	1	14	72	Island	NA	NA	NA	NA	2236890	0	0.0610002	-0.0610002	-0.967416	3.13e-09	0	0	0	0.259259	0	0.0854444	0	0.000165162	1415852	0	0	22.2222	21	9	4	44	41	8	8	chr11	134093558	134093957	400	-	exonintronboundary:389518	uc010scm.1	23310	NCAPD3	hg19_genes_exonintronboundaries	724	NCAPD3	Non-SMC Condensin II Complex Subunit D3
CD4 memory	chr11	134093834	134093835	1	14	72	Island	NA	NA	NA	NA	2236890	0	0.0610002	-0.0610002	-0.967416	3.13e-09	0	0	0	0.259259	0	0.0854444	0	0.000165162	1415852	0	0	22.2222	21	9	4	44	41	8	8	chr11	134093697	134095491	1795	*	island:15162	NA	NA	NA	hg19_cpg_islands	724	NA	NA
CD4 memory	chr4	181023020	181023021	1	6	64	Open Sea	NA	NA	NA	NA	931691	0.965608	0.937762	0.027846	0.0462495	3.64e-09	1	0.833333	0.0685027	1	0.8125	0.05685	0	0.000177011	2545283	0	0	16.6667	24.2222	1	8	37	54	7	8	chr4	180354837	181985242	1630406	*	intergenic:4337	NA	NA	NA	hg19_genes_intergenic	2042117	NA	NA
CD4 memory	chr4	181023020	181023021	1	6	64	Open Sea	NA	NA	NA	NA	931691	0.965608	0.937762	0.027846	0.0462495	3.64e-09	1	0.833333	0.0685027	1	0.8125	0.05685	0	0.000177011	2545283	0	0	16.6667	24.2222	1	8	37	54	7	8	chr4	180984620	183058278	2073659	*	inter:4844	NA	NA	NA	hg19_cpg_inter	2042117	NA	NA
CD4 memory	chr10	126915909	126915910	1	4	53	Open Sea	NA	NA	NA	NA	2023858	0.988095	0.964907	0.023188	0.035942	3.85e-09	1	0.892857	0.0357143	1	0.884615	0.0369875	0	0.000181315	2658665	0	0	20.2222	23.8889	12	5	30	40	9	7	chr10	126854625	127257939	403315	*	intergenic:8830	NA	NA	NA	hg19_genes_intergenic	285217	NA	NA
CD4 memory	chr10	126915909	126915910	1	4	53	Open Sea	NA	NA	NA	NA	2023858	0.988095	0.964907	0.023188	0.035942	3.85e-09	1	0.892857	0.0357143	1	0.884615	0.0369875	0	0.000181315	2658665	0	0	20.2222	23.8889	12	5	30	40	9	7	chr10	126914577	126916576	2000	*	shore:24915	NA	NA	NA	hg19_cpg_shores	285217	NA	NA
CD4 memory	chr20	3983777	3983778	1	4	51	Open Sea	NA	NA	NA	NA	3533958	0.941067	1	-0.0589328	-0.0867361	4.18e-09	1	0.733333	0.0864823	1	1	0	0	0.00018987	2191613	0	0	19.7778	19.1111	7	3	36	31	8	7	chr20	3944672	3995791	51120	-	intron:576488	uc002wkh.2	11237	RNF24	hg19_genes_introns	85636	RNF24	Ring Finger Protein 24
CD4 memory	chr20	3983777	3983778	1	4	51	Open Sea	NA	NA	NA	NA	3533958	0.941067	1	-0.0589328	-0.0867361	4.18e-09	1	0.733333	0.0864823	1	1	0	0	0.00018987	2191613	0	0	19.7778	19.1111	7	3	36	31	8	7	chr20	3955048	3996083	41036	-	intron:576494	uc002wki.2	11237	RNF24	hg19_genes_introns	85636	RNF24	Ring Finger Protein 24
CD4 memory	chr20	3983777	3983778	1	4	51	Open Sea	NA	NA	NA	NA	3533958	0.941067	1	-0.0589328	-0.0867361	4.18e-09	1	0.733333	0.0864823	1	1	0	0	0.00018987	2191613	0	0	19.7778	19.1111	7	3	36	31	8	7	chr20	3944672	3996083	51412	-	intron:576499	uc002wkj.2	11237	RNF24	hg19_genes_introns	85636	RNF24	Ring Finger Protein 24
CD4 memory	chr20	3983777	3983778	1	4	51	Open Sea	NA	NA	NA	NA	3533958	0.941067	1	-0.0589328	-0.0867361	4.18e-09	1	0.733333	0.0864823	1	1	0	0	0.00018987	2191613	0	0	19.7778	19.1111	7	3	36	31	8	7	chr20	3874571	3991573	117003	*	inter:17797	NA	NA	NA	hg19_cpg_inter	85636	NA	NA
CD4 memory	chr1	3566818	3566819	1	5	53	Island	NA	NA	4154	4711	31376	0	0.0331253	-0.0262365	-0.754462	5.42e-09	0	0	0	0.0882353	0	0.0360921	0	0.000224548	2181469	1	0	27.6667	33.1111	0	9	45	49	7	8	chr1	3566672	3567671	1000	-	promoter:4272	uc001ako.3	49856	WRAP73	hg19_genes_promoters	2308	WRAP73	WD Repeat Containing, Antisense To TP73
CD4 memory	chr1	3566818	3566819	1	5	53	Island	NA	NA	4154	4711	31376	0	0.0331253	-0.0262365	-0.754462	5.42e-09	0	0	0	0.0882353	0	0.0360921	0	0.000224548	2181469	1	0	27.6667	33.1111	0	9	45	49	7	8	chr1	3566672	3567671	1000	-	promoter:4273	uc001akn.3	49856	WRAP73	hg19_genes_promoters	2308	WRAP73	WD Repeat Containing, Antisense To TP73
CD4 memory	chr1	3566818	3566819	1	5	53	Island	NA	NA	4154	4711	31376	0	0.0331253	-0.0262365	-0.754462	5.42e-09	0	0	0	0.0882353	0	0.0360921	0	0.000224548	2181469	1	0	27.6667	33.1111	0	9	45	49	7	8	chr1	3566672	3567671	1000	-	promoter:4274	uc010nzi.2	49856	WRAP73	hg19_genes_promoters	2308	WRAP73	WD Repeat Containing, Antisense To TP73
CD4 memory	chr1	3566818	3566819	1	5	53	Island	NA	NA	4154	4711	31376	0	0.0331253	-0.0262365	-0.754462	5.42e-09	0	0	0	0.0882353	0	0.0360921	0	0.000224548	2181469	1	0	27.6667	33.1111	0	9	45	49	7	8	chr1	3564129	3568128	4000	+	1to5kb:167	uc001akp.3	7161	TP73	hg19_genes_1to5kb	2308	TP73	Tumor Protein P73
CD4 memory	chr1	3566818	3566819	1	5	53	Island	NA	NA	4154	4711	31376	0	0.0331253	-0.0262365	-0.754462	5.42e-09	0	0	0	0.0882353	0	0.0360921	0	0.000224548	2181469	1	0	27.6667	33.1111	0	9	45	49	7	8	chr1	3564129	3568128	4000	+	1to5kb:168	uc021ofb.1	7161	TP73	hg19_genes_1to5kb	2308	TP73	Tumor Protein P73
CD4 memory	chr1	3566818	3566819	1	5	53	Island	NA	NA	4154	4711	31376	0	0.0331253	-0.0262365	-0.754462	5.42e-09	0	0	0	0.0882353	0	0.0360921	0	0.000224548	2181469	1	0	27.6667	33.1111	0	9	45	49	7	8	chr1	3564129	3568128	4000	+	1to5kb:169	uc021ofc.1	7161	TP73	hg19_genes_1to5kb	2308	TP73	Tumor Protein P73
CD4 memory	chr1	3566818	3566819	1	5	53	Island	NA	NA	4154	4711	31376	0	0.0331253	-0.0262365	-0.754462	5.42e-09	0	0	0	0.0882353	0	0.0360921	0	0.000224548	2181469	1	0	27.6667	33.1111	0	9	45	49	7	8	chr1	3564129	3568128	4000	+	1to5kb:170	uc021ofd.1	7161	TP73	hg19_genes_1to5kb	2308	TP73	Tumor Protein P73
CD4 memory	chr1	3566818	3566819	1	5	53	Island	NA	NA	4154	4711	31376	0	0.0331253	-0.0262365	-0.754462	5.42e-09	0	0	0	0.0882353	0	0.0360921	0	0.000224548	2181469	1	0	27.6667	33.1111	0	9	45	49	7	8	chr1	3564129	3568128	4000	+	1to5kb:171	uc021ofe.1	7161	TP73	hg19_genes_1to5kb	2308	TP73	Tumor Protein P73
CD4 memory	chr1	3566818	3566819	1	5	53	Island	NA	NA	4154	4711	31376	0	0.0331253	-0.0262365	-0.754462	5.42e-09	0	0	0	0.0882353	0	0.0360921	0	0.000224548	2181469	1	0	27.6667	33.1111	0	9	45	49	7	8	chr1	3564129	3568128	4000	+	1to5kb:172	uc021off.1	7161	TP73	hg19_genes_1to5kb	2308	TP73	Tumor Protein P73
CD4 memory	chr1	3566818	3566819	1	5	53	Island	NA	NA	4154	4711	31376	0	0.0331253	-0.0262365	-0.754462	5.42e-09	0	0	0	0.0882353	0	0.0360921	0	0.000224548	2181469	1	0	27.6667	33.1111	0	9	45	49	7	8	chr1	3566472	3566871	400	-	intronexonboundary:34377	uc001ako.3	49856	WRAP73	hg19_genes_intronexonboundaries	2308	WRAP73	WD Repeat Containing, Antisense To TP73
CD4 memory	chr1	3566818	3566819	1	5	53	Island	NA	NA	4154	4711	31376	0	0.0331253	-0.0262365	-0.754462	5.42e-09	0	0	0	0.0882353	0	0.0360921	0	0.000224548	2181469	1	0	27.6667	33.1111	0	9	45	49	7	8	chr1	3566472	3566871	400	-	intronexonboundary:34378	uc001akn.3	49856	WRAP73	hg19_genes_intronexonboundaries	2308	WRAP73	WD Repeat Containing, Antisense To TP73
CD4 memory	chr1	3566818	3566819	1	5	53	Island	NA	NA	4154	4711	31376	0	0.0331253	-0.0262365	-0.754462	5.42e-09	0	0	0	0.0882353	0	0.0360921	0	0.000224548	2181469	1	0	27.6667	33.1111	0	9	45	49	7	8	chr1	3566472	3566871	400	-	intronexonboundary:34379	uc010nzi.2	49856	WRAP73	hg19_genes_intronexonboundaries	2308	WRAP73	WD Repeat Containing, Antisense To TP73
CD4 memory	chr1	3566818	3566819	1	5	53	Island	NA	NA	4154	4711	31376	0	0.0331253	-0.0262365	-0.754462	5.42e-09	0	0	0	0.0882353	0	0.0360921	0	0.000224548	2181469	1	0	27.6667	33.1111	0	9	45	49	7	8	chr1	3566446	3569636	3191	*	island:281	NA	NA	NA	hg19_cpg_islands	2308	NA	NA
CD4 memory	chr1	35799017	35799018	1	3	51	Open Sea	NA	NA	NA	NA	122775	0.992593	0.913073	0.0785935	0.122788	5.42e-09	1	0.933333	0.0222222	1	0.818182	0.0650173	0	0.000224548	1974320	0	1	12.4444	12.4444	6	0	20	20	6	6	chr1	35791007	35824525	33519	+	intron:7441	uc001byt.3	9202	ZMYM4	hg19_genes_introns	25506	ZMYM4	Zinc Finger MYM-Type Containing 4
CD4 memory	chr1	35799017	35799018	1	3	51	Open Sea	NA	NA	NA	NA	122775	0.992593	0.913073	0.0785935	0.122788	5.42e-09	1	0.933333	0.0222222	1	0.818182	0.0650173	0	0.000224548	1974320	0	1	12.4444	12.4444	6	0	20	20	6	6	chr1	35791007	35835629	44623	+	intron:7470	uc001byu.3	9202	ZMYM4	hg19_genes_introns	25506	ZMYM4	Zinc Finger MYM-Type Containing 4
CD4 memory	chr1	35799017	35799018	1	3	51	Open Sea	NA	NA	NA	NA	122775	0.992593	0.913073	0.0785935	0.122788	5.42e-09	1	0.933333	0.0222222	1	0.818182	0.0650173	0	0.000224548	1974320	0	1	12.4444	12.4444	6	0	20	20	6	6	chr1	35791007	35824525	33519	+	intron:7497	uc009vuu.3	9202	ZMYM4	hg19_genes_introns	25506	ZMYM4	Zinc Finger MYM-Type Containing 4
CD4 memory	chr1	35799017	35799018	1	3	51	Open Sea	NA	NA	NA	NA	122775	0.992593	0.913073	0.0785935	0.122788	5.42e-09	1	0.933333	0.0222222	1	0.818182	0.0650173	0	0.000224548	1974320	0	1	12.4444	12.4444	6	0	20	20	6	6	chr1	35738856	36018680	279825	*	inter:572	NA	NA	NA	hg19_cpg_inter	25506	NA	NA
CD4 memory	chr21	47717866	47717867	1	8	63	Island	NA	NA	NA	NA	3693847	0.00702842	0.0379547	-0.0309263	-0.96451	6.47e-09	0.04	0	0.0145613	0.1875	0	0.0576115	0	0.000249257	2052262	0	0	35.5556	42.7778	10	13	75	69	9	9	chr21	47717666	47720343	2678	*	intergenic:15228	NA	NA	NA	hg19_genes_intergenic	11599	NA	NA
CD4 memory	chr21	47717866	47717867	1	8	63	Island	NA	NA	NA	NA	3693847	0.00702842	0.0379547	-0.0309263	-0.96451	6.47e-09	0.04	0	0.0145613	0.1875	0	0.0576115	0	0.000249257	2052262	0	0	35.5556	42.7778	10	13	75	69	9	9	chr21	47717236	47718059	824	*	island:25901	NA	NA	NA	hg19_cpg_islands	11599	NA	NA
CD4 memory	chr9	6821914	6821915	1	2	56	Open Sea	NA	NA	NA	NA	1692794	0.980949	0.953077	0.0278724	0.047709	8.11e-09	1	0.939394	0.0258935	1	0.84	0.0593744	0	0.000292285	2529347	0	0	25.4444	22.5556	1	3	57	40	7	8	chr9	6814746	6849506	34761	+	intron:282414	uc010mhu.2	23081	KDM4C	hg19_genes_introns	12785	KDM4C	Lysine Demethylase 4C
CD4 memory	chr9	6821914	6821915	1	2	56	Open Sea	NA	NA	NA	NA	1692794	0.980949	0.953077	0.0278724	0.047709	8.11e-09	1	0.939394	0.0258935	1	0.84	0.0593744	0	0.000292285	2529347	0	0	25.4444	22.5556	1	3	57	40	7	8	chr9	6814746	6849506	34761	+	intron:282431	uc010mhw.3	23081	KDM4C	hg19_genes_introns	12785	KDM4C	Lysine Demethylase 4C
CD4 memory	chr9	6821914	6821915	1	2	56	Open Sea	NA	NA	NA	NA	1692794	0.980949	0.953077	0.0278724	0.047709	8.11e-09	1	0.939394	0.0258935	1	0.84	0.0593744	0	0.000292285	2529347	0	0	25.4444	22.5556	1	3	57	40	7	8	chr9	6814746	6849506	34761	+	intron:282438	uc011lmi.1	23081	KDM4C	hg19_genes_introns	12785	KDM4C	Lysine Demethylase 4C
CD4 memory	chr9	6821914	6821915	1	2	56	Open Sea	NA	NA	NA	NA	1692794	0.980949	0.953077	0.0278724	0.047709	8.11e-09	1	0.939394	0.0258935	1	0.84	0.0593744	0	0.000292285	2529347	0	0	25.4444	22.5556	1	3	57	40	7	8	chr9	6805775	6849506	43732	+	intron:282454	uc011lmj.1	23081	KDM4C	hg19_genes_introns	12785	KDM4C	Lysine Demethylase 4C
CD4 memory	chr9	6821914	6821915	1	2	56	Open Sea	NA	NA	NA	NA	1692794	0.980949	0.953077	0.0278724	0.047709	8.11e-09	1	0.939394	0.0258935	1	0.84	0.0593744	0	0.000292285	2529347	0	0	25.4444	22.5556	1	3	57	40	7	8	chr9	6814746	6849506	34761	+	intron:282472	uc003zkg.3	23081	KDM4C	hg19_genes_introns	12785	KDM4C	Lysine Demethylase 4C
CD4 memory	chr9	6821914	6821915	1	2	56	Open Sea	NA	NA	NA	NA	1692794	0.980949	0.953077	0.0278724	0.047709	8.11e-09	1	0.939394	0.0258935	1	0.84	0.0593744	0	0.000292285	2529347	0	0	25.4444	22.5556	1	3	57	40	7	8	chr9	6814746	6849506	34761	+	intron:282492	uc003zkh.3	23081	KDM4C	hg19_genes_introns	12785	KDM4C	Lysine Demethylase 4C
CD4 memory	chr9	6821914	6821915	1	2	56	Open Sea	NA	NA	NA	NA	1692794	0.980949	0.953077	0.0278724	0.047709	8.11e-09	1	0.939394	0.0258935	1	0.84	0.0593744	0	0.000292285	2529347	0	0	25.4444	22.5556	1	3	57	40	7	8	chr9	6814746	6849506	34761	+	intron:282512	uc011lmk.2	23081	KDM4C	hg19_genes_introns	12785	KDM4C	Lysine Demethylase 4C
CD4 memory	chr9	6821914	6821915	1	2	56	Open Sea	NA	NA	NA	NA	1692794	0.980949	0.953077	0.0278724	0.047709	8.11e-09	1	0.939394	0.0258935	1	0.84	0.0593744	0	0.000292285	2529347	0	0	25.4444	22.5556	1	3	57	40	7	8	chr9	6762873	7795355	1032483	*	inter:8645	NA	NA	NA	hg19_cpg_inter	12785	NA	NA
CD4 memory	chr14	58706668	58706669	1	7	56	Open Sea	NA	NA	NA	NA	2541010	0.01875	0.0526654	-0.0387605	-0.836651	8.48e-09	0.15	0	0.053033	0.1	0	0.0465637	0	0.000297681	1856172	1	1	13	11.5556	0	0	29	20	5	6	chr14	58706523	58710522	4000	+	1to5kb:51388	uc001xdj.2	5684	PSMA3	hg19_genes_1to5kb	4852	PSMA3	Proteasome Subunit Alpha 3
CD4 memory	chr14	58706668	58706669	1	7	56	Open Sea	NA	NA	NA	NA	2541010	0.01875	0.0526654	-0.0387605	-0.836651	8.48e-09	0.15	0	0.053033	0.1	0	0.0465637	0	0.000297681	1856172	1	1	13	11.5556	0	0	29	20	5	6	chr14	58706523	58710522	4000	+	1to5kb:51389	uc001xdk.2	5684	PSMA3	hg19_genes_1to5kb	4852	PSMA3	Proteasome Subunit Alpha 3
CD4 memory	chr14	58706668	58706669	1	7	56	Open Sea	NA	NA	NA	NA	2541010	0.01875	0.0526654	-0.0387605	-0.836651	8.48e-09	0.15	0	0.053033	0.1	0	0.0465637	0	0.000297681	1856172	1	1	13	11.5556	0	0	29	20	5	6	chr14	58706523	58710522	4000	+	1to5kb:51390	uc021rtt.1	5684	PSMA3	hg19_genes_1to5kb	4852	PSMA3	Proteasome Subunit Alpha 3
CD4 memory	chr14	58706668	58706669	1	7	56	Open Sea	NA	NA	NA	NA	2541010	0.01875	0.0526654	-0.0387605	-0.836651	8.48e-09	0.15	0	0.053033	0.1	0	0.0465637	0	0.000297681	1856172	1	1	13	11.5556	0	0	29	20	5	6	chr14	58706613	58706685	73	-	exon:484470	uc021rts.1	NA	NA	hg19_genes_exons	4852	NA	NA
CD4 memory	chr14	58706668	58706669	1	7	56	Open Sea	NA	NA	NA	NA	2541010	0.01875	0.0526654	-0.0387605	-0.836651	8.48e-09	0.15	0	0.053033	0.1	0	0.0465637	0	0.000297681	1856172	1	1	13	11.5556	0	0	29	20	5	6	chr14	58706613	58706685	73	-	firstexon:52839	uc021rts.1	NA	NA	hg19_genes_firstexons	4852	NA	NA
CD4 memory	chr14	58706668	58706669	1	7	56	Open Sea	NA	NA	NA	NA	2541010	0.01875	0.0526654	-0.0387605	-0.836651	8.48e-09	0.15	0	0.053033	0.1	0	0.0465637	0	0.000297681	1856172	1	1	13	11.5556	0	0	29	20	5	6	chr14	58606133	58758352	152220	-	intron:431599	uc010tro.2	145407	ARMH4	hg19_genes_introns	4852	ARMH4	Armadillo-Like Helical Domain Containing 4 / C14orf37
CD4 memory	chr14	58706668	58706669	1	7	56	Open Sea	NA	NA	NA	NA	2541010	0.01875	0.0526654	-0.0387605	-0.836651	8.48e-09	0.15	0	0.053033	0.1	0	0.0465637	0	0.000297681	1856172	1	1	13	11.5556	0	0	29	20	5	6	chr14	58706486	58706885	400	-	intronexonboundary:451171	uc021rts.1	NA	NA	hg19_genes_intronexonboundaries	4852	NA	NA
CD4 memory	chr14	58706668	58706669	1	7	56	Open Sea	NA	NA	NA	NA	2541010	0.01875	0.0526654	-0.0387605	-0.836651	8.48e-09	0.15	0	0.053033	0.1	0	0.0465637	0	0.000297681	1856172	1	1	13	11.5556	0	0	29	20	5	6	chr14	58671199	58707351	36153	*	inter:12915	NA	NA	NA	hg19_cpg_inter	4852	NA	NA
CD4 memory	chr8	89448855	89448856	1	5	56	Open Sea	NA	NA	NA	NA	1616633	0.938829	0.831342	0.107487	0.208012	9.9e-09	1	0.516129	0.160039	1	0.382353	0.199062	0	0.00031477	1592727	0	0	20.1111	18.5556	4	5	31	34	8	8	chr8	89344718	90764974	1420257	*	intergenic:7268	NA	NA	NA	hg19_genes_intergenic	1321117	NA	NA
CD4 memory	chr8	89448855	89448856	1	5	56	Open Sea	NA	NA	NA	NA	1616633	0.938829	0.831342	0.107487	0.208012	9.9e-09	1	0.516129	0.160039	1	0.382353	0.199062	0	0.00031477	1592727	0	0	20.1111	18.5556	4	5	31	34	8	8	chr8	89344482	90765535	1421054	*	inter:8311	NA	NA	NA	hg19_cpg_inter	1321117	NA	NA
CD4 memory	chr17	76953488	76953489	1	6	58	Open Sea	NA	NA	NA	NA	3147089	1	0.962544	0.0347852	0.0536049	1.07e-08	1	1	0	1	0.870968	0.0443624	0	0.000324094	2469587	1	0	23.2222	25.5556	0	2	40	37	7	7	chr17	76926473	76967334	40862	*	intergenic:13329	NA	NA	NA	hg19_genes_intergenic	65525	NA	NA
CD4 memory	chr17	76953488	76953489	1	6	58	Open Sea	NA	NA	NA	NA	3147089	1	0.962544	0.0347852	0.0536049	1.07e-08	1	1	0	1	0.870968	0.0443624	0	0.000324094	2469587	1	0	23.2222	25.5556	0	2	40	37	7	7	chr17	76925962	76985642	59681	*	inter:15863	NA	NA	NA	hg19_cpg_inter	65525	NA	NA
CD4 memory	chr18	71828810	71828811	1	5	49	Open Sea	NA	NA	NA	NA	3242838	1	0.986854	0.0147894	0.021772	1.12e-08	1	1	0	1	0.948718	0.0188464	0	0.00033593	2834280	1	0	43.4444	46	0	1	79	84	8	8	chr18	71826205	71920526	94322	*	intergenic:13638	NA	NA	NA	hg19_genes_intergenic	13064	NA	NA
CD4 memory	chr18	71828810	71828811	1	5	49	Open Sea	NA	NA	NA	NA	3242838	1	0.986854	0.0147894	0.021772	1.12e-08	1	1	0	1	0.948718	0.0188464	0	0.00033593	2834280	1	0	43.4444	46	0	1	79	84	8	8	chr18	71819717	71954141	134425	*	inter:16285	NA	NA	NA	hg19_cpg_inter	13064	NA	NA
CD4 memory	chr2	91844606	91844607	1	4	58	Open Sea	NA	NA	NA	NA	438538	0.98139	0.926467	0.0549229	0.0859917	1.28e-08	1	0.870968	0.0433178	1	0.853659	0.0567939	0	0.000368528	2198577	0	0	28.7778	28.5556	9	9	52	42	8	8	chr2	91843529	91847934	4406	-	intron:96375	uc002sts.4	654342	LOC654342	hg19_genes_introns	107336	LOC654342	Lymphocyte Specific Protein 1 Pseudogene
CD4 memory	chr2	91844606	91844607	1	4	58	Open Sea	NA	NA	NA	NA	438538	0.98139	0.926467	0.0549229	0.0859917	1.28e-08	1	0.870968	0.0433178	1	0.853659	0.0567939	0	0.000368528	2198577	0	0	28.7778	28.5556	9	9	52	42	8	8	chr2	91843529	91847934	4406	-	intron:96378	uc010yub.1	654342	LOC654342	hg19_genes_introns	107336	LOC654342	Lymphocyte Specific Protein 1 Pseudogene
CD4 memory	chr2	91844606	91844607	1	4	58	Open Sea	NA	NA	NA	NA	438538	0.98139	0.926467	0.0549229	0.0859917	1.28e-08	1	0.870968	0.0433178	1	0.853659	0.0567939	0	0.000368528	2198577	0	0	28.7778	28.5556	9	9	52	42	8	8	chr2	91781969	91869047	87079	*	inter:2382	NA	NA	NA	hg19_cpg_inter	107336	NA	NA
CD4 memory	chr10	50166123	50166124	1	3	62	Open Sea	NA	NA	NA	NA	1931432	0.970291	0.920102	0.0578392	0.0900403	1.36e-08	1	0.823529	0.0627124	1	0.8	0.071012	0	0.000382749	2171442	0	1	16.6667	16	9	0	25	37	8	6	chr10	50165328	50167766	2439	+	intron:311948	uc001jha.4	57705	WDFY4	hg19_genes_introns	18110	WDFY4	WDFY Family Member 4
CD4 memory	chr10	50166123	50166124	1	3	62	Open Sea	NA	NA	NA	NA	1931432	0.970291	0.920102	0.0578392	0.0900403	1.36e-08	1	0.823529	0.0627124	1	0.8	0.071012	0	0.000382749	2171442	0	1	16.6667	16	9	0	25	37	8	6	chr10	50165328	50167766	2439	+	intron:311975	uc009xob.3	57705	WDFY4	hg19_genes_introns	18110	WDFY4	WDFY Family Member 4
CD4 memory	chr10	50166123	50166124	1	3	62	Open Sea	NA	NA	NA	NA	1931432	0.970291	0.920102	0.0578392	0.0900403	1.36e-08	1	0.823529	0.0627124	1	0.8	0.071012	0	0.000382749	2171442	0	1	16.6667	16	9	0	25	37	8	6	chr10	50165328	50167766	2439	+	intron:311986	uc010qgn.1	57705	WDFY4	hg19_genes_introns	18110	WDFY4	WDFY Family Member 4
CD4 memory	chr10	50166123	50166124	1	3	62	Open Sea	NA	NA	NA	NA	1931432	0.970291	0.920102	0.0578392	0.0900403	1.36e-08	1	0.823529	0.0627124	1	0.8	0.071012	0	0.000382749	2171442	0	1	16.6667	16	9	0	25	37	8	6	chr10	49868602	50319184	450583	*	inter:9809	NA	NA	NA	hg19_cpg_inter	18110	NA	NA
CD4 memory	chr2	236301045	236301046	1	4	63	Open Sea	NA	NA	NA	NA	575806	0.99187	0.970669	0.0212012	0.032681	1.53e-08	1	0.926829	0.0243902	1	0.892857	0.0354806	0	0.000417098	2696923	0	0	29.3333	37.4444	8	4	46	64	8	8	chr2	235964359	236397732	433374	*	intergenic:2721	NA	NA	NA	hg19_genes_intergenic	101685	NA	NA
CD4 memory	chr2	236301045	236301046	1	4	63	Open Sea	NA	NA	NA	NA	575806	0.99187	0.970669	0.0212012	0.032681	1.53e-08	1	0.926829	0.0243902	1	0.892857	0.0354806	0	0.000417098	2696923	0	0	29.3333	37.4444	8	4	46	64	8	8	chr2	236297570	236397799	100230	*	inter:3066	NA	NA	NA	hg19_cpg_inter	101685	NA	NA
CD4 memory	chr20	21684124	21684125	1	5	54	Island	NA	NA	NA	NA	3549220	0.0173962	0.101164	-0.0837679	-1.32865	1.54e-08	0.111111	0	0.0382233	0.2	0	0.0810164	0	0.000417556	1073760	0	0	14.2222	16	3	6	30	29	6	7	chr20	21681297	21685296	4000	+	1to5kb:70756	uc002wsj.3	5075	PAX1	hg19_genes_1to5kb	2170	PAX1	Paired Box 1
CD4 memory	chr20	21684124	21684125	1	5	54	Island	NA	NA	NA	NA	3549220	0.0173962	0.101164	-0.0837679	-1.32865	1.54e-08	0.111111	0	0.0382233	0.2	0	0.0810164	0	0.000417556	1073760	0	0	14.2222	16	3	6	30	29	6	7	chr20	21681297	21685296	4000	+	1to5kb:70757	uc010zsl.3	5075	PAX1	hg19_genes_1to5kb	2170	PAX1	Paired Box 1
CD4 memory	chr20	21684124	21684125	1	5	54	Island	NA	NA	NA	NA	3549220	0.0173962	0.101164	-0.0837679	-1.32865	1.54e-08	0.111111	0	0.0382233	0.2	0	0.0810164	0	0.000417556	1073760	0	0	14.2222	16	3	6	30	29	6	7	chr20	21681861	21685860	4000	+	1to5kb:70758	uc010zsm.3	5075	PAX1	hg19_genes_1to5kb	2170	PAX1	Paired Box 1
CD4 memory	chr20	21684124	21684125	1	5	54	Island	NA	NA	NA	NA	3549220	0.0173962	0.101164	-0.0837679	-1.32865	1.54e-08	0.111111	0	0.0382233	0.2	0	0.0810164	0	0.000417556	1073760	0	0	14.2222	16	3	6	30	29	6	7	chr20	21683745	21684420	676	*	island:24937	NA	NA	NA	hg19_cpg_islands	2170	NA	NA
CD4 memory	chr9	140299634	140299635	1	5	66	Shore	NA	NA	NA	NA	1867097	0.956095	1	-0.0399734	-0.058259	1.88e-08	1	0.913043	0.039581	1	1	0	0	0.000472984	2424186	1	1	15.4444	17	0	0	35	47	6	6	chr9	140289857	140317565	27709	-	intron:307577	uc004cmp.2	54932	EXD3	hg19_genes_introns	18210	EXD3	Exonuclease 3'-5' Domain Containing 3
CD4 memory	chr9	140299634	140299635	1	5	66	Shore	NA	NA	NA	NA	1867097	0.956095	1	-0.0399734	-0.058259	1.88e-08	1	0.913043	0.039581	1	1	0	0	0.000472984	2424186	1	1	15.4444	17	0	0	35	47	6	6	chr9	140289857	140317565	27709	-	intron:307609	uc004cmr.3	54932	EXD3	hg19_genes_introns	18210	EXD3	Exonuclease 3'-5' Domain Containing 3
CD4 memory	chr9	140299634	140299635	1	5	66	Shore	NA	NA	NA	NA	1867097	0.956095	1	-0.0399734	-0.058259	1.88e-08	1	0.913043	0.039581	1	1	0	0	0.000472984	2424186	1	1	15.4444	17	0	0	35	47	6	6	chr9	140289857	140317565	27709	-	intron:307616	uc004cms.3	54932	EXD3	hg19_genes_introns	18210	EXD3	Exonuclease 3'-5' Domain Containing 3
CD4 memory	chr9	140299634	140299635	1	5	66	Shore	NA	NA	NA	NA	1867097	0.956095	1	-0.0399734	-0.058259	1.88e-08	1	0.913043	0.039581	1	1	0	0	0.000472984	2424186	1	1	15.4444	17	0	0	35	47	6	6	chr9	140289857	140317565	27709	-	intron:307618	uc004cmt.4	54932	EXD3	hg19_genes_introns	18210	EXD3	Exonuclease 3'-5' Domain Containing 3
CD4 memory	chr9	140299634	140299635	1	5	66	Shore	NA	NA	NA	NA	1867097	0.956095	1	-0.0399734	-0.058259	1.88e-08	1	0.913043	0.039581	1	1	0	0	0.000472984	2424186	1	1	15.4444	17	0	0	35	47	6	6	chr9	140299339	140301338	2000	*	shore:23084	NA	NA	NA	hg19_cpg_shores	18210	NA	NA
CD4 memory	chr15	72094818	72094819	1	6	69	Open Sea	NA	NA	NA	NA	2697293	0.992188	0.976714	0.0266123	0.0395275	1.98e-08	1	0.9375	0.0220971	1	0.933333	0.0275039	0	0.000489724	2618127	1	1	18.1111	16.3333	0	0	29	37	7	7	chr15	72075723	72097893	22171	*	intergenic:11806	NA	NA	NA	hg19_genes_intergenic	8073	NA	NA
CD4 memory	chr15	72094818	72094819	1	6	69	Open Sea	NA	NA	NA	NA	2697293	0.992188	0.976714	0.0266123	0.0395275	1.98e-08	1	0.9375	0.0220971	1	0.933333	0.0275039	0	0.000489724	2618127	1	1	18.1111	16.3333	0	0	29	37	7	7	chr15	71511697	72100191	588495	*	inter:13707	NA	NA	NA	hg19_cpg_inter	8073	NA	NA
CD4 memory	chr17	42142449	42142450	1	6	53	Open Sea	NA	NA	NA	NA	3065466	1	0.943511	0.056489	0.0885209	2.03e-08	1	1	0	1	0.842105	0.0617419	0	0.00049754	2180733	0	1	22.4444	16.3333	2	0	68	30	8	7	chr17	42142312	42146311	4000	-	1to5kb:63657	uc002iew.1	124801	LSM12	hg19_genes_1to5kb	5646	LSM12	LSM12 Homolog
CD4 memory	chr17	42142449	42142450	1	6	53	Open Sea	NA	NA	NA	NA	3065466	1	0.943511	0.056489	0.0885209	2.03e-08	1	1	0	1	0.842105	0.0617419	0	0.00049754	2180733	0	1	22.4444	16.3333	2	0	68	30	8	7	chr17	42141303	42143831	2529	-	intron:518267	uc010wit.2	124801	LSM12	hg19_genes_introns	5646	LSM12	LSM12 Homolog
CD4 memory	chr17	42142449	42142450	1	6	53	Open Sea	NA	NA	NA	NA	3065466	1	0.943511	0.056489	0.0885209	2.03e-08	1	1	0	1	0.842105	0.0617419	0	0.00049754	2180733	0	1	22.4444	16.3333	2	0	68	30	8	7	chr17	42141303	42143831	2529	-	intron:518271	uc002iev.3	124801	LSM12	hg19_genes_introns	5646	LSM12	LSM12 Homolog
CD4 memory	chr17	42142449	42142450	1	6	53	Open Sea	NA	NA	NA	NA	3065466	1	0.943511	0.056489	0.0885209	2.03e-08	1	1	0	1	0.842105	0.0617419	0	0.00049754	2180733	0	1	22.4444	16.3333	2	0	68	30	8	7	chr17	42141655	42143654	2000	*	shore:38086	NA	NA	NA	hg19_cpg_shores	5646	NA	NA
CD4 memory	chr18	11801476	11801477	1	3	53	Open Sea	NA	NA	NA	NA	3195336	0.975962	0.963733	0.00968626	0.0135642	2.05e-08	1	0.807692	0.067991	1	0.894737	0.0370037	0	0.00049879	2942281	1	0	16.1111	23.8889	0	1	26	57	8	6	chr18	11753945	11824916	70972	+	intron:526517	uc002kqc.3	2774	GNAL	hg19_genes_introns	49290	GNAL	G Protein Subunit Alpha L
CD4 memory	chr18	11801476	11801477	1	3	53	Open Sea	NA	NA	NA	NA	3195336	0.975962	0.963733	0.00968626	0.0135642	2.05e-08	1	0.807692	0.067991	1	0.894737	0.0370037	0	0.00049879	2942281	1	0	16.1111	23.8889	0	1	26	57	8	6	chr18	11753945	11824916	70972	+	intron:526529	uc010dkz.3	2774	GNAL	hg19_genes_introns	49290	GNAL	G Protein Subunit Alpha L
CD4 memory	chr18	11801476	11801477	1	3	53	Open Sea	NA	NA	NA	NA	3195336	0.975962	0.963733	0.00968626	0.0135642	2.05e-08	1	0.807692	0.067991	1	0.894737	0.0370037	0	0.00049879	2942281	1	0	16.1111	23.8889	0	1	26	57	8	6	chr18	11753945	11824916	70972	+	intron:526541	uc031rhj.1	2774	GNAL	hg19_genes_introns	49290	GNAL	G Protein Subunit Alpha L
CD4 memory	chr18	11801476	11801477	1	3	53	Open Sea	NA	NA	NA	NA	3195336	0.975962	0.963733	0.00968626	0.0135642	2.05e-08	1	0.807692	0.067991	1	0.894737	0.0370037	0	0.00049879	2942281	1	0	16.1111	23.8889	0	1	26	57	8	6	chr18	11753945	11824916	70972	+	intron:526552	uc002kqd.3	2774	GNAL	hg19_genes_introns	49290	GNAL	G Protein Subunit Alpha L
CD4 memory	chr18	11801476	11801477	1	3	53	Open Sea	NA	NA	NA	NA	3195336	0.975962	0.963733	0.00968626	0.0135642	2.05e-08	1	0.807692	0.067991	1	0.894737	0.0370037	0	0.00049879	2942281	1	0	16.1111	23.8889	0	1	26	57	8	6	chr18	11756757	11817868	61112	*	inter:16051	NA	NA	NA	hg19_cpg_inter	49290	NA	NA
CD4 memory	chr2	26338889	26338890	1	2	48	Open Sea	NA	NA	NA	NA	368574	0.953075	1	-0.0536281	-0.0787117	2.47e-08	1	0.866667	0.0557035	1	1	0	0	0.000589915	2250636	1	1	17	11.2222	0	0	30	29	8	5	chr2	26332776	26350012	17237	+	intron:66216	uc002rgv.3	10890	RAB10	hg19_genes_introns	57068	RAB10	RAB10, Member RAS Oncogene Family
CD4 memory	chr2	26338889	26338890	1	2	48	Open Sea	NA	NA	NA	NA	368574	0.953075	1	-0.0536281	-0.0787117	2.47e-08	1	0.866667	0.0557035	1	1	0	0	0.000589915	2250636	1	1	17	11.2222	0	0	30	29	8	5	chr2	26261568	26391416	129849	*	inter:2038	NA	NA	NA	hg19_cpg_inter	57068	NA	NA
CD4 memory	chr15	84076775	84076776	1	5	58	Open Sea	NA	NA	NA	NA	2720498	0.989583	0.953037	0.0536716	0.0832155	2.63e-08	1	0.916667	0.0294628	1	0.869565	0.0559052	0	0.000601173	2217058	1	1	18.3333	12.7778	0	0	33	25	8	5	chr15	83958469	84111090	152622	*	intergenic:11926	NA	NA	NA	hg19_genes_intergenic	39313	NA	NA
CD4 memory	chr15	84076775	84076776	1	5	58	Open Sea	NA	NA	NA	NA	2720498	0.989583	0.953037	0.0536716	0.0832155	2.63e-08	1	0.916667	0.0294628	1	0.869565	0.0559052	0	0.000601173	2217058	1	1	18.3333	12.7778	0	0	33	25	8	5	chr15	84052106	84111762	59657	*	inter:13844	NA	NA	NA	hg19_cpg_inter	39313	NA	NA
CD4 memory	chr2	85587637	85587638	1	1	46	Open Sea	NA	NA	NA	NA	430582	0.975	0.916652	0.0583494	0.0979146	2.74e-08	1	0.8	0.0707107	1	0.761905	0.0854512	0	0.000617119	2118019	1	0	12	15.2222	0	1	21	38	6	7	chr2	85584376	85589308	4933	+	intron:72318	uc010fgg.2	84173	ELMOD3	hg19_genes_introns	3547	ELMOD3	ELMO Domain Containing 3
CD4 memory	chr2	85587637	85587638	1	1	46	Open Sea	NA	NA	NA	NA	430582	0.975	0.916652	0.0583494	0.0979146	2.74e-08	1	0.8	0.0707107	1	0.761905	0.0854512	0	0.000617119	2118019	1	0	12	15.2222	0	1	21	38	6	7	chr2	85584376	85589308	4933	+	intron:72326	uc002spf.4	84173	ELMOD3	hg19_genes_introns	3547	ELMOD3	ELMO Domain Containing 3
CD4 memory	chr2	85587637	85587638	1	1	46	Open Sea	NA	NA	NA	NA	430582	0.975	0.916652	0.0583494	0.0979146	2.74e-08	1	0.8	0.0707107	1	0.761905	0.0854512	0	0.000617119	2118019	1	0	12	15.2222	0	1	21	38	6	7	chr2	85584376	85589308	4933	+	intron:72339	uc002spg.4	84173	ELMOD3	hg19_genes_introns	3547	ELMOD3	ELMO Domain Containing 3
CD4 memory	chr2	85587637	85587638	1	1	46	Open Sea	NA	NA	NA	NA	430582	0.975	0.916652	0.0583494	0.0979146	2.74e-08	1	0.8	0.0707107	1	0.761905	0.0854512	0	0.000617119	2118019	1	0	12	15.2222	0	1	21	38	6	7	chr2	85584376	85589308	4933	+	intron:72351	uc002sph.4	84173	ELMOD3	hg19_genes_introns	3547	ELMOD3	ELMO Domain Containing 3
CD4 memory	chr2	85587637	85587638	1	1	46	Open Sea	NA	NA	NA	NA	430582	0.975	0.916652	0.0583494	0.0979146	2.74e-08	1	0.8	0.0707107	1	0.761905	0.0854512	0	0.000617119	2118019	1	0	12	15.2222	0	1	21	38	6	7	chr2	85584376	85589308	4933	+	intron:72362	uc010ysn.2	84173	ELMOD3	hg19_genes_introns	3547	ELMOD3	ELMO Domain Containing 3
CD4 memory	chr2	85587637	85587638	1	1	46	Open Sea	NA	NA	NA	NA	430582	0.975	0.916652	0.0583494	0.0979146	2.74e-08	1	0.8	0.0707107	1	0.761905	0.0854512	0	0.000617119	2118019	1	0	12	15.2222	0	1	21	38	6	7	chr2	85584376	85589308	4933	+	intron:72371	uc010yso.2	84173	ELMOD3	hg19_genes_introns	3547	ELMOD3	ELMO Domain Containing 3
CD4 memory	chr2	85587637	85587638	1	1	46	Open Sea	NA	NA	NA	NA	430582	0.975	0.916652	0.0583494	0.0979146	2.74e-08	1	0.8	0.0707107	1	0.761905	0.0854512	0	0.000617119	2118019	1	0	12	15.2222	0	1	21	38	6	7	chr2	85584376	85589308	4933	+	intron:72382	uc010ysp.2	84173	ELMOD3	hg19_genes_introns	3547	ELMOD3	ELMO Domain Containing 3
CD4 memory	chr2	85587637	85587638	1	1	46	Open Sea	NA	NA	NA	NA	430582	0.975	0.916652	0.0583494	0.0979146	2.74e-08	1	0.8	0.0707107	1	0.761905	0.0854512	0	0.000617119	2118019	1	0	12	15.2222	0	1	21	38	6	7	chr2	85585964	85636969	51006	*	inter:2337	NA	NA	NA	hg19_cpg_inter	3547	NA	NA
CD4 memory	chr3	170137802	170137803	1	15	75	Island	NA	NA	NA	NA	748264	0.0143369	0.0565105	-0.0403814	-0.701639	2.75e-08	0.129032	0	0.0430108	0.153846	0	0.0526335	0	0.000617119	1817702	0	1	13.4444	21.3333	1	0	31	41	5	8	chr3	170137646	170137870	225	*	enhancer:43095	NA	NA	NA	hg19_enhancers_fantom	1149	NA	NA
CD4 memory	chr3	170137802	170137803	1	15	75	Island	NA	NA	NA	NA	748264	0.0143369	0.0565105	-0.0403814	-0.701639	2.75e-08	0.129032	0	0.0430108	0.153846	0	0.0526335	0	0.000617119	1817702	0	1	13.4444	21.3333	1	0	31	41	5	8	chr3	170134028	170138027	4000	+	1to5kb:14903	uc003fgy.3	5010	CLDN11	hg19_genes_1to5kb	1149	CLDN11	Claudin 11
CD4 memory	chr3	170137802	170137803	1	15	75	Island	NA	NA	NA	NA	748264	0.0143369	0.0565105	-0.0403814	-0.701639	2.75e-08	0.129032	0	0.0430108	0.153846	0	0.0526335	0	0.000617119	1817702	0	1	13.4444	21.3333	1	0	31	41	5	8	chr3	170137081	170140950	3870	+	intron:129221	uc003fgx.3	5010	CLDN11	hg19_genes_introns	1149	CLDN11	Claudin 11
CD4 memory	chr3	170137802	170137803	1	15	75	Island	NA	NA	NA	NA	748264	0.0143369	0.0565105	-0.0403814	-0.701639	2.75e-08	0.129032	0	0.0430108	0.153846	0	0.0526335	0	0.000617119	1817702	0	1	13.4444	21.3333	1	0	31	41	5	8	chr3	170137081	170140950	3870	+	intron:129223	uc011bpt.1	5010	CLDN11	hg19_genes_introns	1149	CLDN11	Claudin 11
CD4 memory	chr3	170137802	170137803	1	15	75	Island	NA	NA	NA	NA	748264	0.0143369	0.0565105	-0.0403814	-0.701639	2.75e-08	0.129032	0	0.0430108	0.153846	0	0.0526335	0	0.000617119	1817702	0	1	13.4444	21.3333	1	0	31	41	5	8	chr3	170136243	170137886	1644	*	island:5107	NA	NA	NA	hg19_cpg_islands	1149	NA	NA
CD4 memory	chr2	45227879	45227880	1	7	68	Island	NA	NA	NA	NA	392794	0.0767178	0	0.0767178	3.11633	2.81e-08	0.277778	0	0.106764	0	0	0	0	0.000621692	1181948	1	0	13.7778	10.7778	0	4	38	16	5	6	chr2	45173217	45232323	59107	*	intergenic:1850	NA	NA	NA	hg19_genes_intergenic	58842	NA	NA
CD4 memory	chr2	45227879	45227880	1	7	68	Island	NA	NA	NA	NA	392794	0.0767178	0	0.0767178	3.11633	2.81e-08	0.277778	0	0.106764	0	0	0	0	0.000621692	1181948	1	0	13.7778	10.7778	0	4	38	16	5	6	chr2	45227645	45228783	1139	*	island:2806	NA	NA	NA	hg19_cpg_islands	58842	NA	NA
CD4 memory	chr6	33619300	33619301	1	1	57	Open Sea	NA	NA	NA	NA	1179448	0.942953	0.945763	0.018906	0.0357455	2.86e-08	1	0.769231	0.0861305	1	0.84375	0.0561609	0	0.000627075	2660454	0	1	23.1111	22.6667	2	0	38	42	8	7	chr6	33608332	33623542	15211	+	intron:205740	uc021ywr.1	3710	ITPR3	hg19_genes_introns	30144	ITPR3	Inositol 1,4,5-Trisphosphate Receptor Type 3
CD4 memory	chr6	33619300	33619301	1	1	57	Open Sea	NA	NA	NA	NA	1179448	0.942953	0.945763	0.018906	0.0357455	2.86e-08	1	0.769231	0.0861305	1	0.84375	0.0561609	0	0.000627075	2660454	0	1	23.1111	22.6667	2	0	38	42	8	7	chr6	33605734	33651966	46233	*	inter:6075	NA	NA	NA	hg19_cpg_inter	30144	NA	NA
CD4 memory	chr5	6411516	6411517	1	7	69	Open Sea	NA	NA	NA	NA	967759	1	0.934588	0.0654124	0.10396	3.54e-08	1	1	0	1	0.833333	0.0709222	0	0.000736993	2077759	0	1	13.7778	13.1111	1	0	28	38	6	5	chr5	6383640	6443735	60096	*	intergenic:4413	NA	NA	NA	hg19_genes_intergenic	37217	NA	NA
CD4 memory	chr5	6411516	6411517	1	7	69	Open Sea	NA	NA	NA	NA	967759	1	0.934588	0.0654124	0.10396	3.54e-08	1	1	0	1	0.833333	0.0709222	0	0.000736993	2077759	0	1	13.7778	13.1111	1	0	28	38	6	5	chr5	6382847	6444753	61907	*	inter:5001	NA	NA	NA	hg19_cpg_inter	37217	NA	NA
CD4 memory	chr7	74873908	74873909	1	1	44	Open Sea	NA	NA	NA	NA	1418573	0.919006	0.957035	-0.0471454	-0.068231	3.78e-08	1	0.777778	0.0713706	1	0.842105	0.0735042	0	0.000766501	2338091	1	2	12.7778	10.1111	0	0	27	24	6	5	chr7	74714648	74921878	207231	-	intron:253324	uc003ubz.1	NA	NA	hg19_genes_introns	38511	NA	NA
[truncated: 593 more rows]
[truncated: 3 more columns]

## Sheet: Header
Coloumn header	Explanation
Cell_type
Chromosome
Start	Start point on given chromosome
[truncated: 54 more rows]
