# Supplementary material for: Methotrexate Treatment of Newly Diagnosed RA Patients Is Associated With DNA Methylation Differences at Genes Relevant for Disease Pathogenesis and Pharmacological Action
Source: Front Immunol. 2021 Nov 18;12:713611. doi: 10.3389/fimmu.2021.713611 (PMC8637827; doi:10.3389/fimmu.2021.713611)
Supplement: Supplementary file 4 [file Table_5.xlsx]

## Sheet: ±500kb
Supplementary Table S5: RA risk SNPs that are within 500 kb away from a DMP detected in this study
Data set used in this study			GWAS association with RA				EWAS association with RA (current study)											Annotation of GWAS hits			RRBS performance in current study
Cohort	Cell type	Chr	SNP	Gene reported for SNP association	SNP position	Location of SNP	CpG position	Location of DMP	Distanse between SNP and CpG (kb)	Gene reported for DMP using RnBeads	Nearest protein-coding gene according to UCSC genome browser	Same gene closest to SNP and to DMP	Mean methylation in baseline samples	Mean methylation in follow-up samples	Differential methylation baseline vs follow-up	Uncorrected p-value	p-value adj.FDR (diff met)	H3K4me3 peak in memory T cells	H3K4me3 peak in naive T cells	eQTL	Maximum methylation at baseline	Minimum methylation at baseline	Standard deviation of methylation at baseline	Maximum methylation at follow-up	Minimum methylation at follow-up	Standard deviation of methylation at follow-up	Combined rank	Mean covage baseline	Mean coverage follow-up	Minimum coverage baseline	Minimum coverage follow-up	Maximum coverage baseline	Maximum coverage follow-up	# baseline with coverage > 10	# follow-up with coverage > 10	Minor allele frequency (EUR - 1000 genomes)	Other autoimmune diseases	Ethnicity	Reference
Baseline vs follow-up RA patients	CD4 memory	2	rs6732565	ACOXL	111607832	Intronic	111158486	intron	449.346	LIMS3-LOC440895		no	0.938696	1	0.0613043	1.19e-09	8.71e-05	1	1	0	1	0.842105	0.0595372	1	1	0	2132264	13.6667	18.3333	0	4	27	27	5	7	0.3757		Caucasians	Okada Y et al. Genetics of rheumatoid arthritis contributes to biology and drug discovery. Nature. 2014
Baseline vs follow-up RA patients	CD4 memory	12	rs10774624	SH2B3-PTPN11 (SH2B3?)	111833788	Upstream	112194236	exon / intron / intronexonboundary / exonintronboundary / CDS	-360.448	ACAD10		no	0.889576	1	0.110424	2.7e-09	0.000154483	1	1	0	0.952381	0.789474	0.0596611	1	1	0	1723884	18.3333	17.2222	9	1	42	32	7	8	0.4702	Vitiligo	Caucasians	Okada Y et al. Genetics of rheumatoid arthritis contributes to biology and drug discovery. Nature. 2014
Baseline vs follow-up RA patients	CD4 memory	10	rs2671692	WDFY4	50097819	Intronic	50166123	intron	-68.304	WDFY4		yes	0.920102	0.970291	0.0578392	1.36e-08	0.000382749	0	0	1	1	0.8	0.071012	1	0.823529	0.0627124	2171442	16	16.6667	0	9	37	25	6	8	0.3724
Baseline vs follow-up RA patients	CD4 memory	21	rs2075876	AIRE	45709153	Intronic	45243536	intergenic / CpG shelf	465.617	NA		no	0.952038	1	0.0559554	3.85e-07	0.00368421	0	0	0	1	0.866667	0.0511746	1	1	0	2200722	14.5556	12.8889	0	0	43	35	5	5	0.1103		Asians	Terao C et al. The human AIRE gene at chromosome 21q22 is a genetic determinant for the predisposition to rheumatoid arthritis in Japanese population. Hum Mol Genet. 2011
Baseline vs follow-up RA patients	CD4 memory	4	rs78560100	IL2-IL21	123041471		122871868	intron / CpG island	169.603	TRPC3		no	0.0296787	0.0282975	0.00670383	4.28e-07	0.00395585	NA	NA	NA	0.0555556	0	0.0216656	0.216216	0	0.0716083	2860406	16.6667	20.4444	0	1	31	40	6	7	0.079
Baseline vs follow-up RA patients	CD4 memory	17	rs72634030	C1QBP	5272580	Upstream	4925975	CDS / exon / exonintronboundary	346.605	KIF1C		no	0.97846	0.99	0.0251301	5.11e-07	0.00446767	0	0	0	1	0.941176	0.0229578	1	0.92	0.0282843	2645409	17.6667	16.2222	0	0	39	29	6	7	0.0915		Caucasians	Okada Y et al. Genetics of rheumatoid arthritis contributes to biology and drug discovery. Nature. 2014
Baseline vs follow-up RA patients	CD4 memory	13	rs9603616	COG6	40368069		40761258	intron	-393.189	LINC00332		no	0.0301828	0.0176157	-0.0196622	5.37e-07	0.0046174	0	0	1	0.0833333	0	0.0318104	0.0588235	0	0.025169	2386672	12.7778	14.2222	0	0	27	29	6	8	0.338
Baseline vs follow-up RA patients	CD4 memory	12	rs773125	CDK2	56394954	Intronic	56890681	intergenic	-495.727	NA		no	0.0766378	0.00403226	-0.0821853	6.49e-07	0.00527574	1	1	0	0.363636	0	0.118455	0.0322581	0	0.0114049	1122121	19.1111	18.2222	1	0	52	32	6	7	0.389
Baseline vs follow-up RA patients	CD4 memory	18	rs2469434	CD226	67544046	Intronic	67069023	intron / CpG island	475.023	DOK6		no	0.117908	0.0376595	-0.09013	1.05e-06	0.00732558	0	0	1	0.189189	0.0689655	0.0471084	0.166667	0	0.0673488	1011916	17.6667	17	0	1	37	34	6	7	0.398
Baseline vs follow-up RA patients	CD4 memory	6	rs59466457	CCR6	167537754	Intronic / upstream	167375712	intergenic	162.042	NA		no	0.987578	0.941934	-0.0704763	1.44e-06	0.00925392	0	1	0	1	0.913043	0.0328665	1	0.888889	0.0364293	2075787	14	19.2222	0	0	24	28	6	8	0.005
Baseline vs follow-up RA patients	CD4 memory	7	rs4272	CDK6	92236829	3'UTR	92130467	intron	106.362	PEX1		no	1	0.984241	-0.025214	1.57e-06	0.00979607	0	0	0	1	1	0	1	0.972222	0.0131922	2650752	15.3333	40.1111	0	0	35	93	6	8	0.224
Baseline vs follow-up RA patients	CD4 memory	16	rs13330176	IRF8	86019087	Downstream	85603618	enhancer / intergenic	415.469	NA		no	0	0.144917	0.165445	1.98e-06	0.0113272	0	0	0	0	0	0	0.294118	0	0.086586	474325	10.4444	12.7778	0	0	24	29	6	6	0.7604		Caucasians	Eyre S et al. High-density genetic mapping identifies new susceptibility loci for rheumatoid arthritis. Nat Genet. 2012
Baseline vs follow-up RA patients	CD4 memory	2	rs10209110	AFF3	100672692	Intronic	101026429	intron	-353.737	CHST10		no	0.745437	0.947566	0.240674	2.4e-06	0.013106	0	0	1	0.857143	0.6	0.101214	1	0.84	0.065811	1175682	12.1111	13.1111	0	2	22	25	5	6	0.476
Baseline vs follow-up RA patients	CD4 memory	6	rs59466457	CCR6	167537754	Intronic / upstream	167145321	intron	392.433	RPS6KA2		no	0.939897	0.990132	0.0721241	8.4e-06	0.0323324	0	1	0	1	0.892857	0.0363275	1	0.921053	0.0279121	2057026	17.6667	21.6667	0	0	35	38	6	7	0.005
Baseline vs follow-up RA patients	CD4 memory	22	rs1043099	GATSL3	30681257	Exon (3'UTR)	30505258	intron	175.999	HORMAD2		no	0.911005	0.91395	0.00336562	1.01e-05	0.036698	NA	NA	NA	1	0.5	0.173133	1	0.8	0.0777346	2991240	16.2222	24	0	0	29	40	6	8	N/A		Caucasians	Orozco G et al. Novel rheumatoid arthritis susceptibility locus at 22q12 identified in an extended UK genome-wide association study. Arthritis Rheumatol. 2014
Baseline vs follow-up RA patients	CD4 naïve	2	rs34695944	REL	61124850	Intronic	61353659	intron	-228.809	KIAA1841		no	0.914736	0.901594	-0.0131415	9.95e-10	9.74e-05	1	1	0	1	0.5	0.167323	1	0.833333	0.0578424	3212528	10.7778	13.7778	2	6	17	23	6	7	0.361
Baseline vs follow-up RA patients	CD4 naïve	12	rs10683701	KIF5A	58092089	Intronic	58003338	promoter / 1to5kb / exon / 3UTR /CpG shore	88.751	ARHGEF25		no	0.967792	0.922658	-0.045134	1.51e-09	0.000113729	NA	NA	NA	1	0.870968	0.0532598	1	0.833333	0.0535346	2701403	20.2222	25.2222	9	12	31	37	8	9	0.677
Baseline vs follow-up RA patients	CD4 naïve	1	rs2843401	MMEL1	2528133	intronic	2901063	intergenic	-372.93	DTX3		no	0.961472	0.907462	-0.0540101	8.21e-09	0.000235628	1	1	0	1	0.705882	0.097414	1	0.75	0.0757193	2700049	12.2222	16.5556	3	4	22	25	6	8	0.3111		Caucasians	Stahl EA et al. Genome-wide association study meta-analysis identifies seven new rheumatoid arthritis risk loci. Nat Genet. 2010
Baseline vs follow-up RA patients	CD4 naïve	6	rs570676	TRAF6	36492191		36896871	intergenic	-404.68	NA		no	0.953538	0.974006	0.0204672	8.39e-09	0.000237543	1	1	0	1	0.904762	0.026599	1	0.857143	0.0481873	3227227	23.3333	22.6667	12	8	30	38	9	8	0.582
Baseline vs follow-up RA patients	CD4 naïve	22	rs2233434	NFKBIE	44232920	Exon (missense)	44186686	promoter / 1to5kb / CpG shore	46.234	SLC29A1		no	0.921791	0.789621	-0.129748	1.65e-08	0.000360722	1	1	0	1	0.785714	0.0893833	0.95	0.666667	0.102827	1875580	12.5556	13	5	0	26	20	7	6	0.0497		Asians	Okada Y et al. Meta-analysis identifies nine new loci associated with rheumatoid arthritis in the Japanese population. Nat Genet. 2012
Baseline vs follow-up RA patients	CD4 naïve	17	rs909685	SYNGR1	39747671	Intronic	40082538	exon / 3UTR / CpG shore	-334.867	CACNA1I		no	1	0.943327	-0.0647691	3.03e-08	0.000535598	1	0	1	1	1	0	1	0.789474	0.0836958	2416233	11.4444	11.2222	0	0	29	19	7	6	0.301
Baseline vs follow-up RA patients	CD4 naïve	11	rs12936409	IKZF3	38043649	Downstream	38282921	1to5kb / intron / CpG shelf	-239.272	MSL1		no	0.921599	0.963988	0.0663017	5.86e-08	0.000811876	1	1	1	1	0.875	0.0512001	1	0.875	0.0456513	2365398	14.6667	14.4444	0	0	19	24	8	7	0.4722		Caucasians	Eyre S et al. High-density genetic mapping identifies new susceptibility loci for rheumatoid arthritis. Nat Genet. 2012
Baseline vs follow-up RA patients	CD4 naïve	4	rs932036	RBPJ	26090862	Intronic	25829289	intron	261.573	SEL1L3		no	0.976852	0.963387	-0.0180416	2.05e-07	0.00187969	NA	NA	NA	1	0.814815	0.0654728	1	0.9	0.0416168	3485257	15.1111	24.2222	0	6	32	62	6	8	0.303
Baseline vs follow-up RA patients	CD4 naïve	1	rs10494360	FCGR2A	161475750	Intronic	161049613	1to5kb / CDS/ exon / intronexonboundary / CpG island	426.137	NECTIN4		no	0.656019	0.869317	0.205297	2.92e-07	0.00240278	1	1	0	0.933333	0.25	0.27947	1	0.5	0.203785	1350489	14	11.8889	0	1	27	18	6	7	0.142
Baseline vs follow-up RA patients	CD4 naïve	1	rs6682654	CD244	160809003	Intronic	161049613	1to5kb / CDS/ exon / intronexonboundary / CpG island	-240.61	NECTIN4		no	0.656019	0.869317	0.205297	2.92e-07	0.00240278	0	1	0	0.933333	0.25	0.27947	1	0.5	0.203785	1350489	14	11.8889	0	1	27	18	6	7	0.55
Baseline vs follow-up RA patients	CD4 naïve	22	rs909685	SYNGR1	39747671	Intronic	39268417	promoter / intronexonboundary / CpG island	479.254	CBX6		no	0.0986312	0.116656	0.0161123	2.21e-06	0.0083053	1	0	1	0.5	0	0.180976	0.529412	0	0.17203	3039204	15.6667	16.1111	6	0	34	41	7	7	0.301
